# Supplementary material for: Global Transcriptome and Deletome Profiles of Yeast Exposed to Transition Metals
Source: PLoS Genet. 2008 Apr 25;4(4):e1000053. doi: 10.1371/journal.pgen.1000053 (PMC2278374; doi:10.1371/journal.pgen.1000053)
Supplement: Table S1 — Fold-change, level of significance (p-values) and human orthologs for differentially expressed genes. The values of the clusters indicated in this table correspond to the information presented in Figure 2. Fold change and p-values were from three pairs of biological replicates and dye swap and were calculated using the Rosetta Resolver error model and error-weighted averaging method. Ensenbl gene identifiers and gene names known human orthologs of the differentially expressed yeast genes are presented. (0.82 MB XLS) [file pgen.1000053.s003.xls]

## Sheet: Fold change and p-values
SUPPLEMENTAL TABLE 1
Summary of Differentially Expressed Genes - Fold Change and Level of Significance
Clustera	S. cerevisiae		Homo sapien		Silver (10 uM)		Silver (20 uM)		Arsenic (400 uM)		Arsenic (1250 uM)		Cadmium (5 uM)		Cadmium (25 uM)		Chromium (400 uM)		Chromium (1700 uM)		Copper (5000 uM)		Copper (9000 uM)		Mercury (19 uM)		Mercury (47 uM)		Zinc (1000uM)		Zinc (2000uM)
	ORF	Gene	Ensembl Gene ID	Gene	Fold Change	P-value	Fold Change	P-value	Fold Change	P-value	Fold Change	P-value	Fold Change	P-value	Fold Change	P-value	Fold Change	P-value	Fold Change	P-value	Fold Change	P-value	Fold Change	P-value	Fold Change	P-value	Fold Change	P-value	Fold Change	P-value	Fold Change	P-value
I	YHR055C	CUP1			11.7302	0	11.7035	0	2.7515	3.51144e-26	4.28389	0	-1.77866	4.21937e-06	-1.82688	1.97056e-08	-2.15916	2.34225e-15	-1.69011	4e-05	33.1306	0	44.7241	0	-2.17537	1.95412e-23	-2.75169	1.38366e-33	1.16324	0.00149	1.26859	0.0298
I	YJL127W-A	YJL127W-A			1.80192	1.27363e-32	2.00648	3.16531e-19	1.66099	1.42613e-14	1.6359	4.45981e-09	1.5838	4.66935e-20	1.39849	1.16266e-09	1.61207	8.80824e-20	1.51159	1.49751e-32	1.53888	3e-05	2.05582	1.52032e-19	1.84115	0	1.78018	5.60519e-44	2.14453	0	2.05222	0
I	YDR034W-B	YDR034W-B			1.43404	4.40902e-09	1.7119	3.13909e-28	1.57127	2.01118e-13	2.33246	0	1.33665	1.68244e-07	1.35748	9.71032e-13	1.31563	3.23766e-06	1.40168	9.68582e-13	1.45112	0.00029	2.22308	0	1.43559	3.9998e-12	1.65592	9.61382e-26	1.85878	3.64191e-14	1.9395	2.59145e-26
I	YML058W-A	HUG1			1.17415	0.00388	1.48145	0.00046	1.32445	0.00046	2.47786	0	1.09582	0.24815	1.07581	0.24862	1.14881	0.01004	1.13743	0.03881	1.19093	0.17315	1.26612	0.00021	1.18241	0.00068	1.22522	0.00077	1.39827	2.41784e-06	1.35883	0.00019
I	YAL064C-A	YAL064C-A			1.88506	1.20141e-08	2.04406	4.2039e-45	2.05469	1.22765e-18	1.76225	2.17095e-36	1.47846	2.48599e-07	1.56115	1.87123e-36	1.79858	2.46411e-40	1.54434	4.78632e-16	1.29494	4e-05	2.13139	1.93495e-20	1.89688	9.40778e-15	2.05137	4.72635e-12	2.17676	7.7471e-09	2.60118	1.47532e-33
I	YOL013W-A	YOL013W-A			2.1313	2.7335e-11	2.77616	1.08708e-29	2.40299	6.47783e-37	2.78739	0	1.91559	1.69752e-15	1.88653	4.37432e-40	2.16685	0	2.0147	0	1.85725	4.99169e-15	3.36315	0	2.05537	1.87029e-19	2.46935	1.45128e-24	3.09676	2.94369e-24	2.75308	5.2237e-25
I	YCR102W-A	YCR102W-A			2.19384	7.61857e-06	2.36335	8.09265e-17	2.4529	2.40309e-23	2.44669	5.1848e-44	1.72661	4.75428e-06	1.39992	0.00028	1.75037	5.20104e-10	1.78338	5.64248e-23	1.19404	0.08181	2.05889	9e-05	1.6677	7.41644e-06	1.84963	3.62838e-06	1.82955	1.36741e-08	2.29617	2.12809e-15
I	YDL130W-A	AIS2			1.41417	3.05462e-07	1.29899	3.29991e-08	1.07436	0.15087	1.43919	1.72473e-08	1.14053	0.01147	1.18242	0.00383	1.41373	5.59317e-12	1.52034	2.1985e-14	1.93625	1.0644e-33	2.53631	7.95203e-25	1.21269	4e-05	1.34002	2.84477e-10	1.33534	1.13465e-08	1.19688	7.67263e-11
I	YKL096W-A	CWP2			1.39758	1.11498e-06	1.34569	1.69795e-11	1.24158	5.10284e-07	-1.06523	0.22015	1.08941	0.11362	1.11884	0.04566	1.56111	2.08518e-23	1.35966	4.24877e-12	1.99148	0	2.10551	0	1.22372	6.48764e-07	1.37758	7.49667e-11	1.19508	0.01885	1.33207	3.81156e-07
I	Q0130	ATP9	ENSG00000159199	ATP5G1	2.4348	0	1.61885	1.00339e-18	2.65309	0	9.01983	0	1.50592	1.23961e-09	2.91372	5.44124e-42	3.31959	0	3.58895	0	1.76171	1.21238e-09	1.99586	0	2.74194	0	2.9147	1.32738e-26	2.42895	1.41919e-27	2.90143	0
I	Q0105	COB	ENSG00000198727	CYB_HUMAN	1.41369	0.0011	1.18783	1.93398e-14	4.74904	0	6.76299	0	3.11716	0	3.82503	0	4.60438	0	3.75604	0	2.44281	4.86242e-11	2.72363	3.6272e-34	7.4154	0	9.21931	0	1.94058	1.61241e-09	1.90699	3.90039e-24
I	Q0085	ATP6	ENSG00000198899	MT-ATP6	1.39884	0.01292	1.65977	4.50006e-15	1.85617	1.52945e-20	2.08646	2.30903e-30	1.55183	9.29885e-17	1.38312	8e-05	1.72104	1.2395e-09	1.53116	1.02374e-20	1.40407	5e-05	1.38791	4.55446e-08	2.00632	1.80792e-11	2.18692	9.70525e-15	1.85357	1.53255e-09	2.30037	2.93126e-13
I	Q0080	AAP1			1.69522	2.29845e-07	1.63795	5.43461e-13	3.52494	0	4.99156	0	2.15148	9.39935e-41	2.99614	5.59538e-42	3.2565	0	2.86936	0	1.77028	5.12941e-10	2.18129	1.35243e-38	3.51548	2.06858e-30	4.49918	0	2.54705	5.20503e-20	2.64663	9.21596e-25
I	Q0075	aI5			2.15572	0.54699	1.63783	0.02976	3.41633	8.65063e-17	1.7046	1.9989e-06	1.72814	0.00164	1.97753	1.399e-09	1.9656	1.10592e-07	1.77166	0.00036	1.30789	0.26204	1.1245	0.67212	1.96461	0.00587	2.43531	0.00263	1.6529	3e-05	1.68468	0.46754
I	Q0055	AI2			1.56666	7.42833e-16	1.62165	1.91339e-18	3.19805	0	3.6301	0	2.18686	0	2.82611	0	2.89027	0	2.47209	0	1.66204	1.58385e-12	1.46283	3.43189e-27	2.32176	0	3.30829	0	1.71315	8.17837e-34	1.97041	4.39692e-20
I	YOL052C-A	DDR2			1.20314	0.01333	1.27735	4.31903e-09	1.14372	0.01698	2.68855	0	1.18224	1.17424e-12	1.10206	0.04762	1.05145	0.30923	1.11236	2.0014e-06	1.43009	4.49652e-11	2.75255	0	1.3053	3.35034e-40	1.25344	3.62697e-12	1.22496	6.7469e-10	1.33661	0.00054
I	Q0050	AI1			3.71325	0.00021	1.62521	0.87072	5.44034	0	4.80039	0	2.71801	1.00974e-10	4.18237	0	3.97445	0	4.2989	0	2.30715	0.00016	2.36349	4.4901e-06	5.54514	0	8.89662	9.3897e-32	3.51883	0	2.18362	0.15573
I	Q0045	COX1	ENSG00000212875	MT-CO1	1.31312	0.00296	1.43967	1.28975e-06	2.22214	3.69455e-14	2.06339	3.6109e-39	1.46395	8.67542e-06	1.45168	4.91016e-08	1.36601	0.00033	1.05876	0.5171	1.35705	6.59854e-08	1.4231	2.58231e-06	1.61294	1.98214e-21	1.88217	2.31734e-06	1.52409	3.70809e-07	1.70238	1.91757e-10
I	Q0017	Q0017			1.22145	2.00919e-06	1.71069	7.65047e-15	1.2268	9.72438e-09	1.33014	0.01422	1.61115	3.99301e-07	1.92492	7.16204e-09	1.68658	4.08169e-10	1.64767	2.78918e-07	1.58037	3.02842e-07	2.19377	1.91524e-08	2.35957	6.67762e-23	1.95776	2.24208e-44	2.47996	3.03347e-40	2.21303	0
I	YGL178W	MPT5			1.91446	9.15778e-33	1.8538	0	1.66945	0	1.60352	0	1.53924	0	1.42629	0	2.1212	0	2.07437	0	1.29808	3.07985e-16	1.40382	0	1.55962	0	1.50617	0	2.02169	0	1.81966	0
I	YMR287C	DSS1			1.12176	0.04797	-1.00521	0.9594	1.57336	1.20886e-07	2.07377	0	1.34802	3.87762e-10	1.42523	3.73185e-13	1.65608	5.79522e-28	1.30972	0.00022	1.61596	1.58013e-08	1.85803	9.63831e-26	1.62169	2.70596e-22	1.68892	1.12476e-23	1.36745	2.51143e-08	1.32054	3.72383e-09
I	YGR188C	BUB1	ENSG00000169679	BUB1	1.34135	4e-05	1.68528	1.31216e-08	1.33988	0.00029	2.14369	5.67585e-32	1.2547	0.00526	1.32177	2.55345e-17	1.48481	8.299e-13	1.52427	2.73064e-08	1.28495	0.00081	1.21837	0.0002	1.40248	0.00044	1.42388	8.44769e-06	1.38001	3.45113e-07	1.49038	9.48225e-12
I	YBL014C	RRN6			1.70448	9.83468e-14	1.88524	0	1.57588	2.96431e-40	1.63557	1.83463e-32	1.61972	0	1.52423	1.1127e-32	1.76311	0	1.46241	3.25592e-41	1.44685	2.29541e-22	1.2877	9.523e-06	1.88128	0	1.39109	3.09687e-43	1.75604	1.05926e-33	2.0884	0
I	YMR275C	RDS1			1.06735	0.01759	1.01931	0.53697	1.53534	1.92258e-42	2.71813	0	1.14911	0.00081	-1.03117	0.26595	1.24096	3.55262e-14	1.15035	4.7225e-06	1.04797	0.0164	1.33198	7.95183e-37	1.18618	1.64203e-15	1.34312	2.40156e-32	1.34959	1.29745e-13	1.22285	7.37364e-10
I	YAL005C	SSA1	ENSG00000204389	HSP71_HUMAN	1.47578	4e-05	1.16086	0.06066	3.91581	0	6.03222	0	1.66908	1.0486e-08	2.14406	2.29425e-14	1.39075	0.00017	1.61741	2.22341e-09	2.43244	1.28741e-28	3.17508	0	1.29952	0.00383	1.55705	1e-05	1.68611	1.07464e-08	1.69735	8.06028e-07
I	YJL101C	GSH1	ENSG00000001084	GCLC	1.28716	1.68767e-24	1.20578	1.17339e-18	5.70771	0	7.91911	0	1.28791	1.05449e-17	1.41817	0	1.42592	0	1.67658	0	1.47672	0	2.1805	0	1.52064	6.95724e-35	2.49649	0	1.41442	0	1.52616	1.16592e-37
I	YPR048W	TAH18	ENSG00000188566	NDOR1	1.75269	0	2.01956	0	3.83691	0	4.26617	0	1.48953	1.37515e-18	1.75655	0	1.54756	0	1.4251	1.68555e-12	-1.07288	0.14082	1.15906	6.13046e-08	1.91426	0	1.9388	0	1.63352	0	2.16847	0
I	YHL040C	ARN1			1.53137	7.45181e-10	1.70623	2.04783e-09	2.38745	4.35937e-19	3.87171	0	1.45687	1.02949e-10	1.94378	0	1.52323	8.38653e-10	1.73602	3.62205e-11	1.44897	0.00178	1.93873	5.2838e-35	1.64812	1.26726e-21	1.49832	5.75222e-40	1.82336	0	2.48006	0
I	YPR156C	TPO3			2.01829	0	1.96514	1.40129e-25	2.1284	8.59578e-15	2.77534	0	2.46224	6.89174e-30	2.45245	0	1.71778	2.023e-11	2.0137	1.15047e-42	2.25929	0	1.42747	6.54133e-11	2.72476	0	2.48525	0	2.22216	0	2.14396	0
I	YOR066W	YOR066W			1.78626	1.00607e-20	2.05918	3.37321e-41	2.02512	0	1.85457	0	1.77743	4.0966e-32	1.81622	0	2.42209	0	2.16289	3.66767e-33	2.00868	0	2.19645	0	2.07708	8.88087e-27	1.97452	0	2.36069	0	2.58016	0
I	YHL038C	CBP2			1.19525	0.04749	1.21236	0.01568	2.62894	0	2.39978	0	1.47203	1.50654e-17	1.62186	9.75487e-32	1.31514	4.75304e-07	1.37206	2.2955e-08	1.47686	1.40532e-11	1.61422	1.45978e-26	1.40739	3.77089e-06	1.68395	8.05791e-08	1.06977	0.19929	1.09888	0.35046
I	YMR058W	FET3			3.98028	0	3.62483	0	1.3855	5e-05	1.66265	2.15304e-21	1.73733	1.2293e-13	2.29757	1.10764e-28	1.72355	1.82799e-19	1.77724	9.81135e-11	4.30395	0	4.82135	0	2.2143	3.29245e-40	1.38588	1.65306e-06	4.43498	0	5.04638	0
I	YDR488C	PAC11			2.0728	0	2.34184	0	2.25742	0	2.42666	0	1.73616	0	1.68146	1.31151e-30	1.88018	4.05126e-36	1.85407	0	1.68107	1.42144e-10	2.22946	2.38221e-43	1.89705	1.90393e-24	2.02544	3.66298e-34	2.6263	4.1365e-39	2.55316	1.90041e-32
I	YDL156W	YDL156W	ENSG00000092470	WDR76	1.51572	1.11294e-30	1.46105	1.91802e-09	2.01083	2.37899e-31	1.61773	1.20999e-28	1.34745	3.26713e-06	1.80381	1.04372e-19	1.7768	0	1.60812	1.54858e-34	1.26686	2e-05	-1.12411	0.0052	1.65919	2.5183e-36	2.25681	0	1.67746	0	1.68199	0
I	YDR299W	BFR2	ENSG00000108270	AATF	2.41613	0	3.15135	0	2.16058	0	-1.00276	0.94873	2.40304	0	2.36109	0	3.12053	0	2.0417	0	1.62635	3.95406e-39	-1.38532	3e-05	2.95333	0	1.52548	6.9506e-24	2.35638	0	2.71203	0
I	YFL021W	GAT1			1.75193	5.18951e-08	1.42588	0.00024	1.664	5.98153e-08	5.03697	0	1.13051	0.05035	1.4656	0.00076	1.22061	0.00212	1.1898	0.11765	3.15647	7.82027e-22	3.43516	6.34538e-25	1.02878	0.79408	1.51077	3.74165e-09	1.1864	0.02879	1.0636	0.31315
I	YER064C	YER064C			-1.0124	0.80994	-1.00528	0.89687	1.80602	9.86722e-31	1.10821	0.03994	1.77467	7.89905e-16	1.11087	0.11648	2.03197	0	1.18405	0.00142	1.65638	1.35926e-43	1.31796	1.85678e-13	2.03007	2.38221e-43	1.95604	0	1.29356	1.74439e-08	1.09121	0.09826
I	YKR063C	LAS1			1.55568	5.27723e-10	1.70287	0	2.14602	2.31677e-41	2.40052	0	1.48201	9.11176e-11	1.68957	3.48118e-17	1.61255	5.46516e-30	1.69309	2.34267e-24	1.28134	3.15521e-12	1.55905	2.13059e-15	1.62046	9.91682e-25	1.76518	2.83716e-30	1.80672	1.92759e-22	1.80673	1.74136e-38
I	YHR070W	TRM5	ENSG00000126814	TRMT5	1.78602	9.09758e-15	1.93449	5.07103e-27	1.43114	2.36655e-19	1.11157	0.07604	1.75135	9.19866e-20	1.66234	1.41687e-16	1.5612	3.41026e-15	1.32504	1e-05	1.357	7e-05	-1.07758	0.28895	2.05131	6.35442e-20	1.52549	4.51382e-11	1.86544	0	2.00858	4.95373e-41
I	YNL240C	NAR1	ENSG00000103245	NARFL	2.22207	1.95899e-11	2.45773	9.23333e-13	4.57549	0	8.33294	0	1.51059	0.00017	1.5121	0.00176	1.79246	1.22389e-07	1.54015	0.00021	1.2644	0.04722	1.23634	0.02122	1.93581	1.38223e-10	1.91269	1.12462e-08	1.58488	1.47666e-06	2.01974	1.49009e-10
I	YCL017C	NFS1	ENSG00000078872	NFS1	1.43045	6.6029e-13	1.46499	4.42312e-34	1.62408	0	2.05683	0	1.22938	2.07513e-14	1.20576	1.44156e-08	1.17459	0.00572	1.26739	2.15258e-12	1.16161	0.00046	1.07765	0.1213	1.236	5.89844e-06	1.35295	6.58118e-12	1.40211	1.25004e-13	1.42965	9.78111e-10
I	YHL012W	YHL012W	ENSG00000169764	UGP2	2.59314	1.98686e-13	3.24689	0	2.84686	1.4079e-36	2.84401	0	3.21086	1.85297e-10	2.30135	3.81463e-17	3.25552	8.22708e-09	3.34654	1.55279e-22	2.39503	4.43641e-18	4.40288	1.99061e-10	3.67638	3.50643e-27	3.81493	1.97634e-17	4.45379	0	4.96138	0
I	YLR438W	CAR2	ENSG00000065154	OAT	2.0244	1.27861e-19	1.92979	6.69258e-14	1.06666	0.34138	1.08315	0.43025	2.13553	7.00806e-14	2.53179	6.43942e-30	1.76577	1.05325e-07	1.62623	3e-05	2.16862	2.88959e-25	2.26279	1.10379e-21	1.56829	1.27772e-07	2.09184	2.64678e-11	1.11775	0.21075	1.08629	0.48385
I	YBR287W	YBR287W			1.55416	0.00018	1.27075	6e-05	1.70423	8.17793e-27	2.1464	3.25904e-23	1.92077	5.7515e-12	1.72501	4.61351e-14	2.20136	5.15627e-17	2.32358	4.01821e-19	1.41753	1.75478e-06	2.1497	3.58549e-27	1.7963	1.1478e-10	2.10652	1.03792e-22	1.80225	1.14348e-11	1.82344	2.46404e-13
I	YCR012W	PGK1	ENSG00000102144	PGK1	-1.23099	2.58752e-09	1.15008	0.21888	1.24064	0.13302	3.28592	0	2.42272	1.16052e-11	1.28104	1	2.49531	1.63023e-23	2.51774	2.50645e-12	2.4373	9.13892e-12	2.50641	5.5483e-25	1.42594	8.68091e-08	1.72393	0.0018	1.71359	0.0062	1.28309	0.07534
I	YOR303W	CPA1			1.11431	0.02449	1.26963	0.00045	1.52755	2.38749e-14	4.45957	0	1.34828	1.83119e-08	1.30638	0.00072	1.14494	0.01242	1.09798	0.03273	-1.81275	7.26054e-09	-1.4576	1.9671e-11	1.44759	8.39498e-09	1.68839	8.85117e-39	1.07464	0.03793	-1.00669	0.91853
I	YJL059W	BTN1	ENSG00000188603	CLN3	1.45667	0	1.56545	1.28456e-23	1.58836	2.74987e-31	1.97074	5.1848e-44	1.37747	6.71327e-15	1.42762	9.11834e-24	1.51155	0	1.52393	2.76392e-41	1.43931	1.02773e-24	2.03892	1.29139e-16	1.53608	1.28912e-27	1.59177	0	1.88446	1.40601e-14	1.56001	5.11907e-18
I	YMR272C	FAH1	ENSG00000103089	FA2H	1.05089	0.42117	1.02384	0.53951	1.1432	0.00018	-1.3253	2.00799e-17	1.3309	7.02901e-13	1.33698	0	1.43403	3.91381e-29	1.39949	0	2.92275	0	2.45554	0	1.27588	1.17802e-15	1.03754	0.44741	1.04713	0.14629	-1.0495	0.48728
I	YNR015W	SMM1	ENSG00000167264	DUS2L	1.96196	3.76162e-21	1.86654	1.84235e-11	1.85395	2.48578e-10	2.3801	5.55334e-35	1.85343	9.37083e-13	2.13204	2.52019e-15	1.69028	7.98459e-30	1.45831	1.06611e-06	-1.14478	0.26006	-1.03107	0.62918	2.03468	0	1.48539	1.28014e-18	1.93923	0	1.91453	2.97808e-27
I	YML018C	YML018C	ENSG00000115084	SLC35F5	1.88375	0	2.06248	0	3.29223	0	2.61561	0	1.66743	0	1.66304	1.37093e-31	2.08319	1.4013e-45	1.27406	2.52219e-25	1.47725	1.963e-11	1.17909	3.10821e-07	1.65438	0	1.24139	6.427e-15	1.58147	0	1.61868	3.17324e-41
I	YDR033W	MRH1			-1.02873	0.44605	-1.22226	0.00025	2.43376	0	2.57777	0	1.78145	4.85457e-36	1.60419	7.87984e-22	1.79784	1.21504e-19	1.57765	8.50775e-09	1.81507	0	1.57484	8.45717e-21	1.87709	5.29882e-27	2.0151	4.2039e-45	1.23961	1.79011e-06	1.31691	3.47145e-07
I	YJR107W	YJR107W			1.28365	6.23231e-07	1.25923	6.40812e-10	1.33606	5.47793e-37	2.20524	0	1.17184	9.4504e-06	1.27462	1.18563e-24	1.79749	0	1.98648	0	1.23081	0.00022	1.8612	0	1.15233	0.00063	1.42412	3.47203e-13	1.13504	0.00012	1.03433	0.22779
I	YLR340W	RPL10E	ENSG00000089157	RPLP0	-1.0892	6.1348e-06	1.07552	0.21825	1.33651	0.00396	1.42325	1.86942e-22	2.20476	0	1.66685	2e-05	1.53909	1.33249e-15	1.7376	1.36988e-14	1.3523	1.92878e-06	1.62212	0	2.01467	2.54304e-12	1.39822	0.27952	1.8551	2e-05	1.78396	3.27225e-38
I	YPL079W	RPL21B	ENSG00000122026	RPL21	2.05094	0	1.84491	0	1.88508	7.51475e-31	1.0014	0.96922	2.09613	0	1.84524	3.64338e-44	1.67119	3.07504e-26	1.62922	4.06389e-28	1.48413	7.1492e-14	1.22136	1.95836e-07	2.21392	0	1.9155	0	2.11543	0	1.87887	4.14784e-43
I	YBR267W	REI1	ENSG00000173545	ZNF622	2.54471	0	3.26075	0	2.12716	0	1.80274	0	1.88219	0	2.34782	0	2.65683	0	1.70709	0	1.25724	3.16222e-19	-1.37788	2.3395e-09	2.19487	0	1.56043	0	2.03735	0	3.3312	0
I	YOR107W	RGS2			3.27452	3.39815e-35	3.40295	3.44026e-40	2.56471	2.54444e-25	2.24946	1.35197e-25	1.77822	3.61657e-11	2.09126	2.03009e-20	2.04669	1.61574e-15	1.48221	0.00013	7.55322	0	7.51406	0	1.82516	3.97165e-14	1.09312	0.29812	1.90574	4.258e-21	1.97792	2.73369e-20
I	YJL079C	PRY1	ENSG00000122694	C9orf19	1.91159	3.73306e-12	1.74639	3.16062e-25	2.06277	0	3.28539	0	1.23013	6.30759e-06	1.24153	0.00092	2.23282	8.21768e-34	1.95369	0	4.17134	0	4.06891	0	1.28632	3e-05	1.90493	8.5835e-31	1.67718	9.99186e-21	1.64993	2.21498e-19
I	YDR043C	NRG1			1.80441	0	1.43319	6.79958e-21	1.68619	1.62428e-15	3.66421	0	1.69907	1.52577e-39	1.56928	3.67375e-09	1.37418	0	1.18994	2e-05	1.65517	0	2.77714	0	1.38017	1.31347e-24	1.2313	1.73376e-19	1.18885	0.00521	1.87424	0
I	YBR066C	NRG2			1.88775	3.46102e-19	1.83763	9.19732e-19	1.25505	0.00052	1.53731	8.92422e-11	1.66508	1.40914e-06	2.15928	0	1.75397	1.61083e-18	1.66874	9.91072e-35	1.33626	3.98537e-10	1.15533	0.00642	2.08313	6.38992e-43	6.29843	0	1.59363	3.29871e-27	2.85487	0
I	YMR292W	GOT1	ENSG00000111711	GOLT1B	2.85731	3.65733e-38	3.95119	0	3.57873	0	3.91434	0	2.77215	0	2.59469	0	3.22127	0	2.9995	0	2.47292	0	4.16307	0	3.1711	2.8026e-45	3.49579	0	5.08489	0	3.74745	0
I	YJR104C	CRS4	ENSG00000142168	SOD1	1.42216	2.48556e-10	1.34222	4.70767e-16	1.46099	6.44211e-37	4.29768	0	1.02897	0.50276	1.33778	5.75502e-09	1.06422	0.39085	1.20173	3e-05	1.95013	4.11226e-40	4.36825	0	1.30026	2.75218e-06	1.98628	6.5752e-38	1.05204	0.24827	1.28811	4e-05
I	YCL058C	FYV5			1.76069	1.87318e-10	2.35695	0	2.0307	0	2.14896	0	1.61446	2.26928e-28	1.493	1.56945e-43	1.68753	0	1.65871	0	1.79107	1.9755e-15	2.42546	5.88021e-19	1.86002	1.6383e-19	1.86704	0	2.38649	1.83353e-31	2.18286	0
I	YDL123W	SNA4			1.14212	0.05353	1.07635	0.0301	1.34605	5.49836e-24	2.69571	0	1.15431	8.30281e-13	1.28694	6.14185e-07	1.21076	2.95264e-10	1.28428	6.35646e-15	-1.10744	0.0661	1.2641	8.8968e-08	1.19942	3.11167e-09	1.27454	3.10078e-10	1.26176	0.00904	1.18092	0.00721
I	YOL165C	AAD15	ENSG00000053371	AKR7A2	2.44164	4.41816e-13	2.64776	4.11786e-32	3.21113	6.46921e-28	5.34084	0	2.3574	6.99392e-14	2.11185	2.3197e-38	2.75937	0	2.45794	4.64602e-22	2.19072	5.81976e-22	3.53963	0	2.54485	8.91074e-36	3.25079	0	3.07164	1.90438e-26	2.83284	4.20498e-25
I	YNL259C	ATX1	ENSG00000177556	ATOX1	1.52687	7.1729e-25	1.52981	0	1.10758	0.00226	1.72514	5.57322e-40	1.3123	2.69904e-26	1.69318	4.05022e-24	1.89868	1.49897e-41	2.0152	0	1.42446	1.56612e-11	1.67734	4.57081e-31	1.50472	1.62597e-19	1.21394	1.29474e-09	1.85936	0	2.40077	4.60831e-35
I	YAL043C	FUN39	ENSG00000125755	SYMPK	1.61303	0.00024	1.72973	1.09035e-06	2.00029	3.38489e-16	2.02869	5.83068e-11	1.64115	1.2292e-10	1.55382	0.00032	1.79752	3e-05	1.87257	1.41949e-07	1.81509	1.9249e-06	1.77982	3.68554e-09	1.88634	6.03585e-06	1.71808	3.62648e-14	1.93795	1.2698e-08	2.11838	1.56387e-07
I	YOR337W	TEA1			2.20845	5.29812e-07	1.93308	4.64476e-07	1.57215	0.0003	2.33243	1.73469e-19	1.50727	0.00214	1.58922	9.5562e-06	1.97366	8.81991e-16	1.59027	3e-05	-1.09309	0.42476	-1.01565	0.88695	1.82192	1.2836e-09	2.37446	3.48801e-13	1.86642	5.21984e-09	2.7493	1.3204e-16
I	YMR179W	SPT21			1.49601	2.34941e-26	1.53481	1.29562e-17	2.45039	0	2.1755	0	1.5716	7.83081e-17	1.57155	2.10501e-27	2.14769	1.52511e-30	2.01546	1.72957e-23	1.59165	1.0177e-14	1.37877	4.36394e-06	1.69017	6.50314e-18	1.81885	4.08198e-25	1.63935	7.61514e-19	1.70924	1.77527e-12
I	YER169W	RPH1	ENSG00000107077	JMJD2C	1.51106	7.38604e-19	1.5476	0	1.78208	0	1.87805	6.78895e-17	1.71614	1.51021e-31	1.61804	0	2.04396	0	1.80616	0	1.67352	0	1.35874	1.61453e-07	1.57834	0	1.52271	1.13647e-32	1.73928	0	1.70778	3.16698e-36
I	YFR022W	ROG3			2.07859	1.36152e-30	1.64591	7.86906e-13	2.27768	0	2.66527	6.95066e-36	1.69315	1.1588e-34	1.56966	2.91897e-15	2.79598	0	3.33446	0	2.06105	1.11131e-23	2.31651	0	1.69913	3.01664e-34	2.20596	7.3641e-26	2.01957	5.52064e-31	1.89844	1.1394e-09
I	YKR018C	YKR018C	ENSG00000168234	C18orf17	1.46043	0.00059	1.32826	6e-05	1.40737	3.99351e-06	2.13748	8.76294e-17	1.26931	0.00098	1.38767	3e-05	1.36691	2.10904e-08	1.40548	6.6032e-09	1.34724	3.80454e-12	1.48987	9e-05	1.20069	0.00378	1.36619	4e-05	1.47065	3.98239e-09	1.45616	0.00025
I	YLR424W	NTR1	ENSG00000100109	TFIP11	1.57928	2.47839e-13	1.8287	9.86097e-19	1.81487	1.28464e-23	1.74419	1.22381e-28	1.54807	6.44843e-18	1.4533	1.57952e-07	1.6179	9.9151e-18	1.53769	3.85288e-08	1.3015	4.25744e-09	1.94671	0	1.59678	1.64711e-11	1.62267	1.70653e-23	2.0614	1.04002e-12	2.21166	9.48797e-20
I	YJL069C	UTP18			2.24487	0	2.56065	0	1.7394	1.87204e-38	1.07441	0.0484	1.99274	0	1.99323	0	1.98967	0	1.41371	7.39667e-36	1.29077	9.14168e-09	-1.15278	0.03124	2.21586	0	1.4994	3.2426e-42	1.92877	1.66204e-32	2.33206	0
I	YLL028W	TPO1	ENSG00000109736	NP_001111.2	2.16346	2.99266e-20	2.10826	0	2.93397	0	3.83921	0	1.70716	1.93747e-10	1.76455	3.11446e-39	2.00892	2.5576e-32	1.71047	3.97638e-15	2.23821	0	3.20788	0	1.96091	0	2.0417	0	2.51084	1.35365e-20	2.33224	4.03914e-24
I	YEL020C	YEL020C	ENSG00000131373	HACL1	1.45258	4.82889e-11	1.39897	2.02101e-17	1.53854	9.64673e-19	1.83482	7.53654e-26	1.25578	9.09563e-06	1.27055	1e-05	2.22486	9.62603e-28	1.99127	3.61808e-20	1.78876	8.51137e-39	2.23549	1.898e-28	1.38533	4e-05	1.56371	1.28391e-09	1.51246	4.06141e-06	1.60794	2.61422e-10
I	YJL110C	DEH1			1.55848	5.91651e-08	1.54859	8.79846e-08	1.70371	5.76052e-07	1.73865	0	1.73987	0	1.55375	1.39887e-32	2.11092	0	1.41666	6.0611e-16	2.32906	0	1.97354	9.00657e-41	1.83036	9.42101e-18	1.64087	1.29123e-17	1.46858	2.9503e-20	1.59361	1.09258e-33
I	YGL012W	ERG4			1.24342	8e-05	1.15443	0.00349	1.27682	6.49234e-07	1.26082	6e-05	1.22787	1e-05	1.20805	0.00015	1.10984	0.11985	1.15929	0.03453	1.34704	4.80614e-10	1.27236	1.07297e-06	1.36423	9.34748e-08	3.59667	0	1.31061	0.00105	1.48035	2.36736e-18
I	YBR118W	TEF2	ENSG00000156508	EEF1A1	-1.11497	0.2714	1.31843	0.00841	2.4397	0	3.92084	1.83051e-19	1.54255	1	1.28109	1	2.50521	2.57137e-36	2.30338	8.69855e-11	1.75749	1	3.36188	3.85667e-17	1.4755	1	-2.27798	1.35217e-10	1.74601	3.57818e-06	2.34498	2.44344e-35
I	YCL037C	SRO9			2.41455	0	2.60248	0	2.01575	0	1.13834	0.00948	2.45994	0	2.87652	0	2.12314	2.85925e-27	1.83841	0	1.37064	1.94499e-10	-1.04459	0.45047	3.34245	0	2.55963	0	3.24329	0	3.07491	0
I	YHR174W	ENO2	ENSG00000074800	ENO1	-1.27654	1.65978e-15	1.14483	0.28868	2.39015	0	1.92503	4.06657e-24	2.62648	4.68968e-13	1.28114	1	2.22935	3.37051e-13	2.19741	0	2.13483	5.28337e-11	2.20457	2.91518e-22	2.38032	2.3457e-11	2.14658	3.83023e-14	1.79136	0.00047	1.92975	0
I	YMR034C	YMR034C	ENSG00000120519	SLC10A7	1.58513	2.9162e-27	1.79649	0	1.82925	0	2.05526	0	1.62445	2.04873e-35	1.48418	0	1.58936	6.07564e-22	1.53633	3.32581e-31	1.52919	2.92061e-26	1.92842	1.52601e-42	1.74346	4.65225e-30	1.79007	1.78502e-39	2.03029	0	2.11961	0
I	YDL066W	IDP1	ENSG00000182054	IDH2	1.54413	2.03796e-21	1.55135	0	1.65319	0	1.31983	3.07748e-10	1.55611	3.08286e-44	1.77455	0	1.85662	5.90745e-28	1.89808	0	1.83846	0	1.50494	7.11996e-12	1.86257	2.87569e-19	2.10549	0	1.87828	0	2.19152	0
I	YPR078C	YPR078C			1.86085	0.00268	1.66415	2.75801e-08	1.57559	2.79356e-07	1.92594	6.66906e-09	1.44284	0.04054	1.51707	2.07489e-07	1.56988	4.65262e-07	1.32986	0.04105	1.35794	0.02262	1.78556	5.77962e-13	1.47295	1.86346e-07	1.9818	9.10623e-08	1.88014	0.03867	2.29565	6e-05
I	YDR451C	YHP1			1.18278	0.03236	1.36382	5e-05	1.7507	7.80896e-13	-1.0806	0.19947	2.40055	1.16427e-22	1.56052	5.0343e-15	2.85434	0	1.46965	1e-05	3.29184	2.14891e-25	2.87288	0	2.92714	0	1.68003	1.05102e-14	1.42094	6.97634e-08	1.14213	0.02068
I	YDR214W	AHA1	ENSG00000100591	AHSA1	1.34165	2e-05	1.25005	5.97392e-06	1.83262	0	2.59321	4.30001e-40	1.41427	5.63702e-07	1.59586	2.2112e-11	1.01726	0.82579	1.16378	0.00815	1.07627	0.04435	1.4599	1.03502e-06	1.39266	5.4481e-11	1.22603	0.00018	1.23305	0.00058	1.14262	0.02728
I	YDL129W	YDL129W			2.03581	4e-05	2.54163	0	1.47375	2.14461e-06	2.22032	1.80389e-15	1.59032	1.96737e-06	2.16679	1.29363e-24	1.79774	3.88553e-17	2.13324	4.05389e-22	1.35169	0.00011	-1.5699	0.04678	1.28967	0.00086	1.29751	0.0414	1.96609	4.63973e-37	2.36636	9.55895e-24
I	YCR047C	BUD23	ENSG00000071462	WBSCR22	2.32054	1.17913e-11	2.55706	8.2729e-21	1.85765	3.43346e-14	1.94483	3.51444e-08	1.87777	9.72395e-06	1.96104	8.59495e-07	2.05778	4.4024e-07	1.60811	1e-05	1.06273	0.52129	-1.33176	0.05339	1.74533	5e-05	1.58574	0.00053	2.0782	4.26514e-08	2.6434	1.77995e-12
I	YMR069W	NAT4			1.8294	5.43797e-14	2.09425	0	2.13227	0	2.82999	0	1.43047	2.35896e-22	1.62323	0	1.66892	0	1.49823	1.21107e-23	1.41134	1.52051e-15	1.74982	1.09119e-25	1.83071	1.13582e-17	1.90201	0	2.3857	0	2.28442	0
I	YIR017C	MET28			1.06948	0.50169	-1.10367	0.00132	6.18208	0	7.01253	0	2.00781	0	1.00821	0.76678	3.3567	0	2.73329	0	3.43245	0	4.39979	0	1.50535	1.55931e-15	1.48452	1.99212e-24	1.06247	0.18945	1.06671	0.17146
I	YLR109W	AHP1	ENSG00000126432	PRDX5	1.2266	8.22845e-12	1.28738	8.46483e-07	2.02246	2.14419e-08	3.70007	3.36922e-16	1.62564	1.89708e-06	1.06043	0.16186	1.23183	0.00725	1.62901	3.52778e-20	-1.05727	0.47258	1.51644	2.63283e-12	1.54338	2.51049e-08	1.27203	0.0493	1.5887	0.0303	1.42121	0.02009
I	YMR195W	ICY1			2.25217	1.5336e-34	1.8	0	1.36235	1.88294e-11	-1.20654	0.00377	2.64321	0	1.62027	4.80494e-13	2.50362	4.20524e-38	1.99278	1.08572e-16	2.13234	0	1.58884	1.77881e-09	2.33235	1.79366e-43	2.1948	0	1.6345	2.76279e-29	1.76962	5.76074e-42
I	YMR193C-A	YMR193C-A			3.14018	0	3.24624	4.59626e-43	3.16321	0	4.70969	0	2.77763	0	2.14247	0	2.79766	0	3.02385	0	2.11381	9.2588e-14	4.08911	0	2.90949	2.22836e-38	2.67312	0	5.15855	2.1428e-33	3.45919	1.49377e-18
I	YPR038W	YPR038W			1.6398	0.008	1.55709	0.00602	1.68261	2e-05	2.13336	5.92445e-11	1.45765	0.00029	1.33724	0.00588	1.52492	9.9769e-08	1.30004	0.00342	1.3978	0.00122	2.16649	7.66589e-23	1.68022	3.04004e-06	1.94513	5.25965e-08	1.93808	2e-05	2.29041	9.63669e-07
I	YHL045W	YHL045W			1.85604	3.8623e-10	2.05246	0	1.74381	4.18026e-12	2.01713	0	1.5369	3.26155e-11	1.36592	2.00998e-08	1.6944	0	1.62233	4.5915e-13	1.6126	8.05963e-18	2.70045	7.37486e-27	1.90824	6.171e-17	2.0742	5.34356e-14	2.39606	0	2.35264	1.02295e-43
I	YLR415C	YLR415C			1.60603	1.28136e-14	1.83366	1.00873e-10	1.50039	1.84538e-08	1.5258	3.27817e-10	1.35629	1.34711e-10	1.2884	0.00032	1.4632	1.2952e-07	1.48332	5.72853e-25	1.64505	4.04976e-09	2.00618	1.14359e-37	1.73667	1.02783e-12	1.59624	7.50003e-22	1.877	0	1.7312	3.53444e-30
I	YOR153W	LEM1			1.81436	3.87428e-12	1.66764	3.54481e-07	8.38262	0	7.47347	0	1.69327	4.59251e-10	1.78755	1.99533e-12	1.82961	6.73849e-26	2.17269	1.18888e-27	1.23386	0.0169	1.51343	6.22634e-08	1.68466	2.1596e-32	2.45158	5.64526e-39	2.27683	2.11353e-13	3.53444	0
I	YGR134W	CAF130			1.06309	0.18272	1.2588	1.37341e-32	1.76366	0	2.01846	5.01124e-38	1.08741	0.00064	-1.03628	0.32683	1.13817	0.00012	1.13967	1.12386e-10	1.04509	0.24606	1.14725	4e-05	1.09699	7.44402e-08	1.13752	3.21047e-17	1.12693	6.59138e-13	1.09637	0.00894
I	YGL137W	SEC27	ENSG00000184432	COPB2	1.88085	0	2.1434	0	1.18312	0.00471	-1.16751	0.00085	1.13337	0.00056	1.10157	0.12011	1.64656	0	1.68445	4.06574e-23	1.17343	0.00217	1.17698	0.02173	1.32375	1.7942e-38	1.40016	3.8086e-36	1.54645	0	1.62013	0
I	YBL066C	SEF1			1.37608	4.46249e-10	1.7146	1.7383e-22	1.69215	2.46643e-20	2.18683	1.21104e-17	1.62391	2.86418e-36	1.65235	5.07789e-29	1.62893	2.26657e-34	1.52663	5.23304e-13	1.85836	5.1582e-37	2.60835	0	1.78674	1.81257e-24	2.31641	2.1039e-26	2.18739	0	2.5815	1.84888e-22
I	YIL130W	YIL130W			-1.16897	0.04964	-1.18679	0.01536	1.37677	2.68987e-09	1.56375	1.06106e-18	1.67247	4.65518e-34	2.04971	1.32932e-28	1.24772	0.0027	-1.26213	0.00071	1.87515	1.02994e-14	1.60353	1.53858e-22	2.40567	0	2.1826	0	1.77286	0	1.89821	0
I	YJL078C	PRY3	ENSG00000122694	C9orf19	2.19457	1.21833e-12	2.15882	0	1.57011	8.31014e-11	-1.23698	0.00142	2.38057	4.02455e-33	2.22063	1.02912e-18	1.55582	1.05593e-07	1.4505	9.21257e-06	2.29017	1.27968e-39	2.32811	7.91526e-25	2.61877	8.98793e-42	2.305	1.13643e-34	2.61255	0	2.45641	1.04757e-38
I	YHR047C	AAP1'	ENSG00000141279	NPEPPS	2.25084	3.70964e-31	2.33642	1.82491e-38	1.85963	8.94297e-31	-1.02327	0.76999	1.88059	6.72079e-23	1.80103	3.61673e-17	1.848	6.11621e-14	2.07425	2.57453e-21	2.18028	1.25499e-32	1.83859	4.78394e-15	1.40969	3e-05	1.26855	0.00308	1.35604	0.00019	1.2304	0.01284
I	YMR102C	YMR102C	ENSG00000131725	WDR44	1.67879	4.80831e-09	1.3049	0.00118	1.67071	1.39643e-17	1.6058	1.37182e-09	2.10826	5.385e-27	1.76936	5.59615e-21	1.34782	6.79564e-09	1.2529	0.00224	1.13578	0.1406	1.03553	0.53875	1.98358	0	1.4389	3.66592e-11	1.81864	0	1.58574	8.16223e-36
I	YIL047C	SYG1	ENSG00000143324	XPR1	2.49375	3.32198e-24	2.12646	1.23263e-17	2.28643	6.76842e-17	3.83558	7.20492e-41	1.88809	1.18271e-10	1.77635	2.52508e-06	2.1051	2.33146e-18	2.19789	9.62913e-19	1.50416	2.38325e-06	1.55297	5.30144e-09	2.25175	2.00984e-24	1.82872	1.05649e-09	2.11882	4.05382e-18	2.25488	6.41628e-17
I	YDR089W	YDR089W			1.42743	0	1.45159	0	1.89003	3.17235e-37	1.13911	4.8279e-06	1.63485	5.49104e-19	1.02008	0.65736	2.44826	0	1.7922	1.30321e-43	2.54276	3.77832e-31	1.72357	0	1.51529	1.77063e-28	1.28089	4.17519e-13	1.51709	6.30829e-23	1.31493	3.93655e-20
I	YBL008W	HIR1	ENSG00000100084	HIRA	1.41158	0.01989	1.60933	2.51074e-23	1.76421	2.27971e-18	2.25431	0	1.26275	0.00326	1.19912	0.00746	1.3783	2.80984e-08	1.31262	1.5738e-06	-1.06481	0.4345	1.05455	0.61534	1.3258	0.00018	1.37429	3.22889e-08	1.33164	0.00019	1.55345	1.75237e-07
I	YDR362C	TFC6			1.34965	0	1.38712	4.7991e-17	1.28754	3.60362e-11	2.02632	0	1.18612	2.55591e-08	1.291	1.1731e-12	1.28252	2.11262e-16	1.37881	5.09201e-20	1.07964	4e-05	1.26484	4.32413e-40	1.30761	6.00844e-25	1.23572	5.22019e-07	1.23292	1.27343e-17	1.21639	2.33658e-17
I	YNR053C	NOG2	ENSG00000134697	GNL2	3.53975	0	4.24538	0	2.55419	0	1.48151	1.57226e-06	2.73937	8.51582e-22	3.08725	0	3.58071	0	2.28073	6.16487e-16	1.87051	1.68819e-21	1.02374	0.66114	2.89957	0	1.97174	1.1922e-21	2.66613	0	3.90759	0
I	YAR035W	YAT1	ENSG00000157184	CPT2	1.77869	7.86016e-07	1.5738	5.25571e-08	1.71908	6.43696e-19	5.09448	0	2.42064	1.4013e-45	2.4303	2.67207e-37	1.56278	3e-05	1.48527	6.0975e-11	1.25184	0.05993	1.53353	0.038	2.23364	2.41324e-15	2.80173	2.19496e-35	1.4186	0.00011	1.43037	0.00927
I	YML088W	UFO1			1.27603	0.00174	1.17977	0.01689	1.95228	1.95778e-35	2.55764	0	1.31583	0.00016	1.28199	0.00016	1.43377	6.27708e-14	1.23703	0.00052	-1.15718	0.00751	-1.11853	0.03883	1.2408	1.98726e-09	1.41021	3.36616e-22	1.50283	1.80935e-32	1.54721	0
I	YKL029C	MAE1	ENSG00000151376	ME3	3.16374	9.18648e-19	2.91016	4.5221e-20	2.35116	7.80301e-14	2.69652	8.43155e-15	2.40824	3.56526e-19	2.66688	2.03675e-14	2.37401	7.03207e-13	1.71167	6e-05	1.04788	0.58149	-1.18826	0.08196	2.61938	4.47544e-14	2.04143	5.33226e-10	3.26259	3.44539e-28	2.91327	1.05131e-23
I	YBL075C	HSP70	ENSG00000204389	HSP71_HUMAN	1.22527	0.00087	1.27549	2.40625e-12	1.62402	7.99928e-33	5.69032	0	1.2355	1.13809e-09	1.2076	4.71036e-08	1.56544	1.65904e-30	1.54674	2.51952e-19	1.43454	2.81405e-13	2.64225	2.19007e-37	1.0385	0.36028	1.19575	5.58593e-06	1.05305	0.2769	1.26404	0.00106
I	YHR039C	MSC7			1.16178	1.21296e-08	1.10222	0.00016	1.01511	0.6122	-1.20319	6.47112e-09	1.1679	9.16096e-17	1.14888	3.25262e-08	1.30541	3.149e-19	1.37948	2.86228e-29	1.21708	2.33141e-21	1.17754	5.4204e-15	1.38115	2.82607e-23	2.16233	0	1.24759	8.15656e-36	1.27611	3.56379e-24
I	YHR218W	YHR218W			1.21989	8e-05	1.17524	0.00352	1.44514	5.35438e-30	2.02003	4.61027e-42	1.18541	0.0057	1.42275	3.7299e-19	1.49335	1.7633e-17	1.37181	3.54285e-08	1.09073	0.00596	1.04609	0.22066	1.33426	6.52168e-07	1.85148	1.38366e-20	1.78353	5.79731e-14	1.91456	9.68023e-15
I	YCL073C	YCL073C			1.60622	0.00259	2.18267	8.23692e-24	2.20323	1.90775e-16	3.10774	0	1.68671	2e-05	1.69878	4.51088e-11	1.94217	7.86975e-24	1.80713	4.23821e-15	1.73851	2.40126e-08	2.57448	1.954e-18	1.86908	1.6286e-12	1.88462	1e-05	2.88592	2e-05	2.38912	2.31076e-07
I	YLL024C	SSA2	ENSG00000204389	HSP71_HUMAN	1.4503	3e-05	1.28332	0.00201	2.6794	1.71698e-32	2.20258	3.6777e-19	1.77995	3.56303e-09	1.81027	4.69753e-10	1.1788	0.06812	-1.09858	0.1126	1.14962	0.0262	1.549	1.47596e-12	1.68587	2.46849e-10	1.56443	3.23195e-07	1.72078	3.83455e-11	1.75536	1.79261e-09
I	YDR046C	BAP3	ENSG00000099960	SLC7A4	2.01596	2.07128e-13	1.92575	4.30774e-21	3.05409	0	1.67859	3.35299e-06	2.21131	2.3174e-21	1.60021	2.6665e-07	2.76721	1.80215e-32	2.63655	0	2.3042	1.88807e-17	2.33747	1.46132e-18	2.09168	2.39306e-22	2.10138	2.16056e-24	1.58422	5.20257e-11	1.85099	6.64615e-24
I	YIL146C	ECM37			1.10387	0.00081	1.00876	0.78407	1.16404	2.54708e-06	2.10052	0	1.054	0.02011	-1.01564	0.71312	1.15556	8.71818e-14	1.17624	1e-05	1.20972	1.38385e-11	1.24525	1e-05	1.02528	0.13348	1.06991	7.95523e-08	1.10199	5.98948e-07	1.1004	8.56913e-06
I	YCR072C	RSA4	ENSG00000073536	NLE1	2.22789	0	3.60423	0	2.25127	0	1.23472	0.0005	2.64721	0	3.26153	0	2.72419	1.96058e-11	2.19919	0	1.62844	3.64213e-14	-1.19534	0.25857	2.88117	0	1.68564	1.5111e-18	2.28873	0	2.64277	0
I	YDR528W	HLR1			1.26035	0.00111	1.48168	3.32653e-11	2.37426	0	1.48528	1.12369e-14	2.06467	0	1.8045	0	2.73703	1.5958e-30	1.52855	9.0555e-27	2.16793	9.68252e-34	1.67053	3.39613e-10	1.9573	0	1.9464	2.83353e-19	1.64805	3.93715e-37	1.42084	7.53058e-42
I	YBR063C	YBR063C			1.71024	2.16906e-14	1.83146	0	1.42254	6.40804e-21	2.62167	0	1.37243	7.95384e-12	1.51501	4.15979e-18	1.95817	0	2.07435	0	1.45802	7.03768e-10	1.37552	2.3693e-12	1.48791	1.58436e-31	1.64189	0	1.44348	1.68106e-21	1.75567	4.23365e-26
I	YLR099C	ICT1	ENSG00000100439	ABHD4	1.52366	0.00011	1.41213	4.30856e-06	2.50909	1.42353e-39	2.48981	7.51265e-34	1.28464	0.00939	1.36592	1.31214e-17	1.97291	1.49274e-19	2.21152	0	1.13576	0.22588	2.43146	2.54672e-32	1.29189	2.2494e-07	1.76417	4.19032e-14	1.46209	8.86712e-12	2.38006	4.28079e-24
I	YGL126W	SCS3			1.65474	0	1.54376	0	1.20329	4.00437e-20	1.03018	0.0638	1.35484	4.6383e-43	1.62123	0	1.60719	0	1.70042	0	1.34353	3.94421e-35	2.04216	7.00649e-45	1.41854	0	1.78169	0	1.64452	2.8026e-45	1.77416	3.2769e-20
I	YML027W	YOX1			1.97707	6.01086e-14	2.44976	2.87219e-29	2.78626	8.17254e-37	2.36849	0	3.18405	9.36067e-43	2.7966	0	6.86912	0	3.54617	0	8.36736	0	6.6124	0	4.0509	0	2.67576	0	2.88123	0	2.38847	0
I	YEL046C	GLY1			1.60335	6.8402e-18	1.73427	1.25856e-16	2.17503	4.98883e-39	1.64639	2.63841e-10	1.7621	1.52256e-20	1.54622	3.13239e-11	1.82564	3.54009e-27	1.60359	3.14843e-15	1.20292	0.00104	1.10736	0.04145	1.98813	8.75604e-29	1.85146	7.27789e-26	1.68604	2.76218e-15	1.63187	3.24003e-12
I	YJR095W	ACR1			1.26823	2e-05	1.26327	0.00116	1.18096	0.03101	4.40403	0	1.23868	0.00037	1.82021	1.15518e-23	1.24861	3.85202e-06	1.12207	9.5644e-06	1.13509	0.0036	1.2304	0.00749	1.26515	2.08993e-12	1.493	2e-05	1.3118	2.33652e-14	1.39031	3.15397e-08
I	YBR231C	aor1	ENSG00000153774	CFDP1	1.08038	0.3687	1.07793	0.16635	1.89019	0	2.41032	2.01026e-16	1.45097	2.01225e-11	1.26477	3.15776e-16	1.20754	0.00583	1.19482	0.00198	1.41277	6.90077e-06	1.40267	5.38712e-06	1.41331	3.51448e-08	1.30407	0.00024	1.12012	0.12901	1.04084	0.63041
I	YDR275W	BSC2			1.39568	3.00317e-20	1.49837	0	1.50702	0	1.25541	5.04004e-06	1.84615	0	1.69449	0	2.08635	2.46628e-33	1.71932	0	1.50679	5.02634e-36	1.25632	3.94076e-13	1.96986	0	2.12403	0	1.67784	0	1.49303	0
I	YCR031C	CRY1	ENSG00000164587	RPS14	2.13436	0	2.27521	0	1.85034	0	-1.02728	0.33793	2.07687	0	1.85873	0	1.95002	0	1.86672	0	1.57205	0	1.59296	3.8217e-36	2.16665	0	1.70267	0	2.10214	0	2.08015	0
I	YIR035C	YIR035C			2.67019	0	2.50612	0	2.70465	0	2.28932	2.99092e-24	2.10844	4.2039e-45	1.88537	7.5392e-23	2.38586	0	2.83678	0	2.09148	0	1.52399	5.48647e-15	2.38839	0	1.86719	5.42515e-30	2.56972	0	2.63851	0
I	YER004W	YER004W	ENSG00000109854	HTATIP2	1.07876	0.01579	1.10642	3e-05	1.37174	2.04166e-17	2.72895	0	1.10172	4e-05	1.21701	7.88039e-06	1.08396	0.06762	1.23867	6.45099e-10	1.1357	0.00226	1.32285	8.91059e-09	1.02006	0.47293	1.15795	1.82621e-09	1.01797	0.44013	1.05433	0.0282
I	YGL152C	YGL152C			1.81176	1.97116e-24	2.2603	0	1.92904	0	2.02629	0	1.56308	9.43624e-10	1.54297	9.65858e-32	1.6838	0	1.59152	0	1.75978	1.39314e-39	2.3595	0	1.69098	3.56548e-13	1.95523	2.08732e-36	2.40101	0	2.367	9.1785e-43
I	YHR105W	YPT35			2.08994	0.00019	1.45104	9.46844e-09	1.65019	0.00085	1.56688	0.00022	1.24361	0.1854	1.40786	0.01115	1.46872	3e-05	1.49641	7e-05	1.09851	0.46515	1.48092	0.00482	1.23537	0.00168	1.4879	1.93717e-10	2.61826	5e-05	1.77026	2.89903e-06
I	YCR063W	BUD31	ENSG00000106245	BUD31	1.49254	0.00044	1.68845	2e-05	2.35025	1.03301e-09	1.77803	4.30615e-25	2.38343	3.24071e-07	1.94123	3.02455e-27	2.15037	4.20863e-13	2.08175	0.00045	1.5709	0.00069	1.19475	0.3882	2.56724	4.079e-08	1.43596	0.02593	1.78124	2.16647e-12	1.39877	0.01703
I	YHL041W	YHL041W			2.00645	5.70703e-10	2.20619	6.08954e-28	2.02127	1.57914e-19	2.36495	5.51794e-34	1.80531	6.10303e-06	1.72303	9.75159e-17	1.97074	1.41088e-13	1.61566	4.16553e-12	1.6547	9.21688e-08	2.67822	6.75249e-32	1.82243	1.73118e-06	1.9168	1.23019e-08	2.3292	3.08365e-11	2.65868	4.1938e-12
I	YDR433W	YDR433W			1.95341	9.58706e-19	2.06398	4.31545e-16	1.3257	6e-05	1.58338	6.31364e-19	1.09224	0.03936	1.19257	0.02796	1.46148	7.41649e-06	1.39033	5.16665e-07	1.17882	0.03246	1.30768	0.00054	1.13241	0.06884	1.25808	4.78663e-08	1.53329	1.57341e-17	1.61292	4.07304e-14
I	YHR095W	YHR095W			1.74153	0.07337	1.78513	0.00034	1.83855	9.30038e-06	2.52862	7.09745e-14	1.62511	0.01743	1.60478	0.00018	1.72266	0.00013	1.91527	0.00429	1.42572	0.18871	2.16991	7e-05	2.0988	4.35291e-08	2.02071	0.00483	2.04521	0.00146	2.15694	0.00045
I	YGL102C	YGL102C			2.02954	1.05658e-42	1.67701	3.85226e-31	1.50316	4.00235e-24	-1.20421	3e-05	1.88536	0	1.33734	8.28502e-17	1.4637	8.55335e-33	1.34529	0	1.37783	1.4473e-12	1.04072	0.26752	1.99153	0	1.70107	0	2.25685	0	2.21609	0
I	YDR134C	YDR134C			2.08893	1.06492e-21	1.70711	2.2392e-32	1.95653	8.96831e-44	2.06118	6.53285e-42	1.82544	1.70807e-39	1.6291	3.14045e-34	2.10332	0	2.6179	0	2.06666	0	2.00815	0	1.97069	6.62156e-38	2.0941	0	1.89124	9.03239e-27	2.1024	4.2039e-45
I	YPR064W	YPR064W			2.1849	0.0019	1.9646	3.42785e-10	2.3052	7e-05	4.13279	5.24698e-27	1.93481	0.00173	1.82202	0.00019	2.01411	1.05724e-09	1.74524	7.39736e-06	1.5569	0.02279	3.01832	8.24968e-11	1.90808	6.01546e-06	2.09118	0.00057	2.53052	0.00026	2.79478	8e-05
I	YLR445W	YLR445W			2.32622	0.00036	2.71335	2.15243e-14	2.25159	6.74845e-06	3.28612	3.14673e-25	1.91035	7e-05	1.85078	4.43969e-10	2.1888	0.0016	2.07081	0.00029	2.01348	3.60442e-06	3.0976	1.26862e-11	1.98846	8.7012e-09	2.3823	2.7791e-09	2.25028	2.67704e-09	2.4722	5e-05
I	YLR110C	CCW12			1.82854	2.05373e-12	1.60907	5.24115e-07	1.89506	2.24784e-17	2.09263	3.44886e-09	1.48845	3.84206e-08	1.45498	0.00028	1.83724	1.06645e-13	2.10609	2.73507e-12	2.0225	5.76862e-19	1.95081	1.91591e-38	1.56352	1.43405e-06	2.28061	0	1.64755	2.15016e-11	1.64422	0
I	YCR020C-A	LSM9			3.33781	0	3.36332	0	3.45756	0	3.7372	0	3.73133	0	3.73494	0	4.07602	0	4.06542	0	2.62165	0	3.31194	0	3.7621	0	3.61606	0	3.66279	0	4.25613	0
I	YJL212C	HGT1			1.37704	0.00063	1.44319	2e-05	3.90604	0	2.83068	4.18847e-39	1.81355	3.42517e-12	1.62598	2.60222e-07	1.85802	6.86239e-08	1.59095	7.69333e-07	3.4066	3.11927e-32	3.39118	8.47239e-29	1.76274	3.33642e-11	1.31972	0.00123	1.52532	2.68407e-06	1.41068	0.00032
I	YGR250C	YGR250C	ENSG00000076067	RBMS2	1.6646	8.05357e-31	1.24708	1.21455e-07	2.8441	0	2.40982	0	1.91403	0	1.83392	4.71638e-27	1.61237	6.95956e-34	1.75015	0	2.12568	0	2.20138	0	1.78694	0	2.19705	0	1.9854	0	1.90183	3.57142e-25
I	YPL153C	LSD1			1.0235	0.70308	1.06834	0.51363	2.05427	6.64187e-34	3.00064	0	1.28546	0.00155	1.36597	4.33552e-06	1.5947	1.31266e-18	1.41559	8.18624e-07	1.39719	0.00045	1.11361	0.15402	1.36899	2.57581e-13	1.30642	6.7576e-07	1.10142	0.07199	1.20827	8e-05
I	YOR384W	FRE5			1.79734	6e-05	3.00478	6.71792e-09	2.90303	2.68328e-13	3.71491	0	2.0535	1.18581e-14	2.17877	1.28889e-10	2.09703	9.62445e-07	2.78465	6.24572e-33	2.40184	0.0001	3.22133	8.66768e-06	2.08469	8.43685e-07	2.49299	1.19582e-39	3.3586	5.32449e-27	4.8003	2.2267e-38
I	YKL222C	YKL222C			2.00965	3.43821e-33	2.37723	0	2.27006	0	2.9373	0	1.82504	2.51522e-30	1.81177	0	2.03155	0	1.99783	0	1.78823	0	2.5088	0	2.08819	4.85673e-33	2.13837	9.1421e-28	3.27054	5.90031e-30	2.38781	7.28209e-17
I	YOR154W	YOR154W	ENSG00000094975	C1orf9	1.41616	4.77494e-06	1.8875	2.50707e-12	1.78809	2.06332e-19	2.11047	1.19479e-23	1.66402	1.89714e-11	1.69054	3.34159e-27	1.62779	2.09961e-12	1.73941	1.11362e-25	1.46413	3e-05	2.07628	3.672e-13	2.00199	4.78033e-20	1.97538	4.23894e-19	2.10423	3.49999e-08	2.01742	3.20497e-11
I	YNL065W	AQR1			3.06042	0	3.30004	0	4.10017	0	4.9721	0	3.48308	0	5.62224	0	4.29932	0	2.13732	0	5.52564	0	5.53314	0	3.96022	0	4.03141	0	3.18604	0	3.99088	0
I	YHR196W	UTP9			1.63209	4.20408e-21	2.08085	0	1.65836	0	1.0075	0.86991	2.03432	0	1.89679	0	1.71358	4.72252e-28	1.46323	0	1.11682	0.04974	-1.35941	6.90878e-09	2.0567	0	1.3921	5.90227e-42	1.59643	4.02173e-43	1.98238	0
I	YCR088W	ABP1	ENSG00000136279	DBNL	1.6338	1.77315e-06	1.66215	1.1017e-07	1.55976	4.728e-10	1.54328	4.31456e-09	1.3186	0.00113	1.19415	0.07352	1.76285	3.34655e-13	2.14874	5.03283e-21	1.80936	1.72811e-10	1.73296	2.63537e-10	1.28247	0.01232	1.49057	5.35889e-10	1.46946	8.68288e-07	1.53312	9.813e-07
I	YDL174C	DLD1	ENSG00000166816	LDHD	1.20914	6.84969e-29	1.09334	5e-05	1.02103	0.44072	1.61139	4.61577e-22	1.24799	9.48248e-10	1.42814	9.40726e-28	1.51898	0	1.65633	0	2.19788	0	3.14909	0	1.05988	0.05505	1.63387	0	1.09132	1.4932e-07	1.19206	1.72467e-19
I	YJL172W	CPS1	ENSG00000162877	NP_689704.3	1.51223	9.69333e-12	1.49147	0	1.18356	3.47875e-24	1.31489	2.67479e-11	1.42988	2.38892e-09	1.90259	1.05626e-40	2.82595	0	3.49662	0	1.44038	0	1.52954	1.3197e-24	1.41035	1e-05	1.86138	5.46506e-44	1.35474	3.7221e-15	1.67144	0
I	YLL012W	YEH1			1.61368	0.00011	1.90659	1.00715e-11	1.91864	1.38371e-14	1.40949	0.00313	2.01357	5.3955e-34	1.79535	6.97007e-16	2.43813	0	1.93687	1.71703e-23	1.41207	0.0001	1.0037	0.96713	2.61268	1.63751e-33	3.93164	0	1.68585	7.29165e-12	1.98931	9.49205e-24
I	YPL030W	YPL030W	ENSG00000155275	C4orf23	1.49785	1.56014e-09	1.74572	6.75662e-34	1.58039	2.0096e-16	1.06413	0.37074	1.97804	0	1.92579	0	1.54703	1.57119e-23	1.19193	0.00457	1.28397	5.46503e-13	-1.17101	0.00021	1.95756	0	1.42065	4.21912e-25	1.62283	0	2.0202	5.59731e-21
I	YLR044C	PDC1			1.0964	0.16426	1.4309	3.6167e-13	1.82126	0	2.44676	1.23692e-19	1.31845	0.315	1.73734	3.91894e-27	1.79306	4.27508e-17	1.58131	0.00191	2.17181	0	2.33014	3.26948e-22	2.12288	9.59012e-13	1.27641	0.31908	1.61428	0.00022	2.19093	0
I	YCL036W	GFD2			3.56754	1.24939e-24	4.27435	0	2.10805	2.70736e-12	1.48675	0.0006	2.19261	9.1081e-08	2.72771	1.37058e-23	3.05992	4.73495e-29	2.32841	1.99292e-16	1.47171	0.01018	-1.05817	0.75371	1.91829	5.56106e-09	1.54895	0.00194	1.96802	2.04709e-06	3.49714	2.80134e-19
I	YGL179C	TOS3			2.5673	0	1.9546	0	1.80622	1.24716e-43	1.79982	0	1.99752	0	1.98199	0	2.36657	0	2.31392	0	1.44821	9.75319e-14	1.28122	8.87365e-08	2.25882	0	2.28039	0	2.93189	0	2.87261	0
I	YOR023C	AHC1			1.28289	3.35436e-13	1.1481	7.54759e-09	1.70354	0	2.82701	0	1.21783	1.68009e-07	1.144	5.15592e-09	1.18238	9.75784e-08	1.20614	1.76378e-11	1.0996	0.0127	1.46179	1.42166e-31	1.0625	0.00333	1.20812	1.33934e-13	1.02415	0.36912	1.05284	0.00391
I	YNR072W	HXT17	ENSG00000151229	SLC2A13	1.742	5.18639e-22	2.32221	0	1.98413	9.72109e-22	2.01761	0	1.78226	0	1.68803	8.81819e-11	1.89384	4.34018e-14	1.78456	1.43383e-38	1.5833	5e-05	2.10834	1.17168e-17	1.88953	0	2.03887	0	2.37444	0	2.4291	0
I	YMR199W	CLN1			-1.02853	0.41967	-1.07902	0.12715	1.02418	0.68698	-2.98001	0	1.86098	5.94792e-29	1.50169	7.73024e-23	2.75749	0	1.70679	0	3.00809	0	1.9116	0	2.50683	0	1.41576	8.96143e-13	1.57112	3.49199e-40	1.16078	1.11645e-07
I	YGR108W	CLB1	ENSG00000157456	CCNB2	1.37244	2.63258e-27	1.62259	0	1.2512	1.79218e-14	-1.77021	0	1.71317	0	1.28722	9.01447e-13	2.41863	0	1.86168	0	2.48309	1.18844e-41	2.42658	0	1.66743	0	1.21374	4e-05	1.22766	1.48304e-07	1.33328	1.01925e-16
I	YCR005C	CIT2	ENSG00000062485	CS	3.22582	0	2.01698	0	1.40523	4.29928e-10	1.42903	6.72367e-16	2.25154	0	2.50771	1.68807e-39	3.73251	0	3.49923	0	1.34588	1.29473e-12	1.07331	0.14024	1.7321	1.41786e-18	2.9031	0	1.89289	4.46832e-14	3.4367	0
I	YGL215W	CLG1			1.59323	5.15907e-32	1.77357	5.05608e-33	1.63021	3.17078e-26	2.16682	0	1.50744	1.07826e-14	1.47149	2.53796e-15	1.43443	7.0947e-34	1.38137	6.59462e-09	1.29447	3.00826e-12	1.44673	2.72288e-28	1.61628	0	1.70497	0	1.86991	0	1.80738	0
I	YLL063C	AYT1			1.91289	7.27909e-11	1.68086	1.17297e-08	1.57375	6.69771e-25	3.39068	0	1.69594	1.09766e-15	1.52373	5.26536e-14	1.70318	2.55143e-15	1.69051	6.10676e-14	1.36728	2.70498e-08	1.81292	0	1.48473	2.85865e-43	1.82279	6.45671e-27	1.86381	1.37052e-12	2.1792	8.62679e-14
I	YBR006W	UGA2	ENSG00000112294	ALDH5A1	1.56916	0	1.1387	0.00083	1.77188	0	2.42226	0	1.24823	1.28419e-11	1.2767	4.47915e-21	1.31281	2.15724e-13	1.32315	4.26277e-35	2.86769	0	2.26913	0	1.20239	2.72675e-13	1.31191	7.60968e-16	1.4712	2.06132e-27	1.55875	6.62119e-33
I	YDL246C	SOR2	ENSG00000140263	SORD	1.34522	0.00312	1.51673	0.00559	1.57226	6.27689e-09	2.83013	0	1.50948	1.88231e-11	1.29715	2e-05	1.50101	1.61266e-09	1.42915	7.54836e-07	1.3205	0.00089	1.63884	5e-05	1.51767	1.23016e-09	1.43169	0.00147	1.88542	1.70318e-22	1.7482	5.22069e-13
I	YPR065W	REO1			1.38511	3.25356e-35	1.60118	3.66548e-33	1.64597	1.27254e-28	2.67045	0	1.19305	3e-05	1.31918	1.63984e-24	1.09842	0.00032	1.14746	5e-05	1.22967	0.00013	1.21793	0.00019	1.28026	9.07844e-10	1.52791	1.14338e-37	1.37657	4.61367e-19	1.59615	0
I	YLR215C	CDC123	ENSG00000151465	CDC123	1.25409	5.2529e-09	1.34853	3.14278e-16	1.49329	2.84753e-33	2.09845	8.40779e-45	1.28821	4.62787e-11	1.75214	0	1.03608	0.32809	1.01571	0.62889	1.21162	2.34305e-16	1.15969	0.00025	1.52743	4.05219e-30	1.36619	1.41531e-43	1.02414	0.49796	1.24739	1.0142e-10
I	YKL060C	FBA1			-1.21916	0.03901	1.0512	0.7065	2.03376	0	2.00239	2.79624e-26	2.60746	6.25074e-13	1.28107	1	2.28274	1.24482e-10	2.22196	3.6432e-10	1.75748	1	4.05993	5.8218e-20	2.26838	1.60073e-10	1.56378	0.25954	2.06684	6.20351e-06	2.26527	0
I	YNL191W	YNL191W			1.63394	4.62256e-21	1.59082	3.46117e-36	4.96841	0	6.56593	0	1.68737	1.41234e-35	1.38469	3.7207e-10	2.4484	0	1.82679	2.12182e-32	2.00502	2.51945e-32	2.00001	0	1.4157	5.50005e-11	1.11701	0.03457	1.39664	2.83044e-18	1.50533	7.37297e-39
I	YNL141W	AAH1	ENSG00000196839	ADA	1.68385	0	1.86902	0	1.74329	0	1.02824	0.71518	2.05016	0	1.70446	0	1.72553	0	1.50934	3.5332e-31	1.00477	0.9012	-1.27626	0.00064	2.24819	0	1.27582	0	1.78261	0	1.66561	0
I	YMR101C	SRT1			1.45615	2e-05	2.00503	0	1.79458	0	2.15001	1.43773e-42	1.43865	8.46281e-08	1.36323	3.57645e-24	1.62349	5.25568e-19	1.48778	5.60489e-23	1.44372	8.98433e-06	2.08676	5.56209e-35	1.77952	1.21655e-16	1.65379	1.82898e-10	2.07694	4.63825e-17	1.95486	0
I	YDL209C	CWC2			1.20168	0.0473	1.38912	2.76691e-16	1.91905	0	1.3163	3.69902e-10	1.96442	0	1.66179	1.28327e-37	2.41051	0	1.6449	8.75976e-08	1.8621	9.16916e-19	1.06297	0.55483	1.98145	1.50113e-15	1.36742	4e-05	1.41573	1.05793e-21	1.21278	0.00019
I	YJL116C	NCA3			1.40697	1.14795e-16	1.48669	3.12688e-15	1.83457	0	8.90286	0	1.60261	0	1.81368	1.61214e-27	2.03036	0	2.16551	0	2.20958	0	3.07545	0	1.5416	1.94545e-19	1.51245	1.33628e-34	1.23545	2.37532e-15	1.18654	3.5168e-07
I	YHR085W	IPI1	ENSG00000136891	TEX10	2.48466	0	3.07303	0	1.78448	0	1.13172	0.00809	1.94961	0	2.46229	0	2.42922	2.8026e-45	1.69791	0	1.33954	0.00011	-1.44069	0.00109	2.21602	0	1.50697	1.42424e-20	1.97707	0	2.49347	0
I	YDR450W	RPS18A	ENSG00000182498	RPS18	2.08547	2.15874e-30	1.70444	1.96767e-15	1.53531	5.92805e-11	-1.30053	1.47688e-08	1.86454	1.44357e-13	1.66815	9.59705e-15	1.72477	1.62124e-16	1.48502	7.43557e-10	1.55236	2.90621e-14	1.2995	1.28422e-09	1.86743	3.44827e-24	1.44548	2e-05	1.56622	4.50558e-08	1.58228	8.27662e-09
I	YOR344C	SGC1			1.92251	5.25844e-17	1.5263	6e-05	1.38031	0.0003	1.49112	1.74566e-10	1.32424	2.04094e-06	1.52749	1.14798e-28	1.97544	0	1.62761	1.69557e-43	2.03752	4.76215e-26	2.44735	1.93159e-36	1.50455	8.85155e-16	1.34056	2.10131e-09	2.00691	0	2.12794	0
I	YER062C	GPP2			1.26801	2.50032e-09	1.11523	0.00476	1.47923	3.50733e-34	2.64443	0	1.05609	0.00513	1.46037	0	2.13792	0	2.74841	0	2.72201	0	2.59203	0	1.07264	0.07904	1.7667	5.46647e-42	1.1497	8.4317e-08	1.55914	1.05773e-40
I	YOL081W	CCS1	ENSG00000196712	NF1	-1.18747	1.99739e-09	-1.24904	6.13165e-09	1.27103	3.69906e-11	1.06238	0.00705	-1.2599	3.48277e-14	-1.29957	8.10156e-22	1.03377	0.18766	1.04831	0.13729	1.19198	5.42443e-11	1.32073	7.95819e-23	-1.26634	1.54079e-07	-1.06883	0.00533	-1.09451	0.06488	-1.10342	6e-05
I	YGR161C	RTS3			2.18329	0	1.54832	8.47976e-22	2.66282	0	4.81245	0	1.65752	0	1.24906	0.00036	2.01073	0	1.67195	3.65051e-21	1.33181	3.24242e-18	2.72202	0	1.52497	6.12919e-32	2.10114	0	1.14007	0.00868	1.5615	9.63812e-36
I	YKL030W	YKL030W			1.78169	4.94068e-16	1.82151	3.96335e-37	1.49958	1.31542e-08	1.82855	7.0423e-28	1.38344	6.97493e-08	1.25062	0.00074	1.43625	6.03077e-41	1.40046	2.10012e-11	1.18383	0.00117	1.71634	1.6694e-08	1.62271	9.95978e-24	1.84138	2.19581e-14	2.32941	3.33517e-27	2.12486	0
I	YLR073C	YLR073C			2.1533	4.0463e-35	3.02311	0	2.00321	0	1.5903	2.01481e-18	1.73579	7.3182e-08	2.44528	0	2.21885	1.4013e-45	1.99625	3.80129e-22	1.35192	0.01442	1.11747	0.56122	2.24147	8.36992e-35	1.73114	2.40189e-22	1.7378	3.797e-23	1.81976	1.2179e-15
I	YDL130W	RPL44'	ENSG00000137818	RPLP1	2.01968	0	2.17359	0	1.67699	0	-1.17035	8.44408e-23	1.72658	7.71572e-19	1.57105	1.67748e-25	1.61509	1.84272e-38	1.43827	8.19351e-16	1.3535	2.13998e-14	1.14502	0.00046	1.71893	3.26306e-37	1.63251	2.4793e-31	2.01479	0	2.0301	8.51224e-37
I	YJR097W	JJJ3	ENSG00000170946	DPH4	2.13404	0	3.00246	0	2.45036	0	2.48918	0	1.77027	0	1.77942	7.69063e-36	1.83691	1.84955e-30	1.82646	0	1.62668	3.36632e-08	2.60035	0	1.99255	0	2.07515	0	2.73599	0	1.97631	0
I	YOL079W	YOL079W			1.60818	8.81221e-34	1.88689	0	1.54911	0	1.61708	0	1.49265	0	1.49389	9.58404e-12	1.58206	3.19715e-20	1.48385	2.80523e-21	1.41286	5.6172e-08	1.96332	3.22229e-30	1.77802	2.19253e-26	1.73724	0	2.13036	0	2.01448	0
I	YGL088W	YGL088W			3.31806	1.4013e-45	3.26573	0	3.18041	0	3.22408	2.78047e-31	2.45727	1.26944e-19	2.42678	0	3.19855	0	2.76266	0	2.58017	6.9151e-33	3.81399	0	3.12597	1.26117e-44	3.26762	0	3.95878	0	4.2262	0
I	YBR099C	YBR099C			1.39707	4.44525e-06	1.53741	4.56218e-19	2.48948	0	3.65348	0	1.28291	8.1085e-06	1.19503	0.00177	1.34078	3.11937e-10	1.33612	1.9337e-07	1.27837	4.40916e-17	2.55047	0	1.21876	4.15147e-06	1.15126	0.00033	1.27904	2.02212e-13	1.23987	1e-05
I	YJL169W	YJL169W			2.26471	8.26811e-36	3.29859	0	2.75784	0	3.23221	0	2.04444	0	1.99088	1.4013e-45	2.48899	0	2.21216	9.97725e-43	1.71304	2.00447e-09	3.5339	0	2.48941	4.99464e-31	2.71714	0	4.07915	0	2.94402	0
I	YKL115C	YKL115C			3.26465	0	3.54937	0	3.25179	0	3.11347	0	1.8372	6.36002e-13	2.00525	0	2.58642	2.50832e-42	2.20693	1.54911e-23	2.15698	3.87014e-23	3.22835	2.01385e-38	2.31604	1.00164e-30	2.78402	7.79885e-30	4.11987	2.65634e-21	4.07812	4.13295e-22
I	YGL217C	YGL217C			2.33725	0.07365	1.87797	0.00416	2.86952	0.00078	3.57378	5.53377e-10	2.73242	5.54228e-10	1.97523	5.5071e-06	3.24178	3.31388e-14	2.79609	4.50488e-06	1.84867	0.04066	2.22474	0.00057	3.6328	0.00033	3.58096	1.06426e-06	1.92309	0.0004	1.24811	0.27151
I	YLR162W	YLR162W			1.76342	2.67101e-24	1.808	7.48576e-17	2.751	0	3.50487	4.81887e-29	1.29861	7.06196e-09	1.20162	0.00025	1.71167	5.4588e-17	1.66377	5.56898e-21	1.41015	5.41552e-08	2.06884	3.21874e-29	1.70316	2.68778e-16	1.81875	4.79904e-19	1.58197	0.00345	1.9568	4.36103e-35
I	YOR029W	YOR029W			1.56137	5e-05	1.60894	1.5777e-13	1.47964	2.8357e-09	1.30028	0.00503	1.33933	7.23002e-06	1.49764	1.52112e-08	1.71094	8.33605e-11	1.45614	1.67312e-07	1.27822	0.00684	1.80148	1.08145e-06	1.88184	6.45479e-14	1.79645	1.83456e-16	2.25234	0	2.14292	0
I	YDR045C	RPC11	ENSG00000161980	POLR3K	1.60115	5.78322e-24	2.01832	4.58212e-40	1.53784	0	2.07046	0	1.6492	0	1.7022	0	1.4479	8.23978e-40	1.78722	1.79249e-37	1.20454	6e-05	2.32702	1.73792e-15	1.68613	9.67724e-18	1.64773	1.98765e-16	1.84649	3.90631e-16	1.62154	8.77443e-18
I	YLR247C	YLR247C			1.09416	0.03978	1.08543	0.01326	1.51095	5.03676e-13	3.16331	0	1.19708	0.00046	1.36802	1.52838e-10	1.10903	0.02037	1.27917	6.95864e-06	-1.12344	0.0232	1.30398	2.05355e-08	1.16951	3e-05	1.49413	2.14049e-25	1.1111	0.00364	1.09541	0.05025
I	YDR227W	ASD1			1.19462	0.00469	1.27981	3e-05	1.59041	1.42298e-34	2.38061	0	1.1746	1.71115e-06	1.24882	0.00022	1.38358	7.04909e-11	1.50653	2.58736e-18	1.21197	0.00188	1.29381	0.00203	1.14977	0.03269	1.29009	0.00038	1.15406	0.0038	1.29102	5.00252e-06
I	YPR117W	YPR117W	ENSG00000007202	KIAA0100	1.16728	0.00447	1.02488	0.76554	2.10803	8.12907e-15	2.46669	0	1.34381	0.00295	1.47981	4.98865e-09	1.83574	2.12739e-27	1.89748	1.66887e-11	1.93873	1.64592e-15	2.35548	6.47457e-38	1.44271	1.30332e-06	2.07936	3.61186e-27	1.30072	8.13681e-06	1.31542	6.06535e-07
I	YGR032W	FKS2			-1.12826	0.18696	-1.12306	0.17956	2.62419	3.51164e-27	7.03601	0	-1.05143	0.46819	3.37383	4.51218e-43	13.2565	0	15.2192	0	1.51993	7.79368e-06	3.47974	6.23488e-30	1.16067	0.02905	4.0779	0	1.27598	0.00031	1.58998	4.05471e-10
I	YJR151C	DAN4			1.1876	0.00847	1.16579	0.00148	1.69409	0	3.58917	0	1.14715	7.33631e-06	1.21638	7.83164e-15	1.14856	2e-05	1.27365	1.13909e-14	1.31344	3.06429e-10	1.90463	0	1.2163	8.29591e-17	1.62365	1.94248e-41	1.25041	8.15908e-25	1.20046	5.4083e-06
I	YJR039W	YJR039W			1.72067	3.29283e-33	1.8775	0	1.98286	0	2.72042	0	1.6499	2.64392e-24	1.59644	1.36617e-32	2.03807	0	1.87969	0	1.66361	0	2.72077	0	1.8351	9.67888e-27	2.13359	1.41407e-30	2.49451	1.59046e-23	2.10263	0
I	YNL023C	FAP1	ENSG00000086102	NFX1	1.63138	1.77933e-18	1.72267	0	1.59583	6.30635e-29	2.17008	0	1.50954	3.79718e-35	1.4818	2.6211e-12	1.59753	2.15006e-21	1.48745	9.33998e-14	1.07204	0.29296	1.11692	0.07692	1.94747	0	1.407	9.8173e-11	1.83395	2.1272e-33	1.99665	0
I	YPR104C	FHL1			2.26567	6.19178e-15	2.22771	0	1.86789	1.79307e-27	1.85816	7.0499e-13	1.51163	0	1.56461	0	2.06253	5.1572e-37	1.94732	5.19056e-34	1.82684	6.17437e-27	2.84699	3.71397e-28	2.27118	0	2.63331	1.02569e-33	2.822	0	3.16393	0
I	YGL008C	PMA1			1.35917	0.00024	1.23965	0.02126	1.98616	3.42897e-16	2.11826	1.58519e-17	1.42023	8e-05	1.43083	0.00193	1.42972	2e-05	1.3959	0.00027	1.38177	9.32725e-06	1.23577	0.00118	1.60359	2.38169e-10	2.2688	0	1.59238	1.65643e-16	1.73924	4.54701e-09
I	YDR213W	UPC2			1.4008	0.00107	1.60191	7.99878e-21	1.11171	0.05608	-1.19313	0.0134	1.71033	8.31952e-17	1.53775	2.06311e-07	1.84753	6.9704e-17	2.06728	3.24052e-35	1.14563	0.07478	1.06798	0.52427	1.38456	1.04254e-09	4.63884	0	1.50231	2.97727e-11	1.54478	1.10234e-07
I	YIL066C	DIN1	ENSG00000167325	RRM1	1.14713	0.00359	1.17572	5.01485e-07	1.75601	3.9535e-32	3.89745	0	1.03569	0.22092	1.15179	6.3965e-07	1.12475	5e-05	1.3443	7.05015e-14	1.2648	5.27494e-11	1.43359	4.12773e-26	1.26212	4.91808e-28	1.16507	4e-05	1.21288	4.40799e-06	1.1885	6.14095e-07
I	YNL221C	POP1	ENSG00000104356	POP1	1.60791	8.75502e-13	2.15241	1.79538e-29	2.23427	4.34513e-25	2.13533	9.46676e-20	1.55292	3.22746e-11	1.26174	3e-05	1.93797	1.03893e-30	1.66077	6.27397e-18	1.3423	6.94171e-06	1.25092	0.00146	1.82345	1.23143e-21	1.45692	1.99188e-11	1.75324	8.51594e-29	2.0581	4.9044e-36
I	YIL143C	LOM3	ENSG00000163161	ERCC3	1.55769	2.71428e-11	1.54715	0	2.61865	0	5.18282	0	1.5633	0	1.24854	2.94191e-22	1.68045	0	1.74468	0	1.31627	7.87745e-10	1.63178	0	1.47116	0	1.33799	3.65197e-15	1.44483	4.89759e-20	1.49087	0
I	YLR047C	FRE8			1.81347	5.58017e-07	1.50565	8.88464e-08	1.64893	5.62564e-13	1.95836	1.00494e-10	1.39453	0.01735	1.35185	0.00038	1.58585	8.57828e-14	1.25262	0.00596	1.35664	9.20351e-21	1.61085	7.53218e-16	1.25807	5e-05	1.69159	2.86399e-06	2.08387	2e-05	2.26465	3.1775e-09
I	YMR008C	PLB1	ENSG00000116711	PLA2G4A	1.28836	6.14955e-16	1.04122	0.41775	1.20959	4e-05	1.05624	0.07039	-1.01197	0.76088	1.12671	0.00105	2.34823	0	2.26658	0	1.49975	5.65056e-38	1.57583	0	-1.12521	5.11985e-06	1.57486	0	1.20868	1.31e-13	1.11117	1.06466e-10
I	YIL101C	XBP1			1.14353	2.87491e-06	-1.04109	0.23856	1.30835	2.85519e-29	2.36731	0	1.27209	9.42669e-06	1.06667	0.02968	1.17401	9.12075e-17	1.17341	8.80857e-09	1.57272	0	1.8673	0	1.3154	6.30244e-17	1.66729	0	1.21385	1.84959e-27	1.18751	4.89914e-10
I	YGR054W	YGR054W	ENSG00000144895	EIF2A	1.88446	6.84876e-07	1.84192	8.04498e-08	1.66466	2.37815e-06	1.26301	0.00026	1.93728	1.16679e-08	1.79636	7.29488e-06	1.71419	5.95943e-06	1.46859	0.00076	1.3209	3e-05	1.12297	0.13269	1.78418	6.41104e-12	1.63636	9.71979e-07	2.27747	8.345e-16	2.04307	1.77547e-10
I	YPL269W	KAR9			1.76851	9.37612e-40	1.55348	4.93338e-12	1.40204	0.00062	1.93071	0	1.50396	3.15925e-13	1.57765	7.74926e-16	1.70532	0	1.53137	2.2979e-12	1.56023	2.25794e-24	2.05617	0	1.68722	8.8506e-42	1.85071	3.45406e-18	2.26764	9.47085e-30	2.05082	1.46932e-22
I	YJR046W	TAH11			2.31232	0	1.92032	0	2.85266	0	3.59325	0	1.43561	2.87531e-20	1.58337	9.30439e-38	1.49029	1.73123e-18	1.56681	0	1.18326	5e-05	1.92867	1.81556e-40	1.47417	4.33262e-14	1.45904	1.60991e-17	1.97745	0	2.44926	0
I	YFR006W	YFR006W	ENSG00000124299	PEPD	1.16576	6.57892e-13	1.07744	0.00068	1.10765	9.65021e-06	-1.34025	7.4147e-36	1.17868	5.65901e-32	1.09822	6.35309e-10	1.41123	1.68156e-44	1.37643	0	2.24896	0	1.99241	0	1.01849	0.57431	1.0049	0.85654	-1.45239	0	-1.58761	0
I	YOR359W	VTS1			1.88267	6.02192e-08	2.52582	7.04619e-38	1.93988	7.8252e-14	1.50379	2.25454e-10	2.10112	1.05288e-25	2.23726	0	2.90097	0	1.73528	2.27703e-13	2.15848	0	1.25224	0.08326	2.22722	2.19368e-27	1.53095	0.03058	2.09154	1.81067e-21	2.31573	4.3224e-09
I	YCR028C	FEN2			1.45019	2e-05	1.39928	1.08877e-22	1.50985	4.84095e-08	1.71829	7.74251e-27	1.44772	9.90046e-13	1.38488	1.32594e-13	1.4415	2.97274e-07	1.31745	4.17555e-14	1.40119	1.09101e-40	1.64195	1.73942e-16	1.67931	2.3048e-08	1.4529	2e-05	1.88848	4.56393e-09	2.22339	1.98465e-14
I	YLR121C	YPS3			1.56318	0	1.45034	0	2.0719	0	1.40501	4.72335e-10	1.63806	0	1.8904	0	2.26817	0	2.07408	0	-1.11124	0.00024	1.08661	0.1107	1.62677	0	2.3011	0	2.01965	0	2.31712	0
I	YCR065W	HCM1			2.14217	1.64958e-16	2.04946	1.83914e-11	3.07613	1.05614e-33	2.07436	2.17935e-07	2.87845	2.94724e-36	2.11523	5.84226e-19	4.45088	0	2.64302	0	4.33088	0	2.43921	5.55439e-19	3.84743	0	3.3572	0	2.99499	2.74313e-25	3.05448	2.05272e-23
I	YGL056C	SDS23			1.65554	0	1.691	0	1.41836	0	-1.03925	0.40318	1.68457	0	2.0562	0	1.80741	0	1.61333	0	1.64255	1.49057e-24	1.25743	6.15032e-25	1.48698	1.34774e-25	1.78	0	1.32288	5.59711e-35	1.36496	0
I	YJL025W	RRN7			1.29835	0.00274	1.65916	5.56769e-10	1.39913	0.00018	1.49477	9e-05	1.53613	2.98343e-08	1.41028	2.12835e-08	2.21862	1.61331e-31	1.61354	0	1.49996	7e-05	1.20102	0.06316	1.62293	2.81936e-28	1.49759	1.40655e-26	1.3604	6.62337e-06	1.8824	8.45445e-18
I	YJL194W	CDC6	ENSG00000094804	CDC6	1.67241	5e-05	1.70023	0.00017	2.15018	4.76553e-12	2.22098	3.97969e-09	2.3582	1.99191e-20	2.45578	2.48581e-13	3.40904	0	1.77883	7.52346e-17	3.81067	3.20673e-39	2.42828	1.0161e-15	2.30783	1.07418e-21	2.39219	2.1228e-16	1.82835	1.23548e-17	2.15556	1.42252e-10
I	YNL142W	MEP2	ENSG00000140519	RHCG	1.16075	0.0002	1.0513	0.11144	1.47896	1.08237e-10	3.61537	0	1.07117	0.00182	1.08456	0.17137	1.51269	3.21051e-08	-1.03767	0.05162	3.96979	0	3.84597	0	1.30758	4.16451e-17	1.30109	1.50259e-22	1.22209	4.53816e-19	1.02785	0.24747
I	YAL038W	CDC19	ENSG00000067225	PKM2	-1.28153	5.63144e-06	-1.00856	0.86191	1.10583	0.3719	1.74129	8.97314e-07	2.327	2.89132e-22	1.73396	4.57367e-06	1.87657	1.16986e-12	1.97547	7.83276e-18	2.47426	5.01641e-12	2.5172	0	2.21036	4.48414e-10	1.29286	0.43545	1.50149	0.00019	1.92099	3.73236e-38
I	YHR033W	YHR033W			1.78349	1.09008e-13	1.90519	0	1.17997	0.02494	3.98119	0	1.50344	5.90553e-32	1.4506	4.50504e-06	1.62498	2.12899e-21	1.63117	4.9539e-11	2.06623	4.70943e-22	2.43872	7.75757e-28	1.57469	1.04423e-07	1.36357	4e-05	1.33939	0.00012	1.4074	1.72136e-12
I	YKR048C	NAP1			2.12325	3.12389e-09	2.15888	1.31622e-07	1.66246	4.75295e-06	2.0736	5.03204e-10	1.75011	0.00039	1.63562	0.00049	2.13312	4.64758e-09	2.02911	3.18136e-07	1.59144	0.00016	1.37827	0.00838	1.73505	0.00024	1.5878	0.0011	2.03126	3.4373e-06	2.01555	2e-05
I	YER145C	FTR1			2.09499	0	2.40626	0	-1.00209	0.95718	1.11481	0.00017	1.41996	4.94916e-18	1.63129	1.02066e-24	1.0523	0.22059	-1.00733	0.78193	2.73236	6.17866e-35	2.35054	0	1.63212	0	1.5477	3.23075e-31	2.50592	0	3.38571	0
I	YGR109C	CLB6	ENSG00000105173	CCNE1	2.66465	3.70364e-23	2.70113	1.06773e-32	3.31768	9.66853e-31	2.82673	8.50541e-39	3.16736	1.30797e-12	2.22598	9.63033e-30	3.17601	3.48601e-41	2.72684	1.23595e-42	3.37665	6.69856e-23	2.83773	2.23507e-29	3.48642	0	2.84518	0	2.94345	9.327e-23	2.81515	4.57502e-16
I	YPL014W	YPL014W			1.82813	1.6056e-16	2.09741	0	1.21772	1.39831e-08	-1.03472	0.32553	1.4399	2.79027e-08	2.41778	2.22844e-31	1.33722	8.13618e-09	1.6604	0	1.19932	0.00224	1.36042	0.00026	1.59359	9.41492e-25	1.63511	1.27325e-22	1.75204	1.56254e-17	2.66501	0
I	YMR305C	SCW10			1.0207	0.68379	1.04557	0.29276	1.18632	2e-05	-1.07147	0.22181	1.28908	3.76266e-13	1.59262	6.36758e-22	2.6502	0	3.33488	0	1.21822	0.00098	1.65493	1.16725e-24	1.45311	1.0727e-09	1.50122	4.19968e-12	1.10712	0.06729	1.08309	0.17783
I	YDR502C	eth2	ENSG00000168906	MAT2A	1.11321	0.03628	1.1619	0.00336	2.12496	0	1.69173	0	1.29314	1.7807e-15	1.49355	0	1.56718	2.44e-21	1.14392	0.00763	2.03768	0	1.31168	1.81155e-31	1.0538	0.27197	1.59068	5.85366e-28	-1.05215	0.1235	1.04293	0.09616
I	YFR034C	PHO4			1.68531	0.00012	1.71048	8.52607e-24	2.8707	0	3.00734	0	1.89947	2.41363e-14	2.42093	9.81016e-32	2.56103	2.14478e-24	1.59737	6.23575e-09	2.06765	7.96743e-26	1.35839	0.00055	2.1643	9.75045e-21	2.48234	3.31358e-24	1.76475	1.82325e-18	2.00782	1.12104e-43
I	YKR013W	PRY2	ENSG00000122694	C9orf19	1.15226	0.00358	1.34169	1.41228e-38	-1.02795	0.47245	-1.33228	2.33657e-10	1.03787	0.35821	1.28185	0	2.01807	0	2.00948	0	1.54621	6.2196e-35	1.80568	0	1.28044	4.12335e-17	1.15503	1.23534e-06	1.27863	9.43407e-21	1.24758	1.32447e-10
I	YKR104W	YKR104W			2.86711	0	3.03196	0	2.59694	0	3.81916	0	1.86211	0	1.94321	0	2.51132	0	2.71206	0	1.95831	5.03004e-24	3.57223	4.92556e-33	2.16014	1.58069e-38	2.67011	0	2.6708	1.08605e-34	2.62327	0
I	YLR168C	CTK3	ENSG00000101166	SLMO2	-1.08699	0.06901	-1.07129	0.17162	1.20804	9.93281e-17	1.9793	3.24607e-35	1.05805	0.30607	-1.092	0.04747	1.24738	4.57121e-09	-1.00654	0.81485	1.84993	0	1.56149	1.24571e-14	1.01068	0.86457	-1.15004	0.00062	-1.29925	9.75475e-13	-1.60366	1.37882e-16
I	YBR040W	FIG1			2.11575	1.45366e-17	3.2241	0	2.73018	0	2.91075	0	1.88354	2.95131e-08	1.80494	6.20582e-18	1.94823	2.38715e-22	1.97861	5.6192e-27	2.04694	5.30726e-07	2.9733	6.47133e-20	1.97999	1.232e-26	2.45888	0	3.19689	1.7153e-27	3.396	0
I	YGR153W	TOS10			1.97905	5.34406e-07	1.79727	6.99929e-13	1.66846	1.0034e-10	1.60666	3.45159e-09	1.28269	0.01591	1.36516	1.8239e-08	1.53951	2.41332e-08	1.69179	1.86013e-22	1.17846	0.21115	1.72037	3.06436e-07	1.38285	5e-05	1.89487	1.27104e-16	1.79446	7.43264e-07	2.20622	0
I	YOL162W	YOL162W			1.16707	0.0778	1.7911	3.08519e-10	1.70725	2.6816e-06	3.7383	0	1.24393	0.00373	1.15141	0.08519	1.6101	9.78974e-10	1.48226	1.26172e-06	1.29977	0.01217	1.88648	1.32095e-13	1.37021	2e-05	1.26263	0.00756	1.53049	2.44028e-07	1.564	0.0026
I	YPR089W	YPR089W			1.7454	3.4246e-30	1.83011	3.32139e-18	1.60158	1.22659e-09	1.99137	3.07523e-28	1.71353	1.76209e-15	1.47637	5.94329e-28	1.78864	0	1.6283	1.04599e-10	1.58024	6.30091e-17	2.11638	0	1.68385	0	1.79319	1.20928e-22	2.01853	1.34113e-25	1.97211	2.43118e-26
I	YLL052C	AQY2			1.39818	4.08908e-20	1.59747	8.23134e-31	1.64437	1.03416e-42	1.44558	2.68633e-21	1.36842	1.04176e-13	1.33789	1.03033e-07	1.39656	2.56756e-23	1.33463	0	1.28997	3.18104e-10	1.48207	8.24998e-18	1.59212	1.35084e-32	1.3714	9.74916e-07	1.84452	4.19231e-27	2.31638	0
I	YOR392W	YOR392W			1.70246	1.98897e-08	2.29147	8.94775e-10	2.03209	8.75075e-17	2.12769	9.11778e-10	1.43861	0.01315	1.46661	9.87395e-10	1.66243	1.68376e-11	1.53669	1.85625e-07	1.49967	0.00035	1.90203	3.33709e-10	1.97033	7.02533e-18	1.65615	1e-05	2.11595	7.48073e-10	2.21331	2.17531e-18
I	YMR252C	YMR252C			1.5113	3.03477e-29	1.58895	5.82878e-37	1.44592	6.67106e-33	1.6277	0	1.44318	4.67619e-18	1.38187	1.06679e-39	2.21143	0	2.22004	0	1.93077	0	1.86122	0	1.26577	1.79144e-18	1.2538	5.51051e-19	1.5213	0	1.45482	0
I	YDL068W	YDL068W			1.74328	1.56935e-33	2.22298	9.22253e-40	1.78121	2.39764e-24	1.79128	0	1.55362	4.52197e-24	1.3765	3.88525e-06	1.76058	4.21137e-11	1.64118	3.84134e-25	1.56781	3.58075e-07	2.27624	5.45668e-27	1.95579	4.45333e-23	1.93875	0	2.18063	0	2.28428	0
I	YDR377W	ATP17			1.27261	3.52298e-11	1.03558	0.50948	1.52194	1.72192e-41	1.73327	2.43884e-31	1.37724	3.44117e-16	1.27516	1.75962e-17	1.53063	4.15272e-40	1.45636	1.59537e-13	2.10514	2.0474e-26	2.24932	2.20689e-31	1.5544	1.35041e-25	1.54506	1.51242e-34	1.29477	1.50684e-15	1.30203	4.07142e-28
I	YAR020C	PAU7			1.11803	0.00187	1.1279	0.0013	1.36322	3.80151e-12	2.06977	0	1.13312	0.00053	1.08158	0.0672	1.23305	3.08417e-28	1.24774	8.90162e-34	1.11522	0.01304	1.70836	0	1.15759	8.64106e-07	1.37602	2.6507e-12	1.31776	9.4655e-13	1.27544	2.00648e-06
I	YDL184C	RPL41A			2.95136	0	2.8982	0	2.09201	0	1.00263	0.95884	1.8961	6.8603e-14	1.7766	1.00728e-16	2.24131	1.07449e-37	2.09425	1.29605e-21	1.60458	1.13626e-18	1.49257	1.50505e-17	2.30181	0	1.41395	3.07354e-06	2.08651	5.44002e-32	2.91813	0
I	YHR205W	KOM1			1.48088	1.52571e-26	1.61993	0	1.49603	0	2.46493	0	1.32761	0	1.13091	1.64806e-06	1.44722	8.98196e-24	1.30459	1.1649e-37	1.18599	1.07311e-08	1.218	1.51759e-16	1.477	2.35651e-35	1.31464	2.93292e-14	1.535	8.09637e-31	1.42684	7.14021e-11
I	YLR228C	ECM22			2.62798	2.82348e-21	2.34539	0	2.27622	0	3.15469	0	2.15699	9.40692e-42	1.96118	6.33485e-31	2.2349	1.02933e-23	2.50488	0	2.02463	1.56458e-32	2.80418	0	2.27491	3.23436e-28	2.55849	0	3.77154	0	3.43512	5.91474e-41
I	YMR016C	SOK2			2.1866	0	2.16513	0	2.14642	0	1.53027	0	1.36849	2.55136e-29	1.46523	3.35552e-31	1.25516	3.36257e-10	1.2903	3.17629e-10	-1.10949	0.00321	1.10837	0.04089	1.74264	0	1.51275	8.97369e-17	1.86068	2.86225e-29	1.95639	1.84651e-38
I	YPL230W	YBR238C			-2.4409	0	-2.8183	0	-2.40252	0	1.54187	5.41744e-25	-2.33951	0	-1.99231	0	-2.87061	0	-1.7731	0	-1.26245	1.8052e-08	-1.10761	0.05047	-2.3882	0	-1.74897	6.64449e-36	-2.57653	0	-2.53799	0
I	YKR024C	DBP7	ENSG00000125485	DDX31	2.83335	0	3.68291	0	2.07894	0	1.36675	9.90089e-22	2.23074	0	2.46785	0	2.8637	0	1.94693	0	1.45567	0	1.01922	0.76837	2.81694	0	1.86632	4.76441e-43	2.41817	0	3.44815	0
I	YDL167C	NRP1			2.40786	0	2.80801	0	1.75749	1.84957e-41	-1.01209	0.83759	2.42433	0	2.38709	0	2.12271	0	1.81979	6.853e-36	1.13907	0.01159	1.00167	0.98693	2.94693	0	1.88843	4.94569e-23	2.44884	0	2.95666	0
I	YKR093W	PTR2	ENSG00000139370	SLC15A4	4.50808	0	4.18289	0	4.49169	0	1.81005	1.4204e-16	3.5647	0	3.23723	0	3.68997	0	3.06849	0	15.5225	0	16.3334	0	1.34651	1e-05	1.28867	2.87547e-21	-1.76255	8.75022e-22	-2.74879	0
I	YAL067C	SEO1			1.2596	0.0055	1.59612	4e-05	3.2353	2.63932e-31	8.5569	0	1.3308	0.0001	1.34379	0.00201	1.33341	2.85645e-06	1.27823	0.00763	1.59609	6e-05	1.6301	7.38611e-12	1.33213	8.38005e-09	1.38669	9.14923e-08	1.57748	9.52883e-44	1.47775	5.8e-40
I	YPL274W	SAM3	ENSG00000099960	SLC7A4	1.67273	1.74821e-16	1.58503	4.23924e-13	3.98317	0	5.20619	0	1.48217	1.68814e-10	1.33975	5.98391e-06	1.20393	0.00021	-1.32196	0.00154	2.13875	0	1.87339	4.47212e-29	1.44555	4.01025e-18	1.83128	2.11612e-16	1.34511	6.96644e-06	1.39696	3.06189e-06
I	YNL251C	NRD1			1.42099	2e-05	1.49421	2.42275e-07	1.78642	1.24344e-19	2.48699	0	1.54736	1.24243e-07	1.32755	9e-05	1.47295	2.77694e-09	1.17972	0.04061	1.24007	0.00275	1.17666	0.03081	1.57505	1.11703e-12	1.35824	3.35883e-09	1.32108	2.20319e-16	1.18549	0.00032
I	YCR061W	YCR061W			1.87566	3.34835e-09	1.74926	6.78228e-43	2.31059	0	4.02173	0	1.53496	1.47965e-33	1.67409	2.48704e-20	1.77048	1.32129e-13	1.70741	2.35679e-16	2.15118	3.52979e-40	2.56571	1.5675e-39	1.57986	1.09076e-12	1.87329	1.26476e-09	1.73691	1e-05	1.7693	6.0159e-14
I	YDL003W	MCD1	ENSG00000164754	RAD21	1.56268	6.96673e-07	1.79947	1.14906e-43	2.07287	7.25072e-23	1.05796	0.24151	1.98606	1.7806e-37	1.75704	1.44671e-34	2.78976	0	2.63442	0	2.34097	4.06377e-44	1.61053	7.69407e-07	2.23415	0	1.38338	3.04417e-18	1.52663	6.48784e-19	1.50425	7.61065e-11
I	YLR034C	SMF3	ENSG00000110911	SLC11A2	1.22487	3.18443e-30	1.194	1.70909e-12	1.66118	1.98984e-43	2.66884	0	1.17588	4.3328e-13	1.18704	2.4295e-34	1.57433	0	1.79456	0	1.18343	1.929e-06	1.32233	0	1.15611	1.58681e-11	1.13517	5.26633e-07	1.58506	0	1.59568	0
I	YNL237W	YTP1			1.11452	0.03051	1.04997	0.05158	1.25751	8.24138e-11	1.52248	9.80909e-45	1.0606	0.45282	1.1543	3e-05	1.54933	0	1.72507	0	2.4723	0	2.60837	0	1.05763	0.12164	1.12514	1e-05	1.38031	2.40255e-08	1.84041	0
I	YDR254W	CHL4			1.73275	1.4013e-45	2.08949	0	2.24115	0	2.48872	0	1.74973	1.29113e-27	1.74396	1.98827e-36	2.04433	0	2.00083	0	1.67369	1.10831e-12	2.7586	0	2.19927	2.56387e-39	1.96529	7.79412e-16	2.52956	6.90402e-24	2.05864	8.75887e-39
I	YHR169W	DBP8			3.16638	0	3.77091	0	2.00995	0	1.19286	4.65037e-11	2.27711	0	2.56247	0	2.3539	0	1.64717	0	1.10541	0.03615	-1.63739	7.97376e-09	2.57841	0	1.4753	5.53688e-32	2.30949	0	3.17522	0
I	YHR111W	UBA4	ENSG00000124217	MOCS3	1.20884	0.0001	1.2327	2.32168e-24	2.4851	0	3.93107	0	1.11577	0.00301	1.29134	1.1517e-08	1.10747	0.01931	1.25314	2.15577e-13	1.03659	0.30538	1.00915	0.7761	1.25309	8.20871e-17	1.70038	9.01939e-39	1.38086	1.90253e-24	1.5706	6.88721e-34
I	YMR251W	YMR251W			1.04636	0.86268	1.16012	0.46502	2.69065	1.19531e-38	5.66873	0	1.52006	0.00084	1.79792	3.83944e-07	1.93562	0.02209	2.61492	8.2205e-16	1.13337	0.61538	1.91862	3e-05	1.56141	0.04472	1.07382	0.72634	1.75436	0.00034	2.19174	2.48012e-09
I	YGR079W	YGR079W			2.11411	2.12547e-08	3.65555	0	3.01606	0	4.29111	0	2.40102	1.78699e-22	2.31883	0	4.96874	0	2.4748	0	2.2661	1.50165e-28	1.73567	2.66676e-13	2.0242	4.28672e-24	1.75367	6.46034e-36	2.41201	0	2.77408	0
I	YKL051W	SFK1			1.60055	7.649e-14	1.62912	8.17017e-23	2.45729	0	3.00505	0	2.03221	0	1.99719	0	1.5231	7.63757e-15	1.63584	8.51257e-29	1.67939	1.18281e-19	1.6524	3.17642e-09	2.0844	0	2.10035	1.80589e-21	1.52568	5.84386e-32	1.70624	1.03114e-20
I	YNL164C	IBD2			1.54492	3.17426e-21	1.70351	4.76441e-44	2.23356	0	2.01009	3.63646e-34	1.53659	6.08927e-20	1.62795	3.52093e-39	2.10472	3.07842e-27	1.72585	7.48604e-20	1.20557	3.84765e-06	-1.04164	0.61695	1.35323	0.00013	1.406	0.00169	1.41437	5e-05	1.54751	4.56675e-12
I	YGR239C	PEX21			1.73804	1.47535e-36	2.21829	0	1.83384	3.12303e-34	3.17064	0	1.17331	0.00451	1.59236	4.06372e-22	1.3803	2.58789e-11	1.61863	3.70225e-25	-1.00574	0.92674	1.20585	1.63155e-06	1.19124	0.00159	1.54941	1.36082e-13	1.23188	8.95493e-09	1.3826	8.60957e-20
I	YIR030C	DCG1			1.42353	7e-05	1.30297	4.64963e-08	1.96797	0	2.74957	0	1.14471	0.1039	1.35227	9.18529e-11	1.13136	0.03375	1.20168	9e-05	1.55747	1.58127e-17	1.73027	7.2501e-26	1.47613	1.09467e-10	1.58819	7.53678e-11	1.12124	0.17335	1.14673	0.01782
I	YLR179C	YLR179C			2.13088	0	2.2732	0	2.83939	0	2.87348	0	1.60066	7.86663e-32	1.82732	1.44967e-37	2.35503	0	2.43009	0	1.55094	6.26667e-35	1.67804	9.66896e-43	1.64035	0	1.5895	4.46758e-24	1.71167	5.11797e-37	1.74279	0
I	YBL072C	RPS8A	ENSG00000142937	RPS8	3.35431	0	3.24076	0	3.32265	0	1.72816	6.06101e-12	3.79365	0	3.3031	0	3.42569	0	3.01824	0	2.93112	2.56389e-30	2.25037	1.56375e-37	4.74567	0	3.83878	0	4.00904	0	3.85321	0
I	YPR102C	RPL11A	ENSG00000142676	RPL11	1.91936	0	2.02977	5.4186e-19	1.83247	4.82451e-15	1.01888	0.75959	2.15444	0	2.20183	0	1.92132	0	1.80155	4.38121e-37	1.51461	6.41376e-27	1.7315	0	2.26072	0	1.839	0	2.04676	0	2.15523	0
I	YLR101C	YLR101C			1.66962	2.81876e-11	1.86225	0	1.68133	1.50686e-25	2.02821	0	1.34003	5.40978e-06	1.42896	4.05804e-07	1.7034	7.35543e-33	1.52257	1.76976e-22	1.34356	9e-05	2.22515	6.47268e-16	1.92551	6.67637e-37	2.07058	8.35629e-20	2.20569	5.00363e-15	2.07081	1.4601e-19
I	YOR140W	SFL1			1.09595	0.82731	1.25668	0.41879	1.28641	0.21034	1.62695	0.00622	1.85916	0.00432	1.34148	0.0209	1.3445	0.0568	-1.07284	0.69395	1.38203	0.12866	1.37375	0.15089	1.67421	0.00018	2.0199	0.00213	1.38281	0.00293	1.49559	0.19092
I	YIL141W	YIL141W			2.16175	0	2.7485	0	2.39647	0	2.46732	0	1.79791	1.94716e-21	1.80667	0	2.22764	0	1.93377	0	1.83075	2.05974e-40	2.82308	3.11929e-42	2.19182	1.60203e-20	2.35575	1.04084e-40	3.14721	2.59935e-36	2.67663	0
I	YJR157W	YJR157W			1.61875	0	2.03581	0	1.6492	2.03578e-19	1.50507	2.67842e-24	1.48487	2.82795e-29	1.39655	5.69199e-14	1.50329	6.10116e-23	1.45722	3.59769e-37	1.46595	3.10328e-09	1.91879	6.763e-34	1.73711	1.88405e-39	1.79274	4.10323e-25	1.99615	0	2.05688	0
I	YIL100W	YIL100W			2.54046	3.75914e-26	3.15212	0	3.18093	0	3.17183	1.85917e-32	2.0523	4.08151e-15	2.05619	0	2.57654	0	2.21678	0	1.96743	7.15318e-18	3.10891	0	2.20727	1.63477e-38	2.86962	0	3.82666	9.44562e-23	2.76631	2.04545e-20
I	YIR009W	MSL1	ENSG00000077312	SNRPA	2.60775	3.47219e-14	2.25214	3.68886e-33	2.35076	1.2046e-17	3.26776	1.10831e-14	1.93406	1.66569e-16	1.59347	2e-05	1.95973	3.58262e-35	2.30774	3.91942e-20	1.41335	1.79671e-10	2.42757	1.48129e-10	1.74805	6.0964e-16	2.28131	1.05556e-19	3.19889	5.08322e-14	2.49777	4.82505e-19
I	YPR099C	YPR099C			1.46331	2e-05	1.62036	5.04467e-44	1.45638	8.93881e-13	-1.08737	0.05432	1.3287	0.00015	1.30983	9e-05	1.2798	0.00347	1.13986	0.09091	1.20929	0.00101	1.39699	9.44868e-09	1.58423	1.78768e-18	1.51891	4.36413e-23	1.86775	0	2.0492	3.11403e-32
I	YHR164C	DNA2	ENSG00000138346	DNA2L	1.15769	0.00015	1.22745	6.94333e-10	1.46474	5.34208e-23	2.03118	0	1.14779	2.41101e-11	1.08618	0.00097	1.22284	6.99974e-09	1.3011	0	1.12413	6e-05	1.30392	1.96544e-22	1.15645	1.34821e-16	1.30124	4.58179e-28	1.06332	0.11352	1.04801	0.04245
I	YDL195W	SEC31	ENSG00000138674	SEC31A	2.18075	6.75913e-16	2.31367	0	1.99179	1.32511e-23	1.60078	2.25478e-07	1.92387	5.05227e-36	1.69807	8.01761e-13	1.94326	7.51165e-20	1.9297	2.22556e-28	1.86826	7.46782e-19	2.22811	9.8999e-27	1.94155	2.2572e-18	2.15247	6.28202e-42	2.49029	0	2.04364	1.4013e-45
I	YDR104C	SPO71			1.06496	0.27787	1.03623	0.53094	1.32762	0.00149	2.34359	0	1.12378	0.00788	1.33551	1e-05	1.2641	0.00082	1.33254	4.99943e-13	1.29554	8.08777e-06	1.52673	9.56201e-08	1.17994	0.03757	1.35533	7e-05	1.17745	0.04005	1.28785	0.0001
I	YLR223C	IFH1			1.65392	0	1.96542	0	1.24688	1.10697e-14	1.15243	9.97542e-13	1.47123	1.24167e-14	1.60657	0	2.04548	0	1.48684	1.82091e-34	1.29993	1.36348e-18	1.17754	5.49491e-15	1.55826	0	1.23546	9.51641e-17	1.38441	2.76562e-10	1.86031	1.33814e-33
I	YPR049C	ATG11			1.16169	8.79489e-09	1.24025	1.20975e-08	1.61542	1.21145e-35	2.77081	0	1.18066	7e-05	1.31093	3.98375e-18	1.32347	3.28863e-21	1.36341	5.54722e-11	1.23046	1.70078e-10	1.4439	2.39327e-30	1.25044	1.26299e-08	1.40822	0	1.34993	1.26188e-23	1.31721	8.85914e-29
I	YDR039C	ENA2			1.24884	1.44468e-12	1.36406	6.20691e-18	1.31443	3.04343e-07	3.03856	0	1.3927	1.41141e-10	1.72728	0	1.87231	0	1.73191	0	-1.05162	0.37215	1.33606	4.55414e-21	1.42598	0	2.05979	0	1.50408	0	1.61255	0
I	YDR270W	CCC2	ENSG00000165240	ATP7A	1.1822	0.00089	1.37325	1.40709e-07	3.04161	0	4.38415	0	1.28855	2.48382e-07	1.46798	1.29887e-07	2.31846	1.22935e-20	2.09073	1.71333e-14	2.19419	8.86664e-26	3.63788	0	1.19516	0.0128	1.13775	0.04309	2.39203	1.58635e-30	2.78895	2.26782e-34
I	YLR409C	UTP21	ENSG00000134987	WDR36	2.64179	2.3352e-38	2.85827	0	2.07367	7.74258e-38	1.51688	4.8298e-13	2.52183	0	2.15527	1.4013e-45	2.09125	4.5183e-29	1.83853	2.56667e-35	1.25321	6.25692e-14	1.16427	0.03464	2.63091	0	1.86787	1.04418e-19	3.05893	0	3.115	0
I	YER070W	CRT7	ENSG00000167325	RRM1	1.99586	0	2.56222	0	2.98332	0	2.96117	0	2.06889	0	2.56484	0	2.81537	0	3.16142	0	2.12514	0	1.66269	3.90943e-11	2.42747	0	2.12815	0	2.20555	0	2.47786	0
I	YGL073W	EXA3	ENSG00000215702	Q9HAV2_HUMAN	1.17448	0.00914	1.22842	1.52445e-06	1.51739	7.89522e-39	2.30047	0	1.20324	1.67423e-09	1.1722	6.33493e-09	1.29737	4.85696e-13	1.33289	0	1.26298	3.71733e-29	1.44451	1.74941e-33	1.19599	5.37361e-11	1.26449	7.65399e-26	1.2643	5.39857e-07	1.22188	4.57022e-07
I	YMR301C	ATM1	ENSG00000131269	ABCB7	1.72683	2.26368e-24	1.78241	2.14865e-36	2.57622	0	2.98527	0	1.30786	1e-05	1.3932	1.81017e-10	1.50298	1.95757e-14	1.31221	1.02369e-10	1.02441	0.44956	1.20204	6.39059e-09	1.40494	3.95031e-14	1.30055	1.13771e-08	1.48934	1.10534e-19	1.66419	8.1232e-24
I	YOL011W	PLB3	ENSG00000116711	PLA2G4A	1.5088	0	1.40572	4.77511e-28	1.77974	0	2.44252	0	1.88126	0	2.22937	0	2.523	0	2.86054	0	2.20634	0	2.85041	0	1.78472	0	2.10672	0	1.61624	1.72721e-32	1.58493	1.3157e-29
I	YAL048C	GEM1	ENSG00000126858	RHOT1	2.11326	1e-05	2.10336	3.19424e-31	1.81373	1.36498e-15	2.5773	2.32504e-23	1.4335	0.02456	1.74168	2.13748e-07	1.35758	0.00937	2.17937	3.97872e-10	1.30516	3.47526e-13	2.94386	0	1.723	2.64461e-06	1.93116	2.39004e-06	2.17465	6.02011e-06	1.90698	0.00027
I	YKL125W	RRN3	ENSG00000085721	RRN3	1.83997	8.08288e-23	2.29604	0	2.66986	0	3.44506	0	2.16456	0	2.02464	4.76441e-44	2.84306	0	2.04542	0	1.78622	6.28835e-30	1.60174	1.33802e-13	2.31842	0	1.72223	1.42405e-31	1.86005	0	2.41387	0
I	YDR419W	DBH1	ENSG00000170734	POLH	1.03348	0.55291	1.0559	0.04497	1.27343	3.38082e-08	2.06644	1.26117e-44	1.26593	1.05962e-08	1.34531	4.08939e-27	1.24266	2.73963e-07	1.33083	2.48984e-17	1.16423	2e-05	1.23338	9.14991e-06	1.24498	1.80359e-10	1.3514	5.92002e-16	1.06564	0.17007	1.16299	0.00079
I	YHL047C	ARN2			2.62273	8.94429e-19	2.55881	0	1.28973	2e-05	3.95678	0	-1.04818	0.45171	1.65405	4.78341e-11	1.67131	3.12055e-15	4.04863	0	-1.69494	3.97871e-19	1.00811	0.89541	1.2119	0.00172	1.24341	3.8841e-07	7.82983	0	10.9581	0
I	YJL019W	MPS3			2.38027	6.66313e-08	2.24896	3.81345e-20	2.22762	1.39353e-11	2.92837	1.90118e-22	2.16805	3.76288e-11	2.30609	3.12021e-16	2.67611	2.32657e-22	1.98529	5.71072e-36	1.8746	0	2.33462	1.21562e-32	2.24103	9.99693e-40	2.55815	0	2.7221	9.22177e-13	2.90081	3.44215e-09
I	YGR138C	TPO2			4.07103	0	4.09277	0	4.82793	0	5.85787	0	7.51857	0	6.70583	0	4.01459	5.81417e-30	3.85216	0	3.14149	5.50391e-28	-1.03982	0.64844	9.64563	0	10.7603	0	6.75785	0	7.27794	0
I	YJL100W	LSB6	ENSG00000043822	PI4K2A	1.16938	1e-05	1.13563	0.01822	2.21064	0	3.3415	0	1.47505	8.29607e-08	1.39979	2.35315e-18	1.53544	5.4014e-37	1.53759	2.9121e-37	1.64056	0	1.97859	0	1.49343	1.11111e-37	1.79336	5.47544e-29	1.39506	2.38704e-40	1.46916	1.53344e-25
I	YNL299W	TRF5	ENSG00000121274	PAPD5	2.30228	0	3.0889	0	1.81074	6.98316e-23	2.31289	1.62479e-22	1.53084	1.43311e-10	1.97403	0	2.48867	0	1.93916	7.00649e-45	1.37965	7.64772e-10	1.226	0.00022	1.8237	3.02797e-34	1.69127	2.39094e-26	1.6729	5.7263e-14	2.63328	0
I	YEL065W	SIT1			2.20685	5.67211e-28	2.59536	0	1.64714	3.6175e-17	2.13202	0	1.53766	1.21807e-11	1.9776	4.09041e-33	1.5337	9.78155e-11	2.14793	3.57181e-28	1.82232	6.75591e-16	1.94798	2.41612e-30	1.59134	1.38362e-12	1.39635	4.17969e-15	3.66313	0	4.23705	0
I	YBL042C	FUI1			2.8075	0	3.33532	0	1.65001	0	1.3007	2.87346e-15	1.72938	0	1.83287	0	1.99336	5.38856e-38	1.55924	1.3001e-38	3.62866	0	2.47574	1.67435e-38	1.83186	0	2.02526	0	1.73386	2.19216e-38	1.90773	9.66896e-44
I	YKL217W	JEN1			1.40929	3.29637e-35	1.39088	3.50195e-33	1.26502	9.96027e-12	5.77159	0	1.54097	1.81468e-42	1.54747	1.31188e-25	1.23956	4.7749e-16	1.57937	1.26961e-29	1.80321	3.78351e-44	1.89258	0	1.30539	5.08599e-11	2.13154	0	1.51326	0	1.3905	5.65666e-11
I	YML043C	RRN11			2.35926	1.18399e-35	3.31977	0	2.85562	0	2.57625	0	1.90611	8.46945e-38	2.7243	0	4.30678	0	2.37566	0	1.71753	1.12244e-42	1.1832	0.15875	1.8947	1.51967e-20	1.44796	8.43975e-07	1.63713	5.87986e-26	2.73845	0
I	YNL124W	NAF1	ENSG00000145414	NP_612395.1	2.01159	0.00605	1.9554	3.01303e-12	1.68505	3.68395e-32	1.41987	7.64032e-12	1.85543	5.64955e-29	1.87265	4.43347e-34	1.73871	1.18493e-20	1.38749	2.8136e-06	1.20257	0.08224	-1.45737	0.01315	1.9621	0.03068	1.49329	2.76893e-06	1.77499	7.43078e-17	1.88323	1e-05
I	YEL071W	DLD3	ENSG00000215692	0	1.57675	3.47851e-21	1.50202	2.53618e-28	3.75735	0	3.17868	0	1.90015	0	2.52825	0	2.30913	0	2.02609	0	1.08827	0.02668	1.1301	0.0049	1.72037	0	2.18315	0	1.53116	0	1.84165	0
I	YPR138C	MEP3	ENSG00000140519	RHCG	1.20283	0.00197	1.07946	0.37834	1.81429	2.42792e-09	2.13232	1.09144e-21	1.35998	0.00071	1.26287	0.00661	1.8809	1.05911e-17	1.24012	0.01255	2.42419	9.54284e-43	1.93631	2.8904e-18	1.98323	0	1.87942	4.38461e-10	1.31401	0.00195	1.22536	0.06603
I	YGR211W	ZPR1	ENSG00000109917	ZNF259	2.03058	2.00928e-21	1.65525	1.54923e-28	2.58069	0	1.98951	0	1.67401	6.28558e-16	1.66024	3.23029e-14	1.249	2e-05	1.07392	0.24371	1.4523	5.64461e-36	1.46112	7.02957e-15	1.67851	1.22782e-41	1.23274	1.298e-08	2.05095	0	1.99441	1.05554e-38
I	YNL234W	YNL234W	ENSG00000161544	CYGB	1.25899	3.04624e-10	1.23305	3.02008e-07	1.5754	1.6249e-37	3.21157	0	1.55239	4.61168e-18	2.021	0	1.26154	3e-05	1.34306	3.58168e-09	1.39777	1.83214e-12	1.41233	6.3011e-08	1.78945	2.70762e-27	1.46703	1.07539e-14	1.31954	7e-05	1.40554	1.21464e-08
I	YNL066W	SUN4			2.16163	5.36032e-27	1.8174	4.63203e-20	1.81321	1.44212e-27	-1.79808	3.6721e-32	2.0853	5.20467e-23	1.98914	3.31349e-22	1.23555	6e-05	-1.12764	0.03254	1.62899	6.39786e-31	1.57231	3.44396e-21	3.09003	0	3.02074	0	2.77425	0	2.55343	0
I	YML080W	DUS1	ENSG00000169718	DUS1L	1.80999	0	2.28412	0	1.60271	0	1.05804	0.06524	1.52528	1.45702e-26	1.66765	0	1.89712	0	1.39337	2.84412e-33	1.15598	9.04497e-06	-1.11385	0.05534	1.85464	0	1.44745	4.72569e-30	1.53076	1.53722e-42	2.15876	0
I	YDR222W	YDR222W			3.46655	0	3.78016	0	3.08483	2.6247e-17	6.22285	0	3.17214	8.67746e-35	5.9897	0	2.45232	1.3153e-25	3.03464	0	3.10975	1.72486e-17	1.67356	8.41052e-20	4.00538	3.74031e-22	4.99802	1.4341e-26	4.44078	0	4.75724	0
I	YGR214W	NAB1	ENSG00000168028	RPSAP15	1.84486	0	2.02919	0	1.48253	1.84485e-17	-1.15895	0.00447	1.67131	0	1.65633	6.0763e-16	1.61688	2.3323e-25	1.39542	0	1.43957	4.5906e-13	1.14242	0.00243	1.74235	0	1.5312	0	1.64675	1.31122e-33	1.71342	0
I	YKR092C	SRP40			3.1407	7.24302e-11	3.34125	1.02704e-15	1.90636	1.33014e-07	1.14207	0.33973	2.69514	2.30758e-11	3.05048	2.40198e-13	1.91609	1e-05	1.73062	0.00038	1.29624	0.02767	-1.22353	0.05421	3.22987	2.09073e-17	2.13086	2.19461e-12	2.53123	1.96628e-19	2.96454	2.62251e-17
I	YGL209W	MIG2			1.49285	7.8633e-12	2.15783	3.72394e-29	2.21203	0	2.02897	7.70406e-34	2.82049	0	2.92217	0	2.04377	0	2.06977	0	1.5623	1.52181e-12	-1.04197	0.45289	4.1997	0	5.55695	0	1.70029	0	2.11293	0
I	YDL205C	HEM3	ENSG00000149397	HMBS	2.15343	5.7058e-11	1.72323	2.35186e-13	2.34237	1.49191e-11	2.75969	1.22041e-20	2.16846	1.49322e-06	1.87709	5.58535e-06	2.27606	5.66801e-12	1.88458	3e-05	1.86903	2.5737e-09	2.59902	7.70571e-14	2.1999	1.07681e-09	1.87974	3.43964e-07	2.53409	2.84062e-08	2.76064	1.15674e-13
I	YER185W	YER185W			1.32355	0.00046	1.25734	0.00032	2.03216	4.62428e-44	2.95133	0	1.19374	0.00798	1.67551	2.88906e-20	1.32164	0.00069	1.40007	1.5329e-07	-1.09397	0.25183	1.82281	3.30139e-20	1.11357	0.13495	2.50488	2.38142e-31	1.41767	2.10518e-08	1.42565	0.00149
I	YPL177C	CUP9	ENSG00000165495	PKNOX2	1.10693	0.08459	1.18802	9.72273e-11	1.46339	3.10518e-23	-1.09903	0.03467	1.51566	5.23815e-17	1.18762	3.53308e-07	1.76571	1.4246e-40	1.44139	4.15559e-39	2.06738	1.71944e-38	1.70429	4.26579e-24	1.25069	7.76771e-06	1.25867	2e-05	1.06482	0.43262	-1.0457	0.25314
I	YJR077C	MIR1	ENSG00000075415	SLC25A3	1.36099	7.58167e-11	1.3477	2.27933e-07	2.0202	5.59994e-23	2.11336	3.22049e-40	1.62541	8.05267e-12	1.482	8.01667e-09	1.61468	3.46844e-17	1.46514	7.86223e-07	2.2974	7.08311e-29	2.3434	2.35418e-42	1.55549	1.78338e-20	1.6461	5.11355e-18	1.28833	1e-05	1.23931	0.00124
I	YGR060W	ERG25	ENSG00000052802	SC4MOL	1.54141	4.11344e-12	1.35471	7.08931e-13	1.50648	6.04882e-19	1.37177	4.87944e-06	1.54771	2.73223e-10	1.52284	1.08864e-09	1.90179	7.81371e-29	1.79899	1.59482e-17	1.3132	8.59725e-08	1.23736	0.00057	1.78435	4.56069e-24	6.18921	0	1.63732	0	1.94078	0
I	YDR318W	MCM21			1.60213	4.54716e-21	1.61346	1.0336e-08	1.48045	3.2418e-29	1.82212	9.12131e-37	1.3567	1.17203e-13	1.50935	1.4013e-45	1.41492	3.22533e-12	1.56323	9.96981e-26	1.39408	1.32852e-07	2.19713	0	1.57058	9.1436e-36	1.73494	2.25293e-29	1.69925	1.45883e-10	1.86763	2.48847e-11
I	YER188W	YER188W			3.21852	3.31338e-34	2.82525	1.62693e-29	4.67855	0	3.39412	0	2.09206	5.36273e-40	2.50562	0	3.82444	0	3.81961	0	7.37716	0	4.12051	1.4013e-45	1.7732	7.84012e-12	2.1267	0	1.81105	6.09071e-36	1.36391	0.00012
I	YJL043W	YJL043W			2.28041	1.44321e-08	2.58118	1.2959e-34	2.70385	1.09148e-33	2.6661	0	2.07038	3.74235e-10	1.98051	9.7784e-41	2.32217	0	2.18624	1.46317e-20	1.81409	3.38812e-06	2.57198	1.27735e-14	2.17712	1.96234e-09	2.19479	2.51504e-24	2.91933	1.44642e-10	2.95379	2.18201e-09
I	YPL275W	FDH2			1.92928	6.8798e-14	2.19093	8.94448e-11	2.04929	1.30102e-15	2.77233	1.71064e-15	1.62438	9.70012e-06	1.96525	1.5161e-25	1.91177	3.06311e-15	1.87161	1.38501e-10	1.49801	0.00109	2.51201	0	1.66916	2.45531e-09	2.16643	1.32532e-12	2.82253	3.9465e-12	2.52247	5.6396e-07
I	YEL076C	YEL076C			1.41282	0.02653	2.20744	1.88449e-23	1.90147	2.09372e-11	1.95195	2.41753e-06	1.62733	1.18897e-07	1.74865	8.82495e-27	1.80201	3.84336e-11	1.69368	2.55066e-07	1.45611	0.001	2.00737	1.67212e-10	1.87384	3.06879e-16	2.07029	2.69009e-13	1.55397	0.01261	1.29318	0.01535
I	YOR247W	SRL1			1.53209	6.74122e-10	1.36137	9.88384e-10	1.54672	2.68515e-22	1.06652	0.4099	1.54589	9.80909e-45	1.57499	7.2615e-17	1.40947	1e-05	1.46962	0	1.41583	2.65862e-13	1.20931	0.00016	2.00125	0	1.88593	0	1.59127	0	1.89035	1.81774e-18
I	YGR148C	RPL24B	ENSG00000114391	RPL24	1.96182	7.3454e-20	1.86966	1.36583e-24	2.00613	3.8278e-25	1.351	7.06591e-26	2.18381	8.11095e-23	2.27319	4.56275e-36	1.97043	4.02845e-39	1.9581	4.75157e-28	1.62671	8.75246e-13	1.64028	3.13204e-20	2.09855	2.07554e-29	2.07602	4.43448e-33	2.08474	1e-32	2.22815	5.11461e-38
I	YIL065C	FIS1	ENSG00000214253	FIS1	1.25969	2.24702e-11	1.22137	4.35456e-13	1.4515	1.03326e-13	2.04176	7.19455e-41	1.11806	6e-05	1.11384	0.00097	1.53324	4.68524e-41	1.46509	3.25602e-17	1.54068	3.26371e-35	1.67538	1.52577e-39	1.13595	0.00059	1.20018	2.36805e-29	1.20959	1.54508e-11	1.278	4.6239e-12
I	YLL053C	YLL053C	ENSG00000103375	AQP8	1.2259	2e-05	1.17576	6.9343e-07	1.81671	0	1.65094	0	1.14325	0.00017	1.10051	0.05299	1.34342	0	1.17696	9.51687e-07	1.16356	0.00659	1.08653	0.16139	1.31585	9.33037e-19	1.13159	5.52474e-08	1.84837	4.90392e-36	2.71601	0
I	YER150W	SPI1			2.65805	7.6677e-29	2.43711	0	2.71311	0	4.90389	0	1.87361	3.46143e-32	2.6193	0	2.98434	0	4.04016	0	7.01003	0	7.7461	0	1.34907	2.44462e-19	1.98498	1.10628e-32	1.85664	0	1.9819	9.5195e-38
I	YBR064W	YBR064W			1.65994	2.53955e-08	2.01243	0	1.65933	3.72348e-37	1.58412	0	1.44375	6.31757e-18	1.3719	2.34772e-11	1.54184	7.53672e-15	1.4827	1.63285e-15	1.47265	2.26763e-12	1.80399	8.00582e-15	1.53517	6.29198e-15	1.52417	6.33356e-23	2.06381	0	2.13852	5.7913e-31
I	YGR183C	QCR9			1.59733	2.96277e-29	1.30698	1e-05	1.69293	2.03801e-32	2.1086	0	1.54838	1.02677e-29	1.40254	2.77575e-32	1.54276	1.00333e-42	1.31132	1.30277e-15	2.87855	0	2.86433	0	1.52091	7.01757e-31	1.51048	0	1.2073	1.56997e-10	1.04064	0.47234
I	YFL065C	YFL065C			1.66919	2.85622e-24	2.02455	0	1.60545	0	1.65093	6.47349e-33	1.54138	0	1.47553	6.7868e-23	1.54988	9.23425e-35	1.48962	1.17502e-26	1.59039	8.3256e-11	1.99335	0	1.69396	8.82561e-15	1.80326	0	2.05252	6.04666e-27	2.16681	0
I	YLL014W	YLL014W			2.02065	0	1.84446	0	1.32565	1.17134e-09	1.22292	0.00019	1.69961	3.11882e-25	1.98581	0	2.17367	0	2.03845	0	1.59856	3.95131e-22	1.61657	6.3318e-24	1.93292	0	1.62588	0	2.00913	0	2.1709	0
I	YER146W	LSM5	ENSG00000106355	LSM5	2.13864	3.90816e-33	2.16896	0	1.40322	4.05768e-09	1.19747	1.69585e-07	1.52106	1.12104e-43	1.48494	2.72767e-28	1.60082	4.34136e-40	1.55213	0	1.25046	2.92574e-11	1.52165	1.26894e-08	1.69547	0	1.33822	6.12677e-07	2.00948	0	1.5937	1.77754e-18
I	YMR256C	COX7			1.22028	0.0001	1.3586	1.27955e-25	1.36476	4.98868e-07	1.65637	2.78187e-10	1.41377	7.31672e-10	1.31324	2.54948e-06	1.31448	7.80291e-06	1.33343	1.0401e-16	2.10704	1.19889e-27	2.48769	0	1.22947	0.00629	1.30626	0.00014	1.12765	0.12757	1.13596	0.16652
I	YMR320W	YMR320W			1.57696	6.85323e-07	1.55887	4.95685e-20	1.66836	1.34195e-10	1.77103	8.22966e-23	1.32838	5.64472e-09	1.41441	2.13105e-12	1.85988	0	1.84213	3.00819e-20	1.48483	1.36363e-12	2.13332	0	1.56225	4.54617e-14	1.45716	8.57475e-09	1.85199	1.62378e-08	1.85422	9.48978e-14
I	YAR053W	YAR053W			3.02556	8.4836e-19	2.43561	1.31197e-19	2.21238	0	1.87972	1.24558e-17	1.5236	8.60969e-11	1.70291	1.32911e-25	1.81389	7.70714e-44	1.54665	1.14034e-34	1.71242	5.93599e-07	2.20595	7.75513e-26	1.7756	1.42792e-12	1.87345	2.16345e-08	3.1277	4.53588e-08	2.93737	5.30296e-21
I	YLR264W	RPS28B	ENSG00000182953	0	2.44374	0	2.74104	0	1.68511	1.23229e-28	-1.12799	0.01218	2.25147	0	2.06032	1.35742e-17	1.10787	0.11115	1.02903	0.63494	1.06556	0.38702	1.00573	0.89176	2.63323	3.4676e-25	1.36172	8.90442e-15	2.02195	4.42126e-27	3.02239	0
I	YOR121C	YOR121C			1.74041	3.4528e-28	2.12828	0	1.83787	7.80345e-32	2.15312	4.68579e-33	1.59782	0	1.60001	1.32289e-19	1.77131	1.12104e-44	1.80101	0	1.59923	2.15495e-10	2.86728	0	1.84691	5.65836e-16	1.80822	6.61396e-22	2.44002	2.51699e-36	2.66161	2.38221e-44
I	YAR029W	YAR029W			2.24267	1.12793e-19	2.36383	0	1.44918	1.6419e-19	1.56646	2.83849e-37	1.43766	4.93632e-09	1.87184	1.20031e-36	1.67374	0	1.98962	0	1.44042	2e-05	1.37868	0.00016	1.61538	5.4839e-23	1.26244	7e-05	1.4886	5.23228e-19	1.5658	6.62845e-26
I	YGR065C	VHT1			1.55865	5.92415e-14	1.41971	1.27773e-08	1.95463	5.87585e-37	1.73148	0	1.48664	1.66755e-43	1.34026	0	2.41617	0	1.70072	1.72116e-30	1.89561	0	1.63827	2.33277e-25	1.71217	0	2.11145	0	1.66453	0	1.63471	3.00742e-33
I	YJL216C	YJL216C	ENSG00000138079	SLC3A1	2.38	0.00011	1.78163	1.00652e-09	1.98585	2.2015e-07	3.09473	7.54539e-13	2.26391	6.03562e-08	1.78991	0.00063	1.94	1.48187e-07	1.83636	0	1.67678	0.00051	3.45719	6.37477e-23	1.79963	3.30264e-07	2.23126	9.58319e-14	3.909	5.48355e-32	3.00212	1e-05
I	YJL219W	HXT9	ENSG00000151229	SLC2A13	1.37457	8.45684e-41	1.16394	0.00011	1.37516	1.78662e-15	2.40474	7.14542e-38	1.07145	0.06755	1.07637	0.00706	1.04604	0.0981	1.15444	1.38226e-09	1.00365	0.96762	1.28282	0.00149	1.11762	0.00029	1.13194	0.00273	1.52586	1.53261e-32	1.4794	3.68232e-27
I	YLL061W	MMP1	ENSG00000099960	SLC7A4	1.93751	1.46014e-29	1.94713	0	4.99781	0	7.50753	0	1.79855	0	1.63973	1.43605e-41	2.04065	0	1.71296	4.17565e-27	2.19551	0	2.17434	0	1.44022	0	1.47842	0	1.52678	2.64845e-43	1.29022	3.19869e-18
I	YPL258C	THI21			1.24287	0.07485	1.45975	9.69619e-11	1.66782	3.26429e-13	2.29957	2.01563e-28	1.22705	0.00493	1.25963	8e-05	1.5579	3.38084e-23	1.50843	3.47386e-09	1.26982	0.0072	2.13405	2.67621e-28	1.47224	2.44929e-06	1.62743	2.30932e-07	1.5424	1e-05	1.63992	1.23847e-07
I	YCR038C	BUD5	ENSG00000109756	RAPGEF2	1.59217	2.03573e-31	1.74844	0	1.64188	0	1.69882	9.2822e-42	1.48699	7.20509e-32	1.37018	1.68517e-16	1.49286	2.85752e-18	1.44469	0	1.43745	1.06799e-09	2.05332	1.4659e-41	1.71838	3.56119e-24	1.83973	4.79345e-40	2.08869	0	1.97566	0
I	YBR222C	FAT2	ENSG00000167107	NP_079425.3	1.60165	3.53832e-08	1.61497	2.26621e-30	1.54775	2.5782e-39	1.8562	0	1.32292	1.83033e-12	1.43457	2.62503e-08	2.22215	6.21013e-41	2.02368	0	1.49867	2.60296e-10	1.87782	1.80708e-15	1.23679	0.00115	1.54419	1.20069e-25	1.48268	3.29652e-13	1.63636	1.1751e-18
I	YNR056C	BIO5			2.34353	3.60122e-06	2.80997	0	2.71869	2.60421e-34	3.1644	5.51559e-39	2.10739	1.06751e-18	1.75845	3.31497e-18	2.53638	3.70818e-14	2.53362	3.28281e-19	1.89163	1.49171e-08	3.38543	0	2.1977	2.11874e-17	2.68101	2.75031e-14	3.3785	3.46944e-09	3.92719	1.00873e-08
I	YKL198C	KKT8			1.76733	2.70404e-23	1.97886	5.48767e-33	2.02823	0	2.38275	0	1.83596	0	1.74194	0	1.88148	0	1.77825	0	1.62742	2.88912e-12	2.19862	1.4206e-30	1.92156	1.5231e-24	1.92746	1.94738e-19	2.26955	1.17933e-32	2.34551	1.21918e-32
I	YDR188W	CCT6	ENSG00000146731	CCT6A	1.49067	0	1.53164	0	1.51967	0	2.05236	0	1.54542	2.9796e-31	1.46638	0	1.37105	6.59801e-41	1.2408	3.24551e-30	1.09728	0.0103	1.16633	0.00148	1.47209	0	1.38934	0	1.53251	0	1.53922	0
I	YPR157W	YPR157W			3.85676	0	4.01829	0	2.05675	1.60539e-08	2.48885	5.18421e-07	2.42606	8.23569e-29	3.33127	0	1.5169	3.72991e-06	2.54467	2.01036e-29	2.15179	4.42766e-14	-1.07036	0.3641	2.98672	0	3.60257	0	3.98686	0	5.77322	0
I	YPL151C	PRP46	ENSG00000171566	PLRG1	1.63552	6.51916e-12	1.62355	1.60887e-15	1.7304	0	2.11915	0	1.30541	7.67527e-10	1.2567	2e-05	1.37966	8.28785e-09	1.29541	1.03505e-10	1.14808	9e-05	1.34736	1.26475e-11	1.36129	1.21233e-08	1.39828	2.4402e-06	1.407	0.0001	1.4914	3.64922e-10
I	YJR159W	SOR1	ENSG00000140263	SORD	1.55136	0.00078	1.81139	0.0045	1.63225	9.02224e-07	2.69401	3.53717e-11	1.58335	5.20954e-07	1.23239	0.00159	1.4148	0.00168	1.42226	1.01415e-10	1.23132	0.04901	1.60225	2e-05	1.64753	2.67888e-16	1.52889	0.00069	1.72885	2.57025e-11	1.7553	7.21129e-06
I	YLR056W	ERG3	ENSG00000109929	SC5DL	1.38802	6.95026e-14	1.39608	1.90694e-13	1.24887	8e-05	-1.23747	0.00019	1.56583	1.85811e-22	1.84284	1.4013e-45	1.65369	0	1.88955	0	1.03596	0.43626	-1.19845	0.00012	1.73489	7.73603e-31	7.26831	0	1.50935	0	2.11818	0
I	YBR031W	RPL4A	ENSG00000174444	RPL4	1.18872	0.04001	1.32384	1.77424e-16	1.24567	1.23981e-08	1.4635	8.24244e-30	1.72765	0	1.61593	2.65043e-35	1.54782	2.24095e-12	1.844	0	1.37672	5.44203e-19	1.66295	3.54804e-14	1.46115	4.47396e-11	2.02113	2.18376e-36	1.58872	0.00174	2.1988	0
I	YLR063W	YLR063W			1.81593	9.4067e-27	2.30371	1.4013e-45	1.30902	2.82462e-14	1.0356	0.40807	1.29851	6.99871e-09	1.55345	2.23315e-21	1.48131	0	1.483	1.85303e-39	1.18046	0.00347	1.057	0.37997	1.36719	6.13547e-19	1.35825	6.32515e-14	1.58553	0	2.13458	0
I	YBR105C	VID24			1.10669	0.01135	1.15695	4e-05	1.33074	1.15182e-07	4.39931	0	1.25932	2.46557e-09	2.47423	0	1.45507	1.33463e-10	1.78848	1.5175e-39	1.72954	8.53451e-19	1.69927	0	1.20221	1.44132e-08	1.63183	0	-1.04536	0.14379	1.11989	1.6397e-06
I	YOR049C	RSB1			1.23814	0.00756	1.17249	0.00866	2.75532	0	3.33434	0	1.40042	3.81831e-14	1.26418	3e-05	1.00159	0.97186	1.11909	0.00053	1.31458	0.00011	1.3385	4.34055e-07	1.34932	7.36994e-07	-1.08134	0.3269	1.33208	1.72243e-06	1.33684	2e-05
I	YOL086C	ADC1			-1.18613	0.03732	1.01088	0.87907	1.28816	0.01068	2.09698	1.72841e-32	2.28917	1.4496e-14	1.67761	1e-05	1.90251	2.67962e-08	1.79615	1.29313e-06	1.75751	1	2.95098	5.00739e-15	1.74337	2.68745e-11	1.86697	1.55914e-16	1.55761	2.18595e-06	1.79679	8.43393e-25
I	YOR315W	SFG1			2.35176	1.23457e-24	3.30421	0	1.27755	1.65168e-16	-1.49566	1.46085e-15	1.96871	7.00649e-45	2.60999	0	2.39878	1.97583e-43	1.45169	7e-05	1.45454	1.16229e-13	1.23051	0.00207	1.69225	6.50766e-39	1.3184	2.68703e-12	1.59571	1.68813e-24	2.01919	0
I	YNL231C	PDR16			1.20234	8.37053e-06	1.40581	6.38643e-17	3.67072	0	3.70681	0	1.44331	3.71264e-16	1.67134	5.15888e-14	1.43362	7.3819e-12	1.45913	1.74233e-12	1.12136	0.00146	1.02923	0.39891	1.5812	5.85682e-29	1.49542	1.6145e-15	1.39027	2.11973e-13	1.67	9.52066e-12
I	YNL289W	HCS26			3.95711	0	3.81571	0	5.44498	0	2.88283	0	7.8862	0	5.54187	0	13.7685	0	7.85705	0	10.2414	0	9.59266	0	9.49399	0	5.45025	0	6.00255	0	4.30946	0
I	YDL127W	CLN4			1.26715	0.00023	1.53692	0.00173	1.61328	2.03858e-10	1.09557	0.33848	1.76159	3.53603e-10	1.50119	2.7491e-14	2.44327	0	1.81477	3.43662e-17	2.08328	1.05347e-09	1.97741	3.98812e-13	1.96378	5.77927e-30	1.5885	3.06769e-07	1.54502	1.979e-11	1.29043	0.00068
I	YLR338W	YLR338W			1.44903	3.60352e-10	1.22452	1.53607e-06	1.29658	0.0001	2.96294	8.81951e-35	1.23186	6.32891e-10	1.09266	0.20683	1.23814	0.00018	1.32246	1.04257e-20	1.1723	0.10321	1.61453	8.46106e-21	1.46238	4.01874e-23	1.38943	0	1.60482	0	1.46221	0
I	YIL011W	TIR3			1.31377	8.78153e-11	1.30311	5.71806e-06	1.16687	0.02059	-1.18633	0.00118	1.18647	0.00801	1.09868	0.11683	1.23874	3.06902e-19	1.22263	6.65944e-06	1.4034	0.00032	1.15243	0.00899	1.27044	1.44637e-13	2.0134	0	1.37539	0	1.25659	8.91998e-12
I	YML113W	DAT1			1.58522	4.95055e-09	2.06964	0	1.74897	1.85972e-35	1.53185	7.12324e-29	1.71349	0	2.06306	0	1.94132	0	1.32575	9.771e-10	1.14685	0.00537	-1.28352	0.00036	2.05155	0	1.84426	0	1.64365	1.64567e-33	1.93034	0
I	YOR383C	FIT3			2.19127	5.56627e-38	1.96407	1.35963e-25	2.01795	0	3.22162	0	1.18821	3.42423e-08	1.82942	0	1.24367	4.88849e-06	2.22048	1.76125e-34	1.53514	1.50958e-15	2.1207	1.68156e-44	1.24812	3e-05	1.34701	1.85063e-07	5.70937	0	7.78731	0
I	YCL068C	YCL068C	ENSG00000091428	RAPGEF4	1.69587	0.00014	2.1346	4.30528e-13	1.85446	1.38985e-26	2.09165	2.45807e-22	1.61015	9.47138e-11	1.58411	1.03903e-15	1.7107	1.80727e-10	1.63765	1.83074e-08	1.52155	9.28776e-14	2.25726	1.99249e-32	1.70175	2.83312e-32	1.79602	1.27443e-25	2.40848	1.22522e-16	2.37304	3.35575e-17
I	YIR032C	DAL3			1.71926	1.97147e-06	1.52831	1.73313e-09	2.07997	1.46669e-08	2.93561	1.32205e-18	1.12231	0.36133	1.33281	0.02716	1.46435	0.00017	1.40563	0.00778	2.70308	0	3.51675	0	1.39988	0.00258	1.71862	1.09412e-08	1.41782	0.00614	1.3976	5.01338e-06
I	YDL151C	BUD30			1.55571	1.49335e-24	2.03866	7.40699e-29	1.61276	2.12675e-17	1.38275	2.2625e-15	1.44046	4.83402e-15	1.30729	1.52793e-06	1.45338	6.75541e-13	1.38	1.61855e-12	1.28693	0.01065	1.79284	3.46798e-08	1.73576	3.42865e-32	1.67198	7.49005e-21	1.87476	0	2.15498	9.70399e-42
I	YER042W	MSRA	ENSG00000175806	MSRA	1.61231	3.92742e-17	1.45546	5.76093e-09	3.89598	0	5.94192	0	1.54851	8.32965e-10	1.64171	1.45496e-24	2.07047	0	1.697	6.77143e-15	2.70744	0	3.72776	0	1.34103	3.5694e-12	1.22552	0.00075	1.23387	0.00016	1.16985	0.05835
I	YJL122W	YJL122W			2.2024	0	2.46331	0	1.64829	9.35763e-21	1.2317	4.01461e-09	1.94416	0	2.00169	2.6856e-39	1.89913	1.79667e-29	1.50784	1.44334e-43	1.03021	0.62017	-1.06407	0.42262	2.07455	0	1.44743	6.21163e-21	2.22479	0	2.2551	0
I	YML090W	YML090W			2.89923	4.4479e-34	3.64537	0	3.21695	0	3.54491	0	2.3166	0	2.22232	0	2.74628	0	2.47872	0	2.06903	9.94892e-25	3.43711	0	2.59488	0	3.02323	0	4.33144	0	4.87173	0
I	YKR012C	YKR012C			3.64884	3.8259e-09	3.26635	0	3.37412	5.81395e-37	7.92032	0	2.36211	2.37534e-20	2.14965	4.30157e-10	2.58711	0	2.72707	5.18048e-20	2.25869	1.33263e-13	4.59331	0	2.67483	5.66237e-28	2.85814	0	5.70995	2.61342e-42	5.36162	4.53284e-11
I	YDR504C	SPG3			1.04087	0.15871	-1.03161	0.19518	1.49757	2.21093e-23	2.20959	0	1.33247	1.34882e-30	1.40157	1.53993e-19	1.74078	0	1.82073	0	1.83096	0	2.0748	0	1.27463	2.58611e-20	1.40293	1.98868e-26	1.32749	6.15587e-22	1.26664	1.56029e-10
I	YDL118W	YDL118W			1.63245	7.4664e-14	2.25683	2.03496e-26	2.10223	1.72579e-21	2.01618	8.3289e-15	1.65386	2.19345e-41	1.61965	1.10541e-14	1.64526	1.32705e-21	1.66504	9.2053e-18	1.65421	5.83509e-08	2.43088	0	2.09444	6.04072e-41	1.87893	0	2.32606	0	2.26466	0
I	YJL067W	YJL067W			1.89073	4.93554e-15	2.2206	0	1.96185	0	2.0302	3.36312e-44	1.4796	9.49557e-14	1.49785	0	1.67335	4.01619e-34	1.77709	0	1.62875	1.04616e-24	2.52593	0	1.83665	4.22191e-20	1.87527	0	2.41912	1.94718e-32	2.3705	6.27063e-36
I	YCL035C	GRX1	ENSG00000023572	GLRX2	1.63256	5.57848e-25	1.5389	0	1.19452	1.89862e-09	1.78403	0	1.23027	2e-05	1.55082	1.89182e-18	1.85243	0	2.43714	0	2.73795	0	3.07065	0	1.24017	1.18657e-09	1.4981	2.75053e-15	1.41352	3.57858e-11	1.51018	0
I	YBR124W	YBR124W			1.51002	9.2667e-16	2.10217	0	1.72901	9.61883e-09	1.68368	1.46369e-16	1.53438	5.05711e-11	1.38537	1.47352e-08	1.54906	1.70937e-30	1.48911	2.47804e-08	1.51843	3.0314e-07	2.01119	0	1.7736	6.98549e-24	1.76261	0	2.03056	0	2.04418	0
I	YGL177W	YGL177W			1.49445	2.32487e-22	1.44491	8.96474e-10	1.20024	0.02269	1.13519	0.12501	1.23688	0.00054	1.13122	0.00017	1.37695	4.44534e-08	1.31685	1.70012e-08	1.33411	7.28072e-10	1.39962	1.21169e-06	1.50484	1.69039e-14	1.24749	0.0049	1.54672	0.0084	2.27214	0.00023
I	YJL005W	cdc35			1.134	0.0271	1.1215	0.00148	1.21189	2.72411e-06	1.0702	0.07	1.06749	0.1537	1.08529	0.00152	1.63835	5.75331e-40	1.65641	0	1.97786	4.1579e-22	2.28099	0	1.08428	0.02693	1.40192	1.99338e-13	1.32757	1.64466e-07	1.28234	4.57083e-13
I	YER132C	PMD1			1.55605	0	1.76399	0	1.47695	0	1.67077	0	1.45524	0	1.70775	1.83474e-39	1.62701	0	1.62272	0	1.21215	5.43386e-19	1.35632	1.78962e-29	1.86353	0	1.85711	0	1.72156	0	2.05318	0
I	YML059C	NTE1	ENSG00000130653	PNPLA7	1.33124	0.00032	1.38194	3.71293e-07	1.33495	2.43383e-06	1.49931	1.03996e-06	1.32745	8.07498e-07	1.64323	3.54905e-16	1.62476	1.58991e-16	1.59666	9.91942e-17	1.48523	2.56392e-10	2.13243	0	1.52473	6.1505e-08	1.3939	1.67385e-10	1.21029	0.00204	1.29512	9.09107e-07
I	YOL078W	AVO1			1.97251	3.45542e-31	1.5982	1.3763e-34	1.77965	0	2.06389	0	1.61407	4.96422e-19	1.41936	1.17256e-26	1.98066	1.68156e-44	1.75055	0	1.61006	5.17176e-11	1.73918	1.77679e-11	1.87991	1.23439e-38	1.95796	7.11617e-36	2.45448	0	2.03418	0
I	YER110C	KAP123	ENSG00000196497	IPO4	1.72737	6.23417e-08	1.98253	2.05669e-29	1.87014	2.17664e-41	1.01621	0.76508	2.2424	0	1.9556	0	1.61119	0	1.39492	7.95005e-21	1.50617	4.1499e-13	1.14918	0.01338	2.27767	0	1.68556	0	2.0806	0	1.89122	6.28548e-21
I	YDR040C	ENA1			1.71034	6.05857e-06	1.45527	0.00029	1.28126	0.009	2.84485	3.43292e-13	1.46376	0.00087	1.46715	5.29137e-06	2.00772	2.1854e-07	1.78285	1.49393e-07	1.00885	0.92163	1.35256	0.01865	1.55571	8e-05	1.74465	3.672e-06	1.52218	0.00061	1.59787	0.00085
I	YGL156W	AMS1	ENSG00000140400	MAN2C1	1.35219	2.06653e-12	1.43731	6.21769e-15	1.8285	0	7.12536	0	1.17341	0.06117	1.40819	1.12253e-14	2.44219	0	2.95754	0	2.77544	0	4.62822	0	-1.03824	0.67767	2.06746	4.8315e-35	1.4906	4e-05	1.52794	5.46434e-08
I	YMR084W	YMR084W			2.31956	7.82945e-12	2.03688	4.28616e-13	1.42623	9.5218e-06	1.64873	1.3315e-17	1.54582	4e-05	1.47041	1.1777e-12	1.11254	0.29837	1.36812	0.00123	1.18691	0.1903	1.58688	0.00029	1.02843	0.84538	1.71698	9.7983e-11	1.71725	0.00042	2.15804	2.26897e-07
II	YCL027C-A	YCL027C-A			-1.16678	0.04504	-1.15577	0.00082	21.3776	0	48.5151	0	-1.1629	0.00011	1.75076	8.26766e-44	-1.28131	4.0509e-07	1.17268	0.01259	1.23885	8.08734e-10	4.24143	0	-1.47423	2.29314e-14	1.72845	1.14239e-16	-1.17614	0.00091	1.21494	0.00089
II	YML131W	YML131W	ENSG00000140043	ZADH1	-1.74496	0	-1.91119	0	18.7893	0	48.7639	0	-1.74921	0	-1.16843	3.67997e-07	-1.4589	0	1.05417	0.06584	-1.19647	2.56635e-18	1.96871	1.93795e-12	-1.37221	2.02352e-16	2.15139	0	-1.42358	2.67999e-31	-1.00335	0.92704
II	YLR092W	SUL2			1.43459	7.9376e-07	1.31469	2.37364e-23	27.7282	0	49.83	0	1.62964	4.21258e-11	3.84454	0	3.10422	0	3.43689	0	3.92595	0	11.5834	0	1.12285	0.00046	2.5652	0	1.27049	0.00029	1.46641	1.83508e-06
II	YJR010W	MET3	ENSG00000198682	PAPSS2	1.06968	0.26754	1.068	0.05061	33.2144	0	45.5304	0	1.2639	1.87277e-06	8.09517	0	2.30564	0	2.1236	6.78482e-36	4.81514	0	8.40258	0	-1.4252	3.72686e-09	1.49092	2.1729e-13	-1.38484	2.96908e-08	-1.50572	8.088e-21
II	YNL134C	YNL134C			1.02147	0.32947	-1.15384	1e-05	20.2688	0	29.0933	0	-1.33991	1.53229e-34	1.2574	2.51085e-11	1.47797	1.02104e-38	2.76222	0	2.04229	0	4.92641	0	1.09624	0.00913	4.84884	0	1.18289	2.51256e-09	1.67362	4.91505e-41
II	YKR076W	ECM4			-1.45817	5.04236e-12	-1.47815	0	11.1982	0	33.0243	0	-1.73433	0	-1.49638	4.34963e-42	-1.11223	0.01829	1.26052	6.06582e-09	1.7367	2.66247e-44	2.82494	0	-1.75006	2.22689e-27	1.49178	2.21262e-10	-1.50755	2.43816e-19	-1.33873	1.72896e-10
II	YOL151W	GRE2			1.24018	1.78948e-23	1.31526	9.44647e-11	25.2333	0	44.7377	0	1.39293	9.78638e-28	2.58882	0	1.48592	2.25811e-32	2.21611	0	1.24541	1.39003e-12	3.16481	0	2.16952	0	4.65934	0	1.48392	0	2.21795	0
II	YNL277W	MET2			2.56521	3.15758e-22	1.82726	3.68467e-17	10.6748	0	15.6155	0	2.24739	4.33092e-28	1.84461	1.20566e-20	4.32988	0	3.79961	0	4.37901	0	5.66899	0	1.51892	3.87257e-09	1.5446	3.27433e-07	1.33887	1e-05	1.14652	0.02461
II	YAL012W	CYI1	ENSG00000116761	CTH	1.61303	2.04283e-12	1.58451	1.15676e-11	5.52158	0	11.8882	0	1.62256	5.16745e-31	2.10648	5.2687e-29	1.46101	9.94144e-07	1.50352	1.28464e-14	1.8415	1.33693e-12	2.49771	5.90381e-33	1.52089	6.23544e-12	1.66514	7.42431e-36	1.4053	8.33307e-10	1.45599	5.99672e-12
II	YDR533C	HSP31			1.28404	7.58105e-08	1.17127	0.00388	10.2692	0	18.2487	0	1.05606	0.203	1.66892	2.03736e-13	-1.04888	0.45783	1.34416	2.17074e-16	2.91793	0	5.82009	0	1.5566	1.67189e-24	3.40577	0	1.6416	0	2.22794	0
II	YKR069W	MET1			2.02803	3.69786e-28	1.87626	0	16.6827	0	18.5137	0	1.78373	3.46014e-14	2.42939	0	4.21883	0	3.47961	2.08527e-41	4.20086	0	6.12277	0	1.26243	1.16801e-30	1.7515	4.01296e-22	1.46116	4.475e-12	1.27971	1e-05
II	YGR055W	MUP1	ENSG00000092068	SLC7A8	1.94284	2.71623e-35	1.76203	2.48662e-36	7.05005	0	15.0763	0	2.50462	0	1.3999	4.99337e-14	3.58109	0	3.07104	0	4.66138	0	5.30718	0	2.09734	0	2.32436	0	1.59242	3.11201e-15	1.74072	1.30736e-08
II	YER103W	SSA4	ENSG00000204389	HSP71_HUMAN	1.91771	0	1.2784	2.25467e-10	10.2973	0	10.3761	0	-1.11109	7e-05	-1.09072	0.00323	-1.03	0.48005	1.4239	2.88013e-19	6.00791	0	13.8979	0	-1.18508	8e-05	1.19367	7.01589e-07	2.21016	0	1.6953	1.76274e-25
II	YIL046W	MET30	ENSG00000072803	FBXW11	1.6882	2.88794e-41	1.63491	4.86251e-43	4.68638	0	12.6269	0	1.53155	0	1.53197	0	1.9954	0	1.81464	0	1.74049	0	2.49465	0	1.61869	9.8231e-43	1.70704	4.32795e-24	1.59456	1.24621e-24	1.94031	0
II	YIL168W	SDL1			1.14922	0.22133	-1.31985	0.07042	11.6954	0	20.5596	0	-1.24085	0.36926	-1.21763	0.16761	-1.28235	0.07572	-1.22859	0.11375	-1.89723	8.02966e-15	-1.13566	0.37696	-1.26302	0.03883	1.41402	0.00722	1.0431	0.79486	1.68202	0.00011
II	YHL036W	MUP3	ENSG00000092068	SLC7A8	1.32341	1.45124e-16	1.28518	5.29289e-08	8.83835	0	16.5011	0	2.45944	0	1.21028	6.49141e-11	2.97006	0	2.04707	0	3.21692	0	4.58278	0	2.13139	0	1.92548	0	2.14224	0	1.9408	1.4013e-45
II	YML116W	ATR1			1.92956	8.12099e-30	1.78799	1.41733e-18	15.916	0	15.8419	0	2.14895	0	1.97611	0	2.33665	0	1.33515	1.34653e-11	2.03507	0	1.8712	0	2.723	0	4.56537	0	1.76623	4.1217e-34	1.9458	0
II	YOR338W	YOR338W			1.83291	3e-05	2.41842	8.64588e-25	4.47813	0	18.6669	0	2.01384	1.25816e-06	4.04296	1.22066e-37	3.90423	1.79658e-36	3.53357	0	1.78195	3.30891e-11	1.86023	2.58557e-07	1.35838	1.63996e-07	1.68043	2.16219e-14	1.3548	6.72674e-08	2.1767	5.60519e-45
II	YBR054W	YRO2			4.47164	0	3.27638	4.68379e-31	15.5329	0	21.8911	0	5.37034	0	5.53141	0	6.7307	0	7.44843	0	11.0562	0	10.5331	0	5.34826	5.67617e-39	7.11053	0	4.91924	0	5.92425	0
II	YJR137C	ECM17			1.07249	0.14226	-1.04612	0.36062	15.9071	0	20.5091	0	1.46492	8.40628e-13	6.08739	0	2.02997	0	1.60534	2.90269e-19	3.35691	0	6.18165	0	1.07724	0.04147	2.10383	0	-1.21552	8.54568e-06	-1.22163	0.00061
II	YFR030W	MET10	ENSG00000089250	NOS1	1.26415	7.0439e-10	1.30475	1.30619e-33	11.0689	0	17.383	0	1.70976	0	5.54302	0	2.01665	0	1.87276	0	2.73355	0	4.89711	0	1.17316	1.76907e-22	1.8476	0	1.04268	0.18455	1.06636	8.23279e-06
II	YOR348C	PUT4			1.44798	0.04108	1.44213	0.0001	1.98335	1.66026e-14	13.5596	0	2.46729	7.61137e-23	1.64138	2.00433e-07	1.48908	4.48548e-06	1.43726	0.03463	5.96181	0	6.80358	0	1.67561	7.37388e-07	3.93377	2.01849e-33	1.00942	0.94563	1.31441	0.28083
II	YKL103C	APE1			1.14828	0.00346	-1.02974	0.41001	4.22869	0	10.8493	0	-1.32516	2.26041e-21	1.05337	0.11935	1.38798	2.47182e-09	2.49324	1.47575e-37	2.2848	6.83161e-39	3.8701	0	-1.39429	8.80329e-20	1.22111	0.00079	-1.07096	0.09543	1.03903	0.38665
II	YLR108C	YLR108C			-1.32529	5.00878e-08	-1.17378	0.02479	7.02306	0	11.9657	0	-1.36457	3.32474e-06	1.42168	1.40128e-12	-1.54567	1.44632e-26	1.02346	0.60208	-1.88558	1.64851e-23	1.80198	1.66196e-39	-1.01606	0.63302	3.69899	0	-1.09796	0.0296	1.68359	0
II	YDL168W	SFA1	ENSG00000197894	ADH5	1.32258	1.4001e-12	1.34997	5.41644e-15	7.56199	0	9.95601	0	1.15501	6.9271e-14	1.17746	0.0012	1.09835	0.04868	1.25693	6.63955e-18	1.04297	0.61503	1.2043	0.0154	1.45374	8.4898e-22	1.6387	0	1.34058	3.55314e-16	1.3209	4.8227e-29
II	YFL030W	AGX1	ENSG00000172482	AGXT	-1.35618	2e-05	-1.61237	0	3.87858	0	15.8361	0	-1.63801	0	-1.52512	2.68135e-21	-1.10468	4.92813e-06	1.07536	0.0012	1.81435	7.19953e-23	3.04301	0	-1.83249	0	-1.2	1.31521e-07	-1.78796	8.09983e-22	-1.81066	4.6131e-31
II	YMR090W	YMR090W			-1.45557	0	-1.70429	0	6.37023	0	14.0947	0	-2.14272	0	-1.57921	0	-1.16465	2.23897e-08	1.27762	1.42594e-28	1.87853	0	2.3969	0	-2.22859	0	-1.09884	3.28971e-06	-1.83556	0	-1.41778	1.79783e-33
II	YGR209C	TRX2	ENSG00000136810	TXN	1.05852	0.18468	1.00189	0.97452	3.10264	0	11.2396	0	-1.00373	0.92933	1.37391	5.39071e-16	1.05577	0.13254	1.32865	9.6022e-15	1.18286	1.39403e-10	1.63504	0	1.48498	6.35012e-23	3.06093	0	1.06879	0.02938	1.23142	0.00567
II	YNL160W	YGP1			1.84537	0	1.41653	1.70958e-43	8.35987	0	16.31	0	1.71201	9.80909e-44	2.87027	0	4.33386	0	5.51711	0	9.80958	0	11.2902	0	1.76709	1.12104e-44	4.32559	0	1.18435	2.9911e-06	1.65863	0
II	YKL001C	MET14	ENSG00000198682	PAPSS2	1.73028	1.04329e-17	1.73567	2.02536e-30	15.8072	0	19.3064	0	1.57034	7.1041e-22	7.13378	0	3.30087	0	2.85908	3.1249e-43	3.17344	0	5.15872	0	-1.01342	0.87735	2.10465	1.85224e-17	1.14396	0.00677	1.42491	2.42293e-08
II	YDR253C	MET32	ENSG00000172818	OVOL1	-1.11923	0.32693	1.0767	0.32004	9.10242	0	16.0372	0	1.53337	5.13704e-13	1.02484	0.50268	2.74518	0	2.44436	1.49679e-32	2.80465	0	3.87525	0	-1.14514	0.01102	-1.19104	0.01875	-1.22249	0.00081	-1.58347	0.00019
II	YBR116C	YBR116C			1.15374	0.00111	1.13607	0.00412	1.41029	8.25539e-17	13.2382	0	1.04121	0.48144	1.42056	6.07665e-25	-1.12327	0.03985	1.24774	2e-05	2.03259	0	3.21377	0	1.1481	3e-05	1.36525	1.59938e-15	1.29441	0.00035	1.34419	3.19796e-22
II	YPR167C	MET16			-1.06877	0.17854	-1.15393	0.00049	8.37128	0	10.4613	0	1.11473	0.00334	2.24867	0	1.47224	5.93592e-11	1.35822	2.11036e-11	1.89913	3.29903e-33	3.78092	0	-1.11918	0.15717	1.62909	3.5423e-28	-1.32108	3.38727e-10	-1.21874	8.26369e-09
II	YGL184C	STR3			1.93384	1.98167e-08	1.70395	4.51578e-33	8.27735	0	11.4635	0	2.29216	1.0271e-21	-1.50082	0	4.33961	0	3.34441	0	4.77728	0	5.64387	0	1.37862	0.0001	1.62223	5.98064e-21	1.64776	2.5852e-08	1.31195	4e-05
II	YHR176W	FMO1	ENSG00000131781	FMO5	1.10821	0.08611	1.09751	0.03647	13.9336	0	24.4347	0	1.15187	0.06371	1.67614	9.66156e-19	1.30922	1.86351e-07	1.42335	1.56816e-08	2.01612	0	3.87116	0	1.05291	0.18049	1.36769	2.46823e-13	1.18298	2.91148e-08	1.21994	4.50591e-07
II	YGR154C	HSP30			-1.22558	0.00643	-1.30673	6.47994e-11	5.15143	0	17.1065	0	1.15375	0.00204	1.0216	0.4337	1.75871	0	1.83501	0	1.87082	0	2.88902	0	-1.32894	3.22541e-26	-1.06038	0.3677	-1.35961	7.35284e-09	-1.3003	2.20657e-06
II	YBR213W	MET8			1.57585	0.01565	1.79917	1.04611e-11	15.5965	0	17.1658	0	1.69444	3.36314e-11	2.16404	7.51814e-10	2.10159	8.44881e-16	1.63563	2e-05	1.60712	0.00333	2.34218	4.79791e-20	1.67984	8e-05	1.8963	2.97749e-06	1.49339	0.00068	1.9098	2.08833e-09
II	YDR011W	SNQ2			1.26812	3.91626e-21	1.30309	3.61061e-20	5.96059	0	12.7488	0	1.22997	2.5154e-13	1.31717	6.53416e-12	1.18495	1.61424e-14	1.20533	5.86375e-12	-1.01714	0.63748	1.66985	0	1.46947	2.3141e-41	1.93866	0	1.51687	1.69048e-14	1.61731	0
II	YKL086W	SRX1	ENSG00000172070	SRXN1	1.54264	7.97361e-08	1.84264	1.36994e-10	3.96326	0	12.6726	0	1.32053	2.90609e-07	1.34786	6.21168e-14	1.32683	5.65777e-18	1.4384	7.81195e-16	1.15766	0.00638	1.93435	9e-05	1.85149	0	2.96586	0	2.34143	0	2.31293	3.92765e-39
III	YNR034W-A	YNR034W-A			-1.50223	3.34181e-07	-1.71738	0	-1.94869	1.97044e-21	-1.3571	8.68531e-12	-1.72706	5.92647e-12	-1.14724	0.01542	1.28399	0.01147	1.87101	3.6155e-28	2.91992	1.07078e-33	2.49965	6.22645e-35	-3.65662	3.81191e-26	-2.90306	6.9224e-38	-2.34855	1.91541e-40	-1.72513	2.67588e-09
III	YOR298C-A	MBF1	ENSG00000107223	EDF1	-1.27732	1.06579e-10	-1.33582	1.81832e-16	-1.02682	0.74767	1.88248	0	-1.79405	0	-1.76426	0	-1.68205	0	-1.12514	0.01136	-1.31554	1.78334e-08	1.14955	1e-05	-2.11059	0	-2.06371	0	-1.53792	2.31028e-28	-1.49128	4.4929e-24
III	YMR189W	GCV2	ENSG00000178445	GLDC	-1.07732	0.06634	1.02623	0.44134	-1.98719	6.90175e-25	-2.1174	0	-2.42193	5.15817e-28	-2.43571	1.4013e-45	-1.18143	0.11846	-1.4666	1.14582e-06	2.31342	2.03188e-42	1.85243	0	-1.27409	5.47552e-06	1.14541	0.00027	1.55101	5.01841e-11	1.21955	0.0003
III	YDL126C	CDC48	ENSG00000165280	VCP	-1.2745	1.90872e-06	-1.27605	0.00021	-1.04063	0.5651	2.2646	0	-1.45937	6.80699e-12	-1.31322	0.00063	-1.11763	0.00682	1.0468	0.33285	-1.15653	0.01467	1.15647	1.41175e-08	-1.52576	4.12287e-18	-1.08313	0.10499	-1.27652	1.99437e-20	-1.15894	3.2548e-09
III	YML007W	PAR1			-1.30352	1.05054e-08	-1.35464	2.0064e-20	1.10093	0.04687	2.16889	0	-1.28122	4.39497e-20	-1.24576	5.19788e-06	-1.29191	3.112e-15	-1.10689	0.01017	-1.36466	6.47148e-17	-1.02848	0.37135	-1.29733	5.94648e-14	-1.01177	0.58139	-1.44599	5.06463e-38	-1.42982	0
III	YLR260W	LCB5	ENSG00000063176	SPHK2	-1.17279	2.47946e-07	-1.25323	2.54568e-15	1.41496	5.22027e-34	2.075	0	-1.21812	6.27185e-19	-1.16872	2.20714e-11	-1.31508	7.77475e-24	-1.23382	1.65359e-14	-1.43443	3.29347e-22	-1.0446	0.16572	-1.3273	1.90566e-27	-1.1909	4.59052e-19	-1.14727	1.27846e-08	-1.18198	6.93004e-09
III	YBL015W	ACH1			-1.12222	0.03739	-1.23506	1.76854e-09	1.04952	0.01211	1.79688	6.70676e-32	-1.06159	0.13738	-1.03287	0.42405	-1.04238	0.3206	-1.11387	0.00331	2.19714	0	1.85042	4.05646e-29	-1.4127	1.55621e-10	-1.34963	1.0405e-09	-1.22841	2.10401e-06	-1.23127	0.00062
III	YOL126C	MDH2			-1.47534	0	-1.42295	0	-1.36582	1.87638e-13	-1.51612	2.15766e-24	-1.38832	4.15169e-08	-1.62901	1.26883e-29	-1.1118	3.13591e-06	-1.35397	1.00339e-13	2.14831	0	2.11674	0	-1.06835	0.00168	1.14964	2.18615e-08	-1.2969	9.66137e-13	-1.26582	3.53662e-14
III	YAL015C	FUN33	ENSG00000065057	NTHL1	-1.10387	0.01703	-1.0357	0.18892	1.25531	1.39217e-23	2.27102	0	-1.26794	5.99436e-28	-1.31648	2.0459e-43	-1.24644	3e-05	-1.1828	4.23828e-07	-1.06906	0.24723	-1.01795	0.75083	-1.35107	6.52894e-09	-1.15636	0.00037	-1.2408	0.00078	-1.2037	0.00034
III	YDL204W	RTN2	ENSG00000139970	RTN1	-1.78077	8.66421e-25	-2.01672	0	-2.2751	0	1.13592	0.00878	-2.33381	1.26802e-38	-1.86101	0	-1.84097	0	-1.08623	0.15312	5.70363	0	5.54636	0	-3.066	0	-2.01709	0	-2.3348	0	-1.82131	0
III	YHR104W	GRE3			-1.28447	1.04509e-06	-1.35845	1.59258e-07	-1.33175	3.89739e-16	1.64081	0	-1.31074	5e-05	-1.12072	0.04795	-1.51869	2.93841e-10	-1.03477	0.5017	1.60823	7.48775e-26	2.26742	0	-1.59732	3.08359e-12	-1.20864	0.00155	-1.56404	5.83346e-11	-1.46448	1.53446e-10
III	YHR198C	YHR198C			-1.52601	5.60644e-33	-2.14333	0	-2.1128	3.95222e-35	1.04	0.49086	-1.91193	1.11894e-40	-1.52904	4.2575e-12	-2.17249	0	-1.91704	0	-1.0604	0.48358	1.05205	0.39109	-1.97995	0	-1.76494	0	-2.60821	0	-2.34147	1.11776e-40
III	YDL021W	GPM2			-1.79759	0	-2.26395	0	-1.20935	3e-05	2.06099	0	-2.41418	0	-1.73146	0	1.1673	0.0001	1.73928	0	1.83879	1.44707e-23	2.0456	0	-3.73979	0	-2.44414	0	-2.33298	0	-2.13602	0
III	YML087C	YML087C	ENSG00000100243	CYB5R3	-1.27734	1.59974e-10	-1.55632	1.42721e-28	1.38796	2.44623e-10	4.43295	0	-1.38389	3.62736e-12	-1.46107	1.93393e-41	-1.15968	4e-05	-1.18215	9e-05	1.30124	9.94146e-14	1.36521	2.04748e-16	-1.43193	1.97316e-26	-1.14814	0.00531	-1.5187	4.80793e-28	-1.59894	0
III	YPL186C	UIP4			-1.4753	0	-1.88525	0	-2.76185	0	1.42979	3.38592e-19	-1.97317	0	-1.39637	3.84001e-32	-1.283	0.00016	1.22021	9e-05	2.72124	0	2.47143	6.96305e-42	-3.81997	0	-2.54524	0	-3.34778	0	-2.44417	0
III	YCR075C	ERS1	ENSG00000040531	CTNS	-1.32364	1.71582e-08	-1.30365	5.9985e-09	-1.66533	2.13506e-22	-2.181	4.5608e-26	-1.22736	4e-05	-1.13424	0.00313	-1.22819	4.14092e-06	-1.15315	5.41339e-07	1.18546	0.00343	1.07092	0.07395	-1.28576	5.18514e-09	-1.39097	1e-05	-1.50229	9.64651e-32	-1.58971	6.30459e-14
III	YLR250W	SSP120			-1.73055	1.2984e-32	-2.00829	1.31112e-39	-1.30571	2.45958e-06	1.17772	0.03111	-1.4682	7.45366e-09	-1.34566	4e-05	-1.48791	1.79233e-13	-1.55707	6.40197e-08	-1.29004	1.03578e-08	-1.11315	0.0733	-1.63145	1.81639e-32	-1.34351	6.57342e-06	-1.76516	0	-1.89168	9.24507e-37
III	YGL037C	PNC1			-2.16724	1.53216e-39	-2.67955	8.37169e-22	-1.43575	4e-05	1.37811	6.40422e-08	-2.01164	4.91995e-21	-1.77504	4.63475e-15	-1.80116	2.39596e-15	-1.66913	1.55531e-13	1.06609	0.40629	1.29043	0.00549	-2.64119	0	-2.06108	1.07701e-24	-2.31702	0	-2.45837	0
III	YHR051W	COX6	ENSG00000178741	COX5A	-1.61177	1.41797e-11	-1.71951	0	-1.26049	8.12131e-19	-1.4853	5.8774e-18	-1.55289	3.28541e-39	-1.50972	2.12501e-20	-1.31757	6.67544e-12	-1.38015	7.68521e-15	1.26369	1.72911e-10	1.26784	2.08282e-11	-1.60906	1.15794e-29	-1.62814	0	-1.89437	0	-2.33589	0
III	YBR285W	YBR285W			-1.61433	3.46896e-06	-1.84803	8.94028e-43	-2.53531	0	-1.97919	5.46227e-34	-1.94519	0	-2.08064	0	-1.92248	1.92887e-11	-1.77775	2.60867e-20	1.64435	0	1.50542	3.37021e-11	-1.98015	9.16486e-14	-1.78049	1.70607e-21	-2.44887	5.34822e-13	-2.92021	7.38096e-15
III	YOR285W	YOR285W	ENSG00000215845	KAT_HUMAN	-1.53532	2.15328e-11	-1.58172	8.53528e-38	-2.03988	5.60519e-45	1.07696	0.20375	-2.101	0	-2.02083	0	-1.52911	3.48905e-18	-1.16254	1.49159e-10	-1.2007	1e-05	-1.06085	0.14477	-2.29869	0	-1.91586	0	-1.77195	0	-1.71876	0
III	YGR011W	YGR011W			-1.57024	4.68481e-23	-1.52114	1.99569e-10	1.54071	1.13281e-09	2.37056	0	-1.33076	1e-05	-1.34439	2.26116e-09	-1.47181	1.11658e-20	-1.32847	8.13099e-06	-1.24043	7.42228e-06	-1.22048	1.81992e-15	-1.30255	6.22745e-06	-1.0458	0.45075	-1.3163	3.26786e-10	-1.22273	0.00032
III	YJL144W	YJL144W			1.1813	0.00465	-1.05237	0.43796	1.68135	1.058e-09	3.95016	0	-2.39806	3.48335e-27	-1.77513	0	-2.68753	0	-1.47899	5.72608e-26	-1.6529	2e-05	2.18716	0	-4.62036	0	-2.33963	0	-1.2717	4e-05	-1.33404	1.72451e-28
III	YMR251W-A	HOR7			-1.19028	0.00072	-1.34543	4.58192e-10	-1.5845	1.01035e-21	1.78122	0	-1.85729	1.96182e-44	-1.39826	2.77534e-17	1.48506	1.03769e-24	1.71302	1.10449e-32	1.42983	4.90005e-13	1.87772	0	-2.46954	0	-1.56279	2.92007e-26	-1.92763	0	-1.72011	0
III	YGR088W	CTT1			-1.99661	0	-2.60374	0	-2.3496	0	-1.09439	0.07382	-2.12272	0	-1.77669	0	-2.88128	0	-2.0333	0	2.63398	0	2.67328	0	-3.60159	0	-2.75566	0	-3.11224	0	-2.93323	0
III	YML054C	CYB2	ENSG00000101323	HAO1	-1.56215	0	-1.82977	0	-1.66848	0	1.67005	2.0059e-12	-1.56923	0	-1.21091	1.36808e-06	-1.73794	8.85627e-37	-1.14282	5.66403e-06	2.10277	0	2.62185	0	-2.03889	0	-1.099	0.01439	-2.09318	0	-1.89964	0
III	YDL085W	NDE2			-1.31492	2.7044e-08	-1.53722	0.0028	-1.51932	6.42171e-15	5.60512	0	-1.77807	0.00128	-1.6381	2.20955e-11	-1.64387	5.25202e-07	-1.1065	0.15711	2.90392	0	3.06879	1.85959e-26	-2.14373	6e-05	-1.16486	0.17474	-1.63838	1.17918e-09	-1.6132	0.00583
III	YIL166C	YIL166C			-1.2599	0.00307	-1.4753	2.70123e-19	-1.16358	3e-05	2.42247	0	-1.18462	2e-05	-1.19306	0.01039	-1.15748	0.0008	-1.12274	0.00022	-1.2208	8.22444e-06	1.04046	0.52065	-1.35949	5.63157e-13	-1.103	0.11437	-1.27186	2.99426e-06	-1.32365	0.00103
III	YHL021C	YHL021C	ENSG00000185973	TMLHE	-1.67531	4.86753e-07	-1.80706	0	-1.56959	8.66395e-09	1.33173	0.04172	-1.47078	6.85355e-06	-1.42441	0.00121	-1.97078	1.15829e-15	-1.31885	0.00227	1.34729	0.0017	1.05095	0.5872	-1.69578	1.35281e-09	-1.05836	0.56059	-1.76468	9.21813e-10	-2.18429	1.54487e-25
III	YPR035W	GLN1	ENSG00000135821	GLUL	-1.89273	0	-2.09863	0	-1.66434	1.18461e-21	-1.03535	0.53105	-1.71127	0	-2.16089	0	-1.35596	7.26147e-11	-2.07478	0	1.22035	7e-05	1.23527	0.00278	-1.72544	2.38408e-36	-1.25547	9e-05	-1.36729	0.00045	-1.43461	0.00012
III	YBL033C	RIB1			-1.64138	0	-1.52231	1.19567e-17	1.50648	0	3.26845	0	-1.39422	0	-1.27694	0	-1.73872	0	-1.62029	0	-1.29741	2.23545e-27	1.06861	0.00021	-1.53221	0	-1.05479	0.04754	-1.6248	0	-1.87061	0
III	YIL070C	MAM33			-1.68247	4.11071e-10	-1.68093	2.06322e-35	-1.28797	4.89704e-09	-1.69134	1.52065e-28	-1.30563	1.13566e-09	-1.13252	0.01259	-1.45033	1.40838e-15	-1.6486	1.30225e-22	1.04505	0.50746	1.00752	0.8733	-1.36454	9.66033e-11	-1.30839	1.69981e-08	-1.86209	0	-2.04665	0
III	YHR087W	YHR087W			-1.21869	5.8897e-20	-1.31876	6.32112e-19	-1.25695	4e-05	1.66312	0	-1.58022	4.34403e-44	-1.2777	2.35381e-19	-1.58402	1.52763e-12	1.01955	0.59752	1.7227	7.56701e-44	2.43217	0	-2.71582	0	-2.11466	1.75226e-39	-1.55292	5.77011e-36	-1.38829	4.20727e-24
III	YPR184W	GDB1	ENSG00000162688	AGL	-1.098	0.07031	-1.20164	0.00011	-1.29992	3.34053e-06	2.41719	2.38221e-44	-1.46561	1.04664e-08	-1.52591	2.10376e-14	1.42556	4.4955e-07	1.68768	2.89902e-12	3.30204	0	3.78787	0	-2.49665	0	-1.73985	4.49894e-15	-1.47705	3.13659e-09	-1.72021	3.29994e-14
III	YPR026W	ATH1	ENSG00000142102	ATHL1	-1.30659	2e-05	-1.42792	0	-1.23599	4.12722e-13	2.13198	0	-1.45077	0	-1.55061	1.96442e-31	-1.16929	0.00335	-1.03486	0.5105	1.27425	6.31201e-41	1.57534	3.66919e-29	-1.61836	0	-1.1946	6e-05	-1.3747	9.83179e-15	-1.53444	4.05068e-26
III	YDR421W	ARO80			-1.2374	8.57716e-07	-1.28024	5.21811e-17	1.47235	0	2.19351	0	-1.32862	7.26826e-19	-1.42811	3.04926e-11	-1.1688	0.00031	-1.03375	0.30355	-1.08099	0.08695	-1.0387	0.25823	-1.29734	1.85903e-09	-1.01961	0.49161	-1.11943	0.0024	-1.04385	0.35206
III	YHR056C	RSC30			-1.43196	1.0906e-22	-1.44326	0	-1.31047	2.05688e-11	1.35798	2.95581e-06	-1.23734	2.0683e-24	-1.10675	3.62588e-06	-1.5379	7.1783e-38	-1.39186	3.04605e-26	1.50954	0	2.88819	0	-1.22483	3.50026e-22	-1.18184	1.2925e-06	-1.52376	2.04877e-22	-1.46064	1.78893e-18
III	YOL164W	BDS1			-1.17243	0.0199	-1.32589	0.00354	1.5844	1e-05	5.48748	0	-1.61451	1.43519e-09	-1.22744	8.74515e-06	-1.23018	2.51694e-14	-1.18507	0.0001	-1.44313	2.50474e-13	-1.15058	0.04962	-1.80721	3.6147e-37	-1.63201	2.07654e-24	-1.49835	9.02677e-10	-1.48976	1.39623e-06
III	YNL104C	LEU4			-1.37833	0	-1.46456	1.13783e-40	-1.37159	0	2.15619	0	-1.48534	0	-1.60039	0	-1.67342	0	-1.74829	0	-1.28999	0	-1.19826	7.30485e-08	-1.40289	0	1.03021	0.36565	-1.74208	0	-1.90808	0
III	YIL056W	YIL056W			-1.21406	2.17027e-09	-1.5205	0	1.62062	2.66485e-09	2.15603	6.73983e-41	1.02109	0.69079	-1.22523	0.00032	-1.59313	0	-2.12219	0	-1.87544	3.96491e-07	-1.63039	2.72694e-20	1.02434	0.62896	1.02392	0.41851	-1.05522	0.11929	-1.13101	1e-05
III	YFL016C	MDJ1	ENSG00000103423	DNAJA3	-1.03881	0.59444	-1.26663	1.65817e-15	2.18362	0	2.43658	0	-1.23626	1.5652e-14	-1.19839	2.3081e-35	-1.21525	1.03198e-18	-1.1697	2.64034e-16	1.21794	2.93497e-15	2.09228	0	-1.50284	5.21283e-42	-1.2158	7.6322e-06	-1.07463	0.02624	-1.14036	3e-05
III	YLR345W	YLR345W			-1.71084	3.74093e-34	-2.0935	0	-1.68674	0	1.05427	0.06893	-1.67782	8.07204e-32	-1.64242	6.33081e-21	-1.69235	1.02922e-14	-1.47753	4.46221e-32	-1.17102	0.00083	-1.07966	0.102	-2.01204	7.74369e-14	-1.59848	1.30361e-15	-1.96352	2.19489e-16	-2.06125	5.60519e-45
III	YKL035W	UGP1	ENSG00000169764	UGP2	-1.53664	1.77598e-06	-1.913	1.93183e-11	-1.48755	2e-05	1.13281	0.07232	-1.60757	4.86828e-10	-1.44172	2.62339e-06	-1.38483	3.0672e-06	-1.02288	0.78701	1.88212	4.37205e-43	2.25565	0	-2.13298	6.59601e-33	-1.65004	5.17463e-15	-1.82682	1.87652e-19	-1.6856	4.53164e-15
III	YBR126C	BYP1			-1.21888	6.65156e-18	-1.27638	0	-1.12354	5.81039e-09	1.60117	0	-1.22619	6.59724e-11	-1.1772	6.05675e-08	-1.09202	0.01403	1.10378	0.00057	1.8475	0	2.04732	0	-1.44183	0	-1.16676	2e-05	-1.3782	0	-1.37725	1.78532e-21
III	YLL039C	SCD2	ENSG00000150991	UBC	-1.74767	0	-2.18174	0	-1.16733	0.02654	2.35235	3.68186e-40	-1.94453	3.40276e-26	-1.5329	2.59792e-09	-1.6337	3.91599e-24	-1.04314	0.52138	-1.4279	1.2505e-12	1.13017	0.00076	-2.36188	0	-1.46054	1.21794e-12	-1.87929	2.69049e-43	-1.78756	4.76441e-43
III	YKL091C	YKL091C	ENSG00000100003	SEC14L2	-1.62681	6.01311e-21	-1.84956	2.2504e-20	-1.65036	3e-05	-1.24386	4e-05	-1.49325	4.17462e-24	-1.45553	2.16874e-14	-1.50696	5.29946e-18	-1.21265	0.00022	1.04932	0.06839	1.16809	0.00092	-1.67563	1.05146e-10	-1.67447	6.6866e-12	-1.76347	1.92528e-26	-2.10355	0
III	YNL194C	YNL194C			-3.22073	0	-3.72846	0	-3.55992	5.31708e-35	1.64195	1.37522e-13	-4.42088	1.14859e-33	-3.57083	0	-5.8357	0	-3.63118	9.96151e-29	1.3871	7.68424e-07	1.26289	1e-05	-6.5939	0	-3.11302	4.2039e-45	-5.02472	0	-3.33998	0
III	YER142C	MAG1			-1.73242	3.0466e-31	-1.97378	8.1979e-26	1.04827	0.59764	1.85666	1.7712e-25	-1.826	0	-1.77808	1.48755e-34	-2.20047	0	-1.83086	1.97427e-34	-1.68832	1.73608e-21	-1.19753	4e-05	-2.09776	0	-1.60305	4.72182e-11	-1.95494	2.59877e-18	-2.12374	0
III	YPR158W	YPR158W			1.15654	0.0253	-1.198	0.03927	1.92371	0	2.01613	0	-1.67689	0	-1.73027	8.46384e-43	-1.57025	6.11249e-12	-1.50176	5.80565e-33	-1.37235	6.33121e-12	1.39453	2.81666e-20	-2.19453	3.13115e-29	-2.04786	2.38369e-15	-1.04977	0.4611	-1.42875	3.4872e-17
III	YFL061W	YFL061W			-1.92901	4.48206e-09	-1.80309	9.24432e-13	1.2228	0.00137	1.35499	6.21048e-13	-1.6966	9.19682e-14	-1.76832	8.70005e-24	-1.93271	4.43702e-32	-1.50619	2.90781e-10	-1.68465	1.48063e-09	-1.60761	1.55744e-09	-1.84248	1.38729e-09	-1.11499	0.02727	-2.74227	0	-1.99535	1.34469e-09
III	YFL014W	GLP1			-2.54039	6.70915e-18	-3.23296	4.68946e-23	-1.95038	9.14431e-16	12.1929	0	-7.99244	6.93268e-35	-3.90986	2.01312e-17	-4.7514	0	-2.60423	2.01239e-13	4.42972	0	7.78568	0	-6.42455	0	-1.64178	1.93586e-10	-5.30099	5.47661e-31	-3.31567	3.4714e-27
III	YEL011W	GHA1	ENSG00000114480	GBE1	-1.62861	4.78511e-40	-1.93289	0	-2.42804	0	-1.36239	4.45446e-07	-2.23514	0	-1.77363	1.74432e-26	-1.51313	1.15612e-10	-1.01718	0.78912	1.44764	2.08271e-16	1.2793	0.00071	-3.55412	0	-2.62386	0	-2.45125	0	-2.49068	0
III	YLR149C	YLR149C			-1.6945	3.22503e-13	-1.99696	2.90259e-19	-1.3198	6.38643e-06	1.70504	3.70447e-07	-2.01947	2.05761e-23	-1.77868	3.88706e-06	-1.32888	9.29427e-07	1.11945	0.04722	1.21067	0.00069	1.32974	5.12041e-08	-3.06712	0	-1.5778	3.45023e-27	-1.87706	0	-2.14361	2.86846e-42
III	YIL172C	YIL172C	ENSG00000138079	SLC3A1	-1.6128	1.88215e-14	-1.67886	6.70216e-25	-1.18037	0.00791	2.40083	7.72325e-19	-1.55138	1.06143e-19	-1.3352	4.46368e-06	-1.53888	7.27214e-11	-1.358	6.45929e-09	-1.61938	4.45418e-19	-1.31813	3e-05	-1.7384	5.75339e-25	-1.41818	1.2494e-18	-1.55755	1.28394e-14	-1.578	2.5228e-23
III	YER065C	ICL1			-1.47459	1.05726e-24	-1.61722	1.1489e-28	-1.26756	5.33528e-13	2.26265	2.90266e-28	1.1893	2.43901e-20	1.0538	0.1758	-1.33325	1.96887e-11	-1.12502	0.04828	-1.21614	5.36654e-13	-1.26912	0.00351	-1.31868	3.48459e-12	1.77586	4.7202e-27	-1.35132	0.00032	-1.72813	0
III	YDL180W	YDL180W			-1.35247	1.90307e-24	-1.5229	0	2.05813	0	2.24068	0	-1.38978	5.86266e-19	-1.4998	9.32004e-42	-1.2291	4.52617e-19	-1.33359	7.04352e-16	-1.20949	7.38807e-09	1.07018	0.06282	-1.5138	3.03467e-29	-1.41922	6.13641e-19	-1.45465	1.26079e-38	-1.51496	9.22362e-16
III	YBR293W	VBA2			-1.6433	5.23824e-06	-1.93964	0.0001	1.67056	1.73699e-09	3.34223	0	-1.22179	0.00028	-1.23961	3.68763e-07	-1.2348	1.8571e-06	-1.18446	0.0001	-1.50677	6.79006e-19	-1.32405	0.00101	-1.40383	1.64281e-07	-1.0815	0.17012	-1.88146	1.95448e-11	-1.77752	7.99524e-08
III	YER081W	SER3	ENSG00000092621	PHGDH	-1.74907	0	-1.95215	0	-1.11199	0.09238	2.67411	0	-1.33972	2.02922e-17	-1.16318	0.00016	-1.35102	3.01648e-26	1.01163	0.76059	2.49146	0	5.97464	0	-1.6607	0	-1.59735	0	-1.38853	4.67848e-09	-1.37095	4.56027e-27
III	YLR142W	PUT1	ENSG00000100033	PRODH	-1.02535	0.27244	-1.39442	3.06259e-40	1.0848	0.00057	2.1593	0	1.13281	0.00027	1.04044	0.47787	-1.31267	3.87181e-08	-1.48308	0	1.18547	2.0888e-07	1.00708	0.92174	-1.07332	8e-05	-1.06732	0.01042	-1.2938	8.68069e-23	-1.42352	8.57585e-29
III	YGR019W	UGA1	ENSG00000183044	ABAT	-1.64084	1.45815e-17	-1.89363	0	-1.25285	3.06205e-14	1.18138	0.00204	-1.74942	0	-1.70846	0	-1.50328	0	-1.28733	2.35095e-27	1.02229	0.41877	1.08856	0.06123	-2.09338	0	-1.29195	1.6557e-14	-1.6465	3.0485e-39	-1.57735	5.47014e-14
III	YOR059C	YOR059C			-1.56655	0	-1.64055	6.7514e-31	1.08984	0.04343	2.31612	0	-1.63129	6.60093e-39	-1.54666	7.112e-39	-1.46817	0	-1.15039	2.08435e-07	-1.53577	1.28374e-19	-1.15244	4.30059e-13	-1.61982	5.97336e-40	-1.51719	0	-1.5208	3.97657e-30	-1.54133	0
III	YHR054C	YHR054C			-1.41975	0	-1.49859	1.39152e-37	-1.36894	2.39753e-25	1.43335	2.25667e-16	-1.2242	1.8615e-34	-1.12373	5e-05	-1.54012	4.40088e-39	-1.42449	9.31448e-23	1.55938	0	2.98584	0	-1.2429	2.41804e-23	-1.17673	1.38008e-07	-1.50742	6.86636e-44	-1.44132	1.03814e-18
III	YMR041C	YMR041C			-1.07709	0.23671	-1.29734	7.45371e-15	-1.16434	1.64944e-06	2.44356	0	-1.63821	0	-1.3928	1.57896e-19	-1.293	6.21849e-11	-1.18967	3.99086e-06	-1.09571	0.01712	1.27547	1.39367e-06	-1.65994	4.97269e-20	-1.15944	0.0068	-1.49992	0	-1.33998	3.62547e-13
III	YKL085W	MDH1	ENSG00000146701	MDH2	-1.65339	0	-1.91581	0	-1.17459	6.20117e-06	1.69802	5.31653e-42	-1.51056	4.34705e-20	-1.58604	1.77825e-42	-1.68251	0	-1.59828	1.19223e-35	1.44706	3.80595e-24	1.65914	3.86461e-22	-1.83149	0	-1.89241	0	-1.90632	0	-2.05783	0
III	YJL167W	BOT3	ENSG00000160752	FDPS	-1.11077	0.00202	-1.19206	2.54337e-13	-1.29298	8.62761e-11	-2.3138	0	-1.03065	0.14884	1.01239	0.63825	1.08497	2e-05	1.10787	3.75917e-07	1.31076	8.35363e-35	1.33041	0	1.0025	0.91401	1.39328	9.10844e-44	-1.10596	1.55414e-10	-1.0649	0.00082
III	YPL004C	LSP1			-1.70092	0	-1.77481	0	-2.09138	0	-1.21847	2.78283e-10	-1.79873	0	-1.76393	6.69821e-42	-1.69144	0	-1.43804	0	1.25732	2.84714e-23	1.37148	2.80195e-12	-2.2884	0	-2.20321	0	-2.16736	0	-2.29613	0
III	YBR050C	REG2			-1.73673	8.45329e-35	-1.90637	9.32284e-25	1.55246	9.2347e-17	3.3517	0	-1.15143	3e-05	-1.54707	5.94077e-15	-1.32567	4.70713e-09	-1.0922	0.27115	1.0432	0.26353	1.07162	0.08147	-2.08769	0	-1.24615	0.00874	-2.67926	0	-3.683	8.4725e-25
III	YGR053C	YGR053C			-1.30505	4.59148e-22	-1.47198	2.36862e-10	-1.1813	1e-05	2.00643	0	-1.4785	5.27783e-06	-1.04515	0.20512	-1.33296	2.93133e-08	1.06083	0.01347	1.10679	0.00991	1.42497	1.54143e-44	-2.07585	0	-1.60735	9.39012e-13	-1.90309	6.5969e-17	-1.66675	1.34254e-26
III	YCR004C	YCP4			-1.31089	1.4493e-27	-1.36654	1.25356e-17	1.03046	0.28631	2.07014	0	-1.27272	1.18504e-15	-1.33412	9.75247e-21	-1.2719	2.44997e-13	-1.20184	6.47617e-10	1.34435	1.97411e-15	1.2064	4e-05	-1.25177	3e-05	-1.02932	0.35536	-1.44844	4.26609e-10	-1.57833	0
III	YLL041C	SDH2	ENSG00000117118	SDHB	-2.22743	0	-2.47294	0	-1.38156	1.89049e-18	-1.06507	0.11576	-1.66684	8.35278e-39	-1.90544	0	-1.77733	0	-1.79514	0	1.39038	8.88903e-28	1.39544	4.18283e-17	-1.95469	0	-1.77291	0	-2.32509	0	-2.78842	0
III	YKL141W	CYB3	ENSG00000143252	SDHC	-1.64214	5.84425e-09	-1.7006	0	-1.36524	5.72018e-27	-1.30592	9.39599e-34	-1.42539	2.23638e-24	-1.38495	0	-1.39729	1.99476e-12	-1.44932	3.14672e-18	1.46487	4.46064e-31	1.46182	1.1382e-28	-1.57615	0	-1.45095	1.34336e-24	-1.92906	1.05813e-25	-2.35604	0
III	YPL052W	OAZ1			-1.64298	6.392e-33	-1.52717	5.53976e-31	1.17723	0.00156	2.75845	0	-1.5302	8.58338e-26	-1.23475	3.38256e-12	-1.25727	3.86052e-11	-1.96524	0	-3.00347	1.73307e-36	-2.36188	0	-1.55283	5.41104e-33	-1.11751	0.02026	-1.57335	1.17399e-36	-1.49546	1.67891e-19
III	YPR151C	SUE1			-1.34452	6.01762e-06	-1.48024	1.91905e-16	-1.25964	1.88123e-06	3.99197	0	-1.93068	0	-1.42078	4.94523e-10	-1.34079	5.05087e-06	1.1213	0.00028	-1.16234	1.24893e-07	1.32475	2.73283e-10	-1.74199	6.69624e-16	-1.31211	3.19637e-06	-1.54414	7.6681e-13	-1.24353	1.61062e-12
III	YGR236C	SPG1			-1.4262	0.00417	-1.43043	1.00502e-06	-2.06483	3.83861e-19	1.76037	2.52402e-24	-2.12782	4.60939e-10	-1.62714	1.55356e-33	-1.37205	3.01223e-11	1.04437	0.56945	-1.04107	0.76517	1.41394	7.07802e-09	-1.74527	5.29024e-06	-1.34476	0.01557	-1.4644	0.00014	-1.31565	0.00022
III	YKL123W	YKL123W			-1.35366	9.91886e-09	-1.60191	0	-1.03091	0.3402	2.05995	0	-1.11036	0.00312	-1.20724	1.25617e-07	-1.18445	9.53415e-12	-1.1134	0.10671	1.0507	0.27999	1.21206	1.89639e-07	-1.25525	4.80445e-09	1.08183	0.10816	-1.33751	1.56281e-12	-1.40528	1e-05
III	YDR031W	YDR031W			-1.78622	1.46616e-07	-1.58078	5.06356e-07	-1.98761	5.43694e-15	-1.29621	0.02854	-1.79399	0.00016	-1.3847	0.00128	-1.67672	9.09465e-06	-1.40036	0.00283	1.12037	0.23646	1.31725	0.0017	-2.02661	7.52226e-15	-1.94748	8.85453e-11	-1.914	2.11563e-16	-2.03802	3.97927e-18
III	YEL039C	CYC7	ENSG00000172115	CYCS	-1.89325	8.5641e-17	-2.47847	1.33236e-33	-2.31333	1.71961e-29	-1.08498	0.36977	-2.56976	3.20618e-17	-1.98271	5.92385e-15	-2.36736	6.94775e-18	-1.66173	1.4482e-07	1.33948	4.08066e-07	1.16249	0.05155	-2.92399	0	-3.10672	0	-3.10611	0	-2.74785	0
III	YBR208C	DUR1	ENSG00000175198	PCCA	1.68544	4.24502e-27	1.54001	0	-1.27196	1.80612e-06	1.53147	2.29636e-20	-1.65394	3.84937e-42	-1.24387	1.11095e-10	-1.4612	2.44627e-08	-1.71841	6.73538e-17	5.89817	0	6.29264	0	-2.52695	0	-2.04476	0	-1.38562	2.72051e-08	-1.95398	1.58359e-25
III	YDR406W	PDR15			-1.17153	0.0062	-1.22956	1.21678e-06	-1.05574	0.12232	1.06535	0.1971	-1.35123	6.25098e-29	-1.53358	0	-1.41501	3.42842e-10	-1.27987	1.55431e-18	1.85948	0	2.13661	0	-1.30779	2.03904e-19	-1.16641	0.00245	-1.01459	0.67085	-1.13101	0.07637
III	YPR030W	CSR2			-1.9571	4.37627e-08	-2.35809	1.58724e-20	-1.78509	1.62805e-08	3.21665	0	-2.07397	8.81992e-12	-1.87272	2.84296e-15	-1.43666	1.8792e-06	1.01612	0.87485	1.59601	3.1891e-10	2.21084	9.317e-15	-2.61919	1.2519e-30	-1.46036	0.00037	-2.46138	2.00115e-33	-2.6783	4.01918e-19
III	YDL215C	GDH2			-1.86742	3.41665e-29	-1.87574	0	-1.84683	0	1.53527	0	-1.04301	0.07403	-1.12499	0.00256	-1.93893	0	-1.58538	4.39984e-26	-1.26332	1.96157e-10	-1.24698	2e-05	-1.87955	0	1.1857	1e-05	-2.16242	0	-2.21566	0
III	YIL155C	GUT2	ENSG00000115159	GPD2	-1.24428	3.60815e-09	-1.29535	6.95806e-12	-1.45194	3.42738e-37	2.33457	0	-1.28271	7.62197e-14	-1.70048	1.48425e-39	-1.45216	0	-1.08946	0.1132	1.30133	1.07273e-12	1.54701	1.46006e-13	-1.52439	9.71636e-30	-1.08791	0.09509	-1.41928	5.67179e-12	-1.81226	1.44468e-22
III	YJL057C	IKS1			-1.50904	1.37146e-12	-1.77405	2.85374e-34	1.23263	4.0376e-09	2.34918	0	-1.64604	3.75978e-20	-1.49476	3.16269e-31	-1.51035	6.20767e-29	-1.24499	2.31163e-16	-1.31663	9.53999e-09	-1.06761	0.12413	-1.79332	1.4013e-45	-1.2108	0.00042	-1.56911	1.53249e-10	-1.3851	2e-05
III	YDR256C	CTA1	ENSG00000121691	CAT	-1.53821	3.5313e-09	-1.44802	4.92511e-13	-1.76684	0	1.85537	2.61324e-31	-1.36909	0	-1.55386	0	-1.61998	1.10224e-34	-1.49954	1.02373e-19	-1.42447	1.53075e-12	-1.35664	5.8617e-15	-1.53038	1.34615e-34	1.10939	0.04912	-2.1067	5.305e-39	-1.79856	1.8735e-22
III	YCL040W	GLK1	ENSG00000106633	GCK	-1.67634	1.36862e-16	-1.96605	0	-1.17811	5e-05	1.76767	2.51173e-13	-1.4319	3.46599e-09	-1.56675	5.27459e-12	-1.42577	8.24809e-07	1.00154	0.97886	1.55887	1.04296e-15	1.53419	1.15856e-09	-2.00676	1.47623e-19	-1.61389	1.14268e-07	-1.97768	4.48119e-16	-2.17434	4.32836e-14
III	YNR001C	CIT1	ENSG00000062485	CS	-1.60087	2.55311e-20	-1.8227	1.54726e-39	-1.68362	2.94643e-32	1.02951	0.63175	-1.3887	7.67599e-11	-1.32965	9.12946e-11	-1.53653	4.54734e-25	-1.15969	1e-05	1.51377	4.59207e-24	1.40839	5.28478e-09	-1.81649	2.86166e-36	-1.42908	2.56738e-08	-1.90909	0	-2.16818	2.46006e-36
III	YBR056W	YBR056W			-1.46685	8.51628e-09	-1.51946	0	-1.86114	0	-1.60421	6.72567e-41	-1.73441	0	-1.6426	1.4013e-45	-1.31397	1.10966e-07	-1.04866	0.04053	1.1585	0.14847	1.32913	0.0001	-2.04788	4.01024e-39	-1.51564	0	-1.67089	0	-1.60364	0
III	YFR053C	HXK1	ENSG00000106633	GCK	-3.52278	0	-3.13401	0	-2.51369	0	-1.01738	0.81153	-3.22001	1.42582e-28	-2.73991	2.45248e-29	-2.8131	1.00244e-26	-1.76376	1.56078e-14	1.04291	0.38036	1.30877	3e-05	-5.14705	0	-2.62281	1.8589e-25	-3.30055	1.58485e-21	-3.87339	1.10208e-35
III	YIL136W	OM45			-1.31493	6e-05	-1.58082	1.27862e-17	-1.57366	1.19714e-27	2.07179	0	-1.40405	6.56792e-16	-1.57248	5.15585e-13	-1.68665	7.07325e-19	-1.18946	0.0005	2.56367	0	2.74402	0	-1.80568	0	-1.21909	1.53494e-07	-1.86248	0	-1.80549	0
III	YOR176W	HEM15	ENSG00000066926	FECH	-1.37272	0	-1.45292	0	-1.75222	0	-2.13352	0	-1.30733	1.55053e-35	-1.19175	4.42414e-11	-1.44969	0	-1.44271	1.67049e-41	1.22226	4.1774e-31	1.15985	1.90823e-12	-1.45942	0	-1.36999	4.95197e-31	-1.5421	0	-1.56988	0
III	YOR173W	DCS2	ENSG00000110063	DCPS	-1.39776	3.02869e-25	-1.63963	0	-1.86973	0	1.85634	0	-1.83967	0	-1.49537	0	-1.66397	4.28274e-28	1.00006	0.99848	1.8386	0	1.99708	0	-2.73634	0	-1.81012	0	-2.04142	0	-1.83504	0
III	YKL150W	MCR1			-1.64994	1.25598e-13	-1.81117	0	-1.22764	8e-05	1.63827	2.28003e-16	-1.50454	1.087e-22	-1.22896	0.00166	-1.2415	0.00053	1.10248	0.00957	1.78445	5.26761e-17	1.9897	0	-1.64129	0	-1.18365	1.65535e-11	-2.02791	0	-1.95434	0
III	YOR289W	YOR289W	ENSG00000101935	AMMECR1	-1.60426	0	-1.8648	2.13922e-41	-2.12989	0	1.10934	0.00054	-2.27375	0	-1.78102	0	-1.45538	1.62749e-22	-1.20782	8.60752e-06	1.23709	1.21087e-19	1.48526	7.39984e-20	-2.65716	0	-1.61346	1.39794e-30	-2.21909	0	-2.07689	0
III	YBR052C	YBR052C			-1.57554	6.57274e-30	-1.70126	5.75213e-28	-1.79909	9.19981e-33	-1.32358	4.15382e-21	-1.81481	5.43364e-26	-1.63779	0	-1.52932	5.11474e-43	-1.30196	3.87306e-19	1.01654	0.57556	1.00596	0.82876	-2.47597	0	-2.31957	0	-2.3482	0	-2.23642	0
III	YKL026C	GPX1	ENSG00000167468	GPX4	-1.5185	0.00197	-1.70047	1.50534e-08	-1.66062	2.10195e-44	1.73674	6.7118e-26	-1.82126	4.79233e-07	-1.33989	0.0003	-1.28088	0.0606	1.28866	0.00055	1.62883	2.18921e-36	1.48661	2.78549e-12	-2.84273	1.04488e-21	-2.17228	1.23666e-08	-2.25658	2.58957e-36	-1.59105	3e-05
III	YGL187C	COX4	ENSG00000135940	COX5B	-1.94318	1.45452e-35	-2.02465	0	-1.33118	1.32655e-13	-1.33558	5e-05	-1.6109	6.99735e-16	-1.70744	4.88622e-12	-1.51968	4.05743e-07	-1.66073	2.76501e-15	1.33623	4.39969e-07	1.34688	2.52601e-37	-1.94373	0	-1.87381	1.25198e-36	-2.30518	2.48264e-38	-2.50754	0
III	YDL110C	YDL110C			-1.80573	4.77571e-15	-2.22128	0	-1.43244	1.65319e-11	-1.06593	0.16444	-1.78964	2.07577e-15	-1.84053	1.58992e-16	-1.40976	1.93886e-06	-1.30294	0.00077	1.36816	9e-05	1.51053	5.19964e-12	-2.20725	5.82038e-26	-1.52949	7.30221e-12	-2.04298	2.41298e-37	-2.20856	0
III	YBR230C	YBR230C			-1.21951	0.00645	-1.31337	0.00058	-1.3195	0.00035	1.31458	2.59573e-12	-1.18178	0.0508	-1.0479	0.56133	-1.35703	7.69577e-22	-1.21583	0.00139	1.43779	9.84752e-21	1.48026	7.54416e-26	-1.31886	6.95561e-10	-1.00999	0.88177	-1.38999	0.00036	-2.18026	3.44035e-19
III	YFR033C	COR3			-1.8722	0	-1.98095	0	-1.32669	1.89857e-34	1.47006	1.41403e-21	-1.85895	0	-1.7197	0	-1.35523	1.4088e-40	-1.32159	2.58984e-19	1.16651	2.86823e-06	1.45334	1.88425e-24	-2.08286	0	-1.728	0	-2.23755	0	-2.36383	0
III	YLR304C	ACO1	ENSG00000100412	ACO2	-1.71002	0	-1.84	6.35211e-29	-1.16754	1.55583e-13	1.06299	0.42076	-1.18085	8.2945e-12	-1.39955	0	-1.383	1.66307e-21	-1.46814	0	1.37388	9.30861e-15	1.46027	0	-1.39063	8.93582e-12	-1.54179	7.58307e-32	-2.234	0	-2.72975	0
III	YJL102W	MEF2	ENSG00000164347	GFM2	-1.77613	1.1621e-41	-1.94907	0	-1.07712	0.019	1.52372	3.3063e-30	-1.40294	1.21267e-23	-1.66331	0	-1.67767	0	-1.65734	2.23178e-28	-1.00642	0.92578	1.40636	1.92467e-19	-1.82512	0	-1.74987	2.32405e-34	-1.90022	3.17191e-25	-2.37333	0
III	YJL132W	YJL132W	ENSG00000112293	GPLD1	-1.48461	1.55236e-08	-1.66478	1.68816e-08	-1.15618	0.00273	1.67008	0	-1.27122	2.48745e-06	-1.29019	2.23669e-12	-1.3403	2.40482e-09	-1.09322	0.02422	-1.11455	0.08877	-1.06516	0.42051	-1.3455	2.99384e-07	-1.14223	0.00434	-1.7125	0	-2.10324	5.7613e-32
III	YLR258W	GSY2	ENSG00000104812	GYS1	-1.48302	1.19411e-36	-1.5813	5.3898e-11	-1.64457	4.7206e-12	-1.10099	0.28931	-1.56059	2.65009e-13	-1.64603	1.16383e-14	-1.28417	2e-05	1.19836	9.98242e-06	1.49425	3.60613e-11	1.57479	6.65821e-11	-2.3129	0	-1.68159	5.34659e-11	-1.62372	5.21644e-18	-1.65689	5.14099e-14
III	YOL157C	YOL157C	ENSG00000138079	SLC3A1	-1.52782	6.42426e-08	-1.65266	3.05137e-11	-1.48032	0	2.19296	2.10195e-44	-1.69069	3.88858e-07	-1.51082	3.21532e-11	-1.6766	2.40438e-17	-1.4435	7.37706e-07	-1.81009	4.1866e-19	-1.50367	7.85623e-11	-1.78216	5.64173e-23	-1.50923	1.94999e-17	-1.60246	8.75243e-24	-1.51231	1.06115e-12
III	YML130C	ERO1	ENSG00000086619	ERO1LB	-1.4677	0	-1.76837	0	2.17649	0	2.74251	0	-1.21074	6.53868e-09	1.0397	0.32812	-1.77531	0	-1.69048	0	-1.43491	4.69609e-17	1.6171	0	-1.23142	8.01913e-10	-1.2589	2.3918e-23	-1.47334	0	-1.51005	0
III	YER054C	GIP2			-1.40932	3e-05	-1.61135	1.9742e-12	-1.20814	7e-05	1.62795	1.15275e-15	-1.65907	1.16681e-18	-1.51935	2.42305e-13	-1.39088	5.89005e-08	1.19824	6.44455e-06	1.89443	0	1.87385	6.98127e-28	-2.81551	0	-1.58326	1.66084e-10	-2.09608	1.49558e-28	-1.81649	7.70627e-17
III	YHR092C	HXT4	ENSG00000151229	SLC2A13	-2.05402	3.51964e-41	-2.34115	0	-1.62096	0	-1.52674	1.10381e-15	-2.17856	0	-1.94762	0	-1.30864	2.37832e-07	-1.0865	0.00014	1.15453	7.15755e-06	1.04259	0.2793	-2.49979	0	-2.87581	0	-2.24261	1.34703e-31	-3.79859	0
III	YLR058C	SHM2	ENSG00000182199	SHMT2	-1.448	5.24042e-07	-1.31373	4.32615e-12	-1.49346	1.03603e-13	-2.34721	0	-2.01672	3.65723e-32	-2.86032	0	-1.15512	0.05209	-2.09592	0	1.3971	3.84259e-07	1.51764	7.75932e-17	-1.46116	8.27849e-17	-1.44665	2.63303e-11	-1.10675	0.00061	-1.22003	0.0007
III	YAL034C	FUN19			-1.79893	6.28202e-42	-1.84596	0	-1.54869	0	1.90556	5.23152e-39	-1.77989	5.26091e-21	-1.35311	0	-1.76505	6.80109e-34	-1.01908	0.33312	-1.26676	6.50663e-13	1.13192	0.00028	-2.08779	0	-1.56778	3.71969e-29	-1.88356	0	-1.57094	0
III	YBL045C	COR1			-1.50264	2.55043e-10	-1.61215	2.49359e-14	-1.30644	0.00034	-1.06729	0.52057	-1.56213	1.39995e-13	-1.67387	3.19439e-11	-1.4527	1.03802e-14	-1.56139	1.42025e-11	1.31663	8.87702e-13	1.30638	1.66144e-12	-1.74314	7.97753e-27	-1.8413	1.79854e-24	-2.08196	0	-2.46773	0
III	YPL123C	RNY1			-1.58119	0	-1.84898	0	-2.10546	0	-1.66808	0	-2.01011	0	-1.89502	0	-1.78313	0	-1.55056	0	1.07801	0.01868	1.1116	1e-05	-2.02721	0	-1.67929	0	-1.78304	0	-1.71749	0
III	YNL037C	IDH1	ENSG00000101365	IDH3B	-1.22212	3.27942e-14	-1.2553	2.71297e-08	-1.08048	0.01806	2.08433	1.63918e-20	-1.14704	0.00312	-1.19844	3.94197e-08	1.0436	0.28002	1.11048	0.00776	1.56117	0	1.64377	0	-1.24633	1.29796e-15	-1.42393	3.28029e-25	-1.47454	3.61059e-32	-1.54092	1.47219e-27
III	YBR149W	ARA1			-1.79187	5.32897e-28	-2.11631	0	-1.6709	7.15191e-30	1.00376	0.9426	-1.54747	7.73749e-21	-1.29607	1.72263e-09	-1.41544	9.7976e-40	-1.15389	0.00108	1.29531	8.20278e-41	1.39029	2.59252e-14	-1.66875	0	-1.12942	0.00181	-2.05702	0	-1.91363	0
III	YHR160C	PEX18			-1.65358	0.01333	-1.76027	0.00225	-2.13606	1e-05	-1.21043	0.0005	-2.18325	5e-05	-2.76766	1.50539e-11	-1.64911	0.00013	-1.38447	0.00018	1.14347	0.29828	1.18661	0.21817	-2.69653	1.34037e-06	-1.3788	0.01824	-1.91026	9.44243e-12	-2.30324	4.67018e-06
III	YJR096W	YJR096W			-1.12603	0.01529	-1.32152	3.4467e-12	-1.24132	1.97941e-06	1.68192	2.79377e-17	-1.41395	8.58741e-10	-1.08589	0.06122	-1.05709	0.44029	1.29006	2.05961e-07	2.22718	0	2.50955	0	-1.54015	2.59165e-10	-1.08971	0.13095	-1.33806	1.98235e-07	-1.06126	0.24106
III	YNL155W	YNL155W	ENSG00000104231	ZFAND1	-1.22501	1.0466e-20	-1.24534	5.41191e-26	1.22669	1.9803e-39	2.4067	0	-1.03307	0.21537	1.05491	0.03119	-1.49272	0	-1.28867	7.44014e-30	-1.35932	6.59644e-31	1.03703	0.2768	-1.16913	2.6782e-18	-1.18702	9.13125e-10	-1.55071	0	-1.55253	0
III	YOL032W	YOL032W			-1.20705	4.17707e-15	-1.31078	4.94191e-08	1.01807	0.74363	1.41214	3.914e-38	-1.80358	2.378e-38	-1.46247	8.99502e-30	-1.88032	1.1303e-24	-1.33039	1.73249e-22	-1.27699	0.00022	1.32686	7.79987e-35	-2.10292	0	-1.60906	0	-1.4504	7.9874e-44	-1.45232	5.8624e-34
III	YNL195C	YNL195C			-1.00294	0.95611	-1.16217	0.01751	-1.27252	4.52702e-07	3.2262	0	-1.48477	1.08641e-12	-1.22846	0.01112	-1.32548	0.00035	-1.06642	0.09358	1.96717	5.60519e-45	2.42181	2.94742e-33	-1.32373	5.36161e-07	-1.26718	3.68532e-09	-1.13275	0.0052	-1.1267	0.00133
III	YFR017C	YFR017C			-1.25709	2.90164e-30	-1.25023	4.74958e-08	-1.61668	3.01842e-32	1.2907	1.58097e-08	-1.4118	1.85213e-07	1.12873	0.00407	-1.02292	0.7395	1.67893	3.13562e-31	1.33541	2.66979e-10	1.42408	2.50008e-16	-2.04041	3.78351e-43	-1.46492	2.51308e-23	-1.5694	0	-1.5107	5.32493e-43
III	YIL164C	NIT1			-1.67291	3.89119e-10	-1.66022	8.30551e-15	1.28039	1.57278e-06	2.09574	4.79464e-33	-1.42993	1.33667e-07	-1.67193	8.08317e-18	-1.35213	0.00175	-1.22146	0.01046	-1.69487	2.6728e-20	-1.3477	1.58461e-07	-1.86423	8.54551e-20	-1.52558	1.02433e-06	-1.75889	5.05173e-08	-1.78405	4.19575e-08
III	YDR178W	SDH4			-1.36629	1.04033e-15	-1.47943	8.42964e-40	-1.26223	5.68728e-17	1.03093	0.20644	-1.46399	1.1827e-42	-1.44711	1.43224e-37	-1.08747	0.00524	-1.05878	0.26514	1.59735	9.70201e-28	1.73134	1.14454e-29	-1.5514	1.35726e-36	-1.3	1.15367e-30	-1.72091	3.91338e-32	-2.10759	0
III	YAL044C	GCV3	ENSG00000140905	GCSH	1.05927	0.04594	1.18068	9.15403e-06	-1.71104	1.40967e-18	-2.12257	0	-1.48676	8.79763e-15	-1.40326	0	-1.01988	0.58945	-1.06728	0.00408	1.16254	8.23726e-10	1.00306	0.94696	-1.05805	0.00435	-1.0141	0.68626	1.20421	3.41477e-14	1.13067	9.43075e-07
III	YGL010W	YGL010W			-1.34861	0.04119	-1.75511	1.62898e-15	-1.00078	0.98912	1.6381	2.1607e-16	-1.09655	0.18066	-1.28843	1e-05	-1.56333	1.67329e-14	-1.23946	0.00251	-1.17949	0.00198	-1.05923	0.21019	-1.34961	7.45053e-08	-1.33327	1.80213e-07	-1.82103	3.20621e-22	-2.23645	2.53076e-25
III	YER121W	YER121W			-1.98133	1e-05	-2.13553	5.06835e-28	-3.15324	0	-2.06067	1.54143e-44	-2.73346	4.25443e-22	-2.90964	5.29904e-28	-2.86799	8.86285e-32	-1.9662	0	1.2434	0.00402	1.2223	0.0033	-2.91713	2.1957e-22	-1.77959	1.02592e-13	-2.41595	3.87202e-16	-2.46835	6.17699e-39
III	YHR080C	YHR080C	ENSG00000023171	GRAMD1B	-1.2855	9.61871e-08	-1.40835	8.80078e-16	1.06517	0.09433	1.62482	0	-1.23212	5.15167e-13	-1.23074	1.43896e-11	-1.17412	2.88332e-07	-1.11801	0.00283	1.77365	3.0679e-40	2.1915	0	-1.36962	3.03308e-27	-1.26714	1.54637e-09	-1.26748	1.83016e-14	-1.3346	1.83283e-15
III	YML100W	TSL1			-1.06702	0.2433	-1.32782	4.32166e-21	-1.02129	0.31503	2.04733	1.00034e-17	-1.05542	0.10575	-1.08271	0.07821	1.10364	0.02994	1.55056	5.02379e-13	1.9815	0	2.70815	0	-1.45941	1.66997e-25	-1.0902	0.18443	-1.23204	1.64195e-09	-1.19993	0.00021
III	YOL100W	PKH2	ENSG00000140992	PDPK1	-1.59916	0	-1.64133	0	1.18475	8.42766e-17	3.70129	0	-1.33694	0	-1.42301	0	-1.1646	9.1398e-09	-1.09627	1.80981e-12	-1.19852	1.44394e-18	1.06508	0.06693	-1.4334	0	-1.03078	0.16942	-1.29153	1.03717e-37	-1.35101	2.13308e-28
III	YML091C	RPM2			-2.70844	3.04082e-43	-2.8229	0	1.26223	1.41458e-22	1.60187	0	-1.65522	2.5051e-28	-2.00722	1.13181e-38	-1.67682	0	-2.10287	0	1.09668	0.00366	1.0398	0.3097	-1.85475	0	-1.6898	0	-2.12657	0	-3.58791	0
III	YPR160W	GPH1	ENSG00000100994	PYGB	-2.16331	0	-2.79374	0	-3.21838	0	-1.99394	0	-3.23768	0	-2.98061	0	-1.54694	2.1891e-15	-1.25351	7.62538e-07	1.5583	2.07267e-29	1.60592	2.89877e-16	-6.20127	0	-4.37497	0	-3.07391	0	-3.08163	0
III	YOR054C	VHS3			-1.28356	0.00052	-1.39562	0.00048	-1.16689	0.02431	2.19661	6.57209e-43	-1.52969	3.61876e-08	-1.70311	1.14853e-21	-1.53811	1.46769e-19	-1.20958	0.00745	-1.19108	7e-05	-1.14026	0.01408	-1.64564	6.53204e-25	-1.45927	6.92047e-09	-1.44541	1.07979e-19	-1.42037	3e-05
III	YKL148C	SDH1	ENSG00000073578	SDHA	-1.91891	2.75551e-41	-2.13774	5.11474e-43	-1.21157	9.48402e-14	1.1234	2.14681e-08	-1.55066	0	-1.75559	0	-1.30045	2.27335e-19	-1.42044	3.83372e-37	1.55683	1.37533e-20	1.67329	0	-1.94226	0	-1.50755	1.20921e-38	-1.97203	0	-2.62791	0
III	YIL055C	YIL055C			-1.29956	5.11741e-07	-1.57859	0	-1.02455	0.45101	2.16258	0	-1.60254	2.10896e-31	-1.7291	1.57523e-19	-1.11113	2e-05	1.01472	0.62598	-1.08604	0.01015	1.11948	0.00148	-1.97051	0	-1.39207	1.4045e-17	-1.47751	2.2926e-38	-1.53721	7.96859e-21
III	YOR374W	ALD4	ENSG00000128918	ALDH1A2	-1.37774	1.25315e-20	-1.62594	0	-1.25301	6.34643e-11	2.56729	0	-1.60842	3.54077e-31	-1.83813	1.4013e-45	-2.23055	0	-2.10014	2.0936e-37	1.27212	2.34494e-14	1.35552	0.00012	-2.2249	0	-1.24722	1e-05	-2.39942	0	-3.56347	0
III	YMR110C	HFD1	ENSG00000006534	ALDH3B1	-1.88157	0	-2.26784	0	-1.91749	0	-1.396	7.69647e-28	-1.7599	0	-1.62387	0	-2.06031	0	-1.73386	0	1.1276	2.49046e-06	1.11476	0.08177	-2.09366	0	-1.63394	0	-2.12237	0	-2.39287	0
III	YML128C	MSC1			-2.0372	9.84215e-33	-2.20985	0	-1.84669	3.54823e-29	2.76004	0	-1.95869	0	-1.65241	2.74052e-18	-2.62824	0	-1.53362	5.24325e-15	3.32076	1.43277e-34	3.66953	0	-2.50532	0	-1.87033	1.19242e-33	-2.44582	0	-2.1353	0
III	YGL035C	CAT4			-2.10279	0	-1.91175	1.27417e-38	-1.27044	3.60804e-11	1.20534	2.34853e-09	1.0454	0.29224	1.04667	0.35691	-1.66187	1.811e-32	-1.76718	2.11596e-42	-1.21177	0.0177	-1.076	0.03599	1.09177	0.01008	1.37703	1.57443e-20	-1.32011	1.02426e-25	-1.41943	3.36312e-44
III	YER045C	ACA1			-1.19297	0.01533	-1.45561	3.81339e-11	1.09778	0.18953	2.88134	0	-1.39176	0	-1.35265	4.29947e-28	-1.41594	3.32781e-16	-1.54392	8.60158e-13	-1.96159	0	-1.84416	5.35295e-37	-1.42881	1.0337e-06	-1.06537	0.24203	-1.12672	0.00036	-1.0804	0.0487
III	YOL083W	YOL083W			-1.55783	4e-05	-2.11632	7.0915e-14	-1.70708	0	1.17239	0.00094	-2.34074	0	-2.40575	0	-1.58517	1.34735e-17	-1.12092	0.0124	1.3803	1.15862e-21	1.62015	1.65957e-40	-2.85047	0	-1.66207	5.03004e-34	-2.05528	1.68156e-44	-1.65092	3.12158e-07
III	YOR134W	BAG7			1.12902	0.27047	-1.7763	5.57536e-06	-1.59495	0.00061	1.86921	0	-1.08354	0.38372	1.24679	0.00014	-1.46897	0.00013	1.26811	8.98969e-06	-1.30273	0.00023	-1.09222	0.08371	-1.96947	3.16069e-21	2.23128	0	-1.46226	9.23523e-10	-1.18091	0.00261
III	YGR010W	NMA2	ENSG00000163864	NMNAT3	-1.61216	0	-1.63139	2.13274e-22	1.44046	2.71151e-42	2.5405	0	-1.39557	2.44323e-32	-1.37572	2.54756e-42	-1.57258	0	-1.46296	1.95616e-36	-1.29463	1.16022e-21	-1.24063	1.61874e-07	-1.41723	0	-1.2209	1.31367e-09	-1.53891	0	-1.38354	2.75717e-13
III	YAR015W	ADE1			-1.18284	2.85482e-08	-1.20218	0.0003	-1.32271	2e-05	-2.28067	0	-1.27276	2.70031e-13	-1.71858	5.00973e-31	-1.07709	0.00524	-1.73866	3.85936e-38	1.31516	9.49903e-24	1.18969	5.23511e-08	-1.16414	6.96507e-09	-1.2058	7.21355e-14	1.02688	0.22582	-1.14016	3.89094e-06
III	YOR065W	CTC1	ENSG00000179091	CYC1	-1.22616	1.32905e-06	-1.43264	1.63018e-35	-1.18381	3.63195e-12	-1.12889	0.00163	-1.54343	4.11552e-36	-1.47893	1.72245e-18	-1.24405	3.14507e-09	-1.27821	1.44503e-10	1.46707	8.52884e-36	1.57976	5.89297e-33	-1.59003	3.92014e-33	-1.37512	2.90913e-08	-1.57286	5.89093e-21	-2.07031	0
III	YGL254W	FZF1			-1.20162	0.00035	-1.25951	3.65819e-09	1.36502	0	2.25051	0	-1.25504	6.04521e-13	-1.01115	0.78963	-1.5933	5.60519e-45	-1.45311	0	-1.34418	9.91576e-11	-1.11992	0.03756	-1.18714	2e-05	-1.09456	0.00409	-1.16614	6.29651e-09	-1.01723	0.74244
III	YGR248W	SOL4	ENSG00000130313	PGLS	-1.26696	0.00106	-1.35272	0.00265	-1.54927	6.85538e-06	1.55523	3.08904e-08	-1.55133	1e-05	-1.3487	0.00028	-1.43256	0.01459	1.08962	0.24844	2.40514	4.36317e-34	2.24756	0	-1.97454	7.25278e-11	-1.85805	4.82637e-09	-1.65464	2.75668e-13	-1.52597	2.13533e-09
III	YNL036W	NCE103			-2.11216	8.06559e-23	-2.24592	0	1.02998	0.41289	3.80734	4.2039e-44	-2.13823	2.15613e-17	-1.91323	5.44134e-24	-1.99223	5.32229e-29	-1.55143	1.12301e-11	-2.30556	0	-1.24334	1.2069e-09	-2.62533	0	2.43543	4.62209e-23	-3.30752	0	-2.37014	0
III	YMR271C	URA10			-1.0514	0.67396	-1.39407	3.03402e-15	-1.71478	3.01278e-15	2.15067	0	-1.41007	2.49355e-08	1.00153	0.97508	1.03086	0.6295	1.32901	9.96115e-06	2.60468	0	2.55858	0	-1.91049	1.13495e-11	-1.0714	0.42627	-1.98738	6.39009e-19	-1.42316	0.00046
III	YDL169C	UGX2			-2.26256	0	-2.51671	1.4013e-45	-1.45851	3.3433e-17	3.20742	0	-2.98714	0	-1.71798	1.41072e-40	-1.45356	4.17705e-18	-1.10328	0.01074	1.07002	0.0019	1.25965	7.60586e-12	-4.87416	0	-2.60936	0	-2.91989	0	-2.48092	0
III	YNL335W	YNL335W			-1.6227	5.70941e-10	-1.81854	2.44522e-06	1.38554	0.01461	1.40043	6.79127e-10	-1.95334	1.35613e-10	-1.69426	7e-05	-1.81422	3.04504e-08	-1.59484	9.55273e-12	-1.27429	0.04888	-1.69861	6.07264e-06	-1.92665	5.22356e-08	-1.02851	0.74932	-2.58879	1.6588e-15	-1.92997	5.76415e-06
III	YEL024W	RIP1	ENSG00000169021	UQCRFSL1	-2.03656	0	-2.16895	0	-1.44146	7.76542e-24	-1.20137	4.17577e-06	-1.53182	2.8026e-45	-1.50583	1.97731e-36	-1.51061	0	-1.46052	1.71587e-32	1.29689	4.80224e-08	1.40575	8.85551e-22	-1.68302	0	-1.6501	1.62327e-28	-1.82922	0	-2.1383	0
III	YIL087C	YIL087C			1.01974	0.44475	-1.15744	1.30932e-06	-1.53936	1.70969e-21	-1.16011	0.00018	-1.3856	2.7099e-14	-1.24027	1.99019e-06	-1.20485	8.69194e-08	-1.10685	0.01899	1.88009	6.53853e-31	2.19428	0	-1.51445	1.28995e-30	-1.24541	3.64196e-09	-1.30157	5.9538e-06	-1.25718	7.91805e-16
III	YJR048W	CYC1	ENSG00000172115	CYCS	-1.78039	3.43691e-10	-1.60071	1.28118e-08	-1.13918	0.05363	-1.41508	1.17045e-08	-1.32045	0.0003	-1.34818	0.00032	-1.9735	1.22424e-20	-1.92738	2.91556e-17	1.09399	0.39694	1.13048	0.17019	-1.30509	0.00029	1.0784	0.46625	-3.01339	2.8026e-45	-4.16565	0
III	YDR070C	YDR070C			-1.17687	0.04847	-1.43621	3.17743e-09	-1.47819	3.4261e-12	2.35484	2.8026e-45	-1.55153	2.52504e-10	-1.49114	1.50909e-22	-1.71675	1.32852e-25	-1.0421	0.16066	1.70546	4.16186e-43	2.78758	0	-1.38303	1.20722e-14	-1.18678	3e-05	-1.20959	6.33513e-06	-1.21275	8.35525e-06
III	YGL009C	LEU1			-1.40821	1.35601e-07	-1.45583	0	1.20613	7.02581e-36	2.34002	0	-1.16459	2.86676e-09	-1.22338	1.70982e-08	-1.875	0	-2.67782	0	-1.45171	0	-1.1214	0.00131	1.07867	0.04286	1.32452	8.73756e-08	-1.66751	0	-2.24631	0
III	YKL187C	YKL187C			-1.36737	0.00434	-1.36892	4e-05	-1.29319	1.89479e-07	5.31466	0	-1.12535	0.19175	1.12673	0.00254	-1.77864	1.70683e-09	-1.4982	8.05346e-10	-1.11202	0.19656	1.05284	0.55557	-1.5533	2e-05	1.06905	0.51556	-1.78132	4.81838e-17	-2.00972	1.26282e-23
III	YMR105C	gal5	ENSG00000079739	PGM1	-1.77329	0	-2.15683	0	-3.13797	0	-2.1182	0	-2.24499	0	-1.79909	0	-1.63267	3.74522e-19	-1.2662	0	1.8252	0	1.73009	0	-3.72614	0	-3.03254	0	-2.50617	0	-2.36556	0
III	YBR297W	MAL33			1.02907	0.79138	-1.10794	0.13798	-1.36489	0.00012	1.64092	1.19041e-12	1.28107	1.24443e-07	-1.10894	0.12899	1.03462	0.76693	1.09922	0.07052	-1.62501	2.64677e-07	-1.72908	4.4721e-06	-1.47814	5.55018e-07	-1.09533	0.24979	-1.8522	1.82486e-08	-3.24772	2.24707e-13
III	YGR110W	YGR110W	ENSG00000100439	ABHD4	-1.31783	0.00997	-1.61054	6.38828e-15	-1.1375	0.0062	4.01018	0	-1.53567	1.06277e-22	1.15021	3e-05	-1.37603	3.4678e-13	-1.01827	0.61546	1.04845	0.44172	1.54962	0	-2.01751	0	1.21033	0.03072	-1.65341	3.80102e-21	-1.37451	8.33867e-14
III	YLR080W	EMP46	ENSG00000074695	LMAN1	-1.6746	1.50782e-20	-2.01803	6.40968e-29	-2.46583	0	-1.55942	9.44002e-22	-2.24981	5.22253e-34	-2.00062	3.07486e-34	-1.66813	6.91121e-10	-1.33573	2e-05	1.04602	0.19953	1.19161	0.00608	-2.72785	0	-1.81977	1.77146e-14	-2.35297	3.03225e-37	-2.53973	4.0907e-22
III	YMR173W	DDR48			-2.03518	0	-2.57473	0	1.61777	0	3.57109	0	-1.9333	0	-1.25424	2.2652e-13	-1.65539	0	-1.27979	6.7305e-16	1.16914	4.75073e-10	1.72036	0	-2.05809	3.05116e-35	1.11309	5e-05	-1.69899	0	-1.12984	0.00054
III	YGR223C	HSV2	ENSG00000141580	WDR45L	-1.33301	6.49619e-09	-1.44424	3.12331e-20	1.2748	2e-05	2.32419	0	-1.33054	3.0153e-07	-1.27857	1e-05	-1.31316	6.1628e-16	-1.01822	0.50747	-1.10697	0.00214	-1.0525	0.26184	-1.41824	7.46605e-16	-1.17945	0.00011	-1.39838	4.702e-13	-1.36803	1.41238e-12
III	YLR387C	REH1			-1.37235	6.63515e-42	-1.41009	8.05837e-24	1.15539	9e-05	2.24209	0	-1.59226	2.21256e-33	-1.62362	2.90267e-25	-1.42158	0	-1.32513	2.29838e-12	-1.69091	0	-1.32881	0	-1.56665	8.05119e-30	-1.36065	5.23407e-23	-1.43368	0	-1.27317	5.86801e-26
III	YDR171W	HSP42			-1.06309	0.27853	-1.49522	8.24415e-12	2.04893	0	3.34496	0	-1.61377	3.48559e-23	-1.48866	0	-1.81596	0	-1.22398	4.31655e-10	1.43418	0	2.46061	0	-2.31851	0	-2.09061	0	-1.25976	1.23918e-15	-1.32328	1.17065e-20
III	YNL173C	MDG1			-1.73533	2.26815e-31	-2.04273	0	-1.61879	0	-1.37716	3.51765e-20	-1.42688	9.23456e-43	-1.49205	0	-1.97064	0	-1.85412	0	1.24515	3.28455e-07	1.14002	5e-05	-1.8475	0	-2.24759	0	-2.12971	0	-2.52806	0
III	YNL274C	YNL274C	ENSG00000137106	GRHPR	-1.6646	5.91669e-26	-2.01151	0	-1.61698	3.36312e-44	1.17147	3e-05	-1.64329	0	-1.02615	0.3899	-1.93333	0	-1.26582	7.99978e-06	1.51443	0	1.73744	1.24494e-36	-2.09623	0	-1.33654	6.35054e-40	-1.7446	0	-1.46841	6.33364e-40
III	YMR303C	ADH2			1.14406	2.94861e-08	-1.05257	0.09612	-1.64386	7.37083e-43	1.1008	0.05997	1.48838	1.60711e-21	1.28836	1.94587e-20	-1.49492	3.10282e-25	-1.03884	0.6847	1.05911	0.23682	-1.66344	2.66015e-21	-1.27263	1.06644e-08	2.12827	6.69836e-33	-1.43414	1.13636e-20	-1.74538	8.5671e-12
III	YKL193C	EGP1	ENSG00000115685	PPP1R7	-1.8857	1.20384e-18	-2.0615	5.60519e-45	-1.63691	1.08262e-35	-1.55693	8.76755e-12	-1.50401	5.18924e-13	-1.38196	1.87046e-06	-2.05236	2.75374e-29	-1.7703	5.08709e-33	1.12381	0.13776	1.35428	0.0003	-1.68173	9.69665e-16	-1.4822	6.70313e-10	-2.26548	0	-2.27406	0
III	YDR059C	UBC5	ENSG00000109332	UBE2D3	-1.58542	1.25379e-12	-1.606	1.34478e-22	1.21581	1.34486e-07	4.63187	0	-1.53502	9.71312e-08	-1.28633	2.64075e-07	-1.65612	1.1727e-20	-1.20399	0.05154	-1.1094	0.04976	1.29413	5e-05	-2.34473	3.79868e-31	-1.18603	0.00347	-2.23176	0	-1.68448	2.08702e-08
III	YCR003W	MRPL32			-1.58606	4e-05	-1.97987	1.28171e-15	-1.66513	1.79307e-08	-2.0452	1.07362e-15	-1.35397	0.00318	-1.59037	1.0242e-06	-1.54121	8.90662e-13	-1.85192	1.04226e-07	1.03422	0.7145	1.22991	0.02019	-1.3583	0.00069	-1.50136	1e-05	-2.56057	7.39136e-18	-2.61638	4.3224e-21
III	YMR107W	SPG4			-1.93509	2e-05	-2.3314	8.26666e-24	-3.00896	5.00978e-16	7.22264	0	-3.2165	3.78664e-10	-2.3882	2.21706e-14	-2.37473	3.90791e-18	-1.33138	0.00522	1.11768	0.30791	2.07348	2.485e-15	-2.4143	0.00076	-1.96926	0.00014	-3.6482	1.06717e-12	-2.39632	6.70849e-08
III	YHR138C	YHR138C			1.01019	0.92706	-1.14638	0.22963	-1.33714	1.64389e-06	2.25293	1.61814e-24	-1.94829	2.80046e-09	-1.47015	7e-05	-1.24575	0.00324	1.10233	0.1865	1.08748	0.20066	1.6282	5.73246e-11	-2.27262	6.81277e-13	-1.15643	0.07143	-1.67849	1.3159e-17	-1.51924	4.26678e-09
III	YMR304W	UBP15			-2.35742	5.21526e-38	-2.37043	2.35769e-18	-1.31677	0.00035	-1.18166	0.06104	-1.65724	1.71806e-17	-1.58975	9.48827e-11	-1.10255	0.10864	-1.06366	0.4378	1.19409	0.0299	1.31644	4.69651e-08	-1.61557	9.4944e-31	-1.21893	1.19905e-06	-1.88795	0	-1.70154	0
III	YMR120C	ADE17	ENSG00000138363	ATIC	-1.04808	0.21849	-1.03883	0.45837	-1.58293	2.63456e-14	-2.37889	0	-1.66972	2.2772e-07	-2.29357	0	-1.08105	0.3198	-2.0205	2.35287e-33	1.57652	0	1.65545	2.47646e-36	-1.27154	2.38468e-09	-1.10009	0.07217	1.12378	0.02007	-1.12552	0.0059
III	YMR174C	PAI3			-1.27805	0.52388	-1.25093	0.08371	-1.93357	2.19506e-18	2.12027	1.24317e-30	-1.84582	3.59141e-07	-1.23259	1.01079e-06	-1.0435	0.78825	1.26454	0.00812	1.93989	2.94116e-24	2.15047	0	-2.0944	1e-05	-1.55018	0.03114	-1.61875	4.85366e-15	-1.39417	0.04165
III	YPR042C	PUF2			-1.71041	3.11221e-31	-2.00146	5.08056e-28	-1.33919	1.30433e-41	1.08712	0.01833	-1.10352	1.33289e-07	-1.13354	4e-05	-1.70157	1.4013e-45	-1.67999	0	1.05726	0.18092	1.09285	0.02151	-1.02504	0.1093	-1.06892	2.26468e-07	-1.20043	1.03508e-09	-1.31537	2.23695e-22
III	YBR067C	TIP1			-1.11995	0.03944	-1.09049	0.15177	1.25284	0.00159	-2.31245	0	-1.01261	0.83203	-1.10331	0.05573	-2.388	0	-2.87389	0	1.53785	4.61154e-36	1.59902	1.14156e-26	-1.56487	4.36369e-19	-2.14804	0	-1.29642	3.49464e-06	-1.27514	5e-05
IV	YHR072W-A	NOP10	ENSG00000182117	NOLA3	2.00322	8.77334e-30	2.18689	5.27579e-22	1.3695	1.59789e-12	-1.06907	0.28504	1.65089	2.64548e-09	1.70568	1.61328e-12	2.05198	6.31371e-20	1.71418	6.85381e-11	1.05563	0.4698	-1.03242	0.57219	1.76394	1.90947e-20	1.16131	0.03089	1.82303	4.39049e-25	1.80764	1.28924e-16
IV	YLR099W-A	YLR099W-A			1.23934	2.38361e-09	1.32974	3.75815e-24	-1.46296	1.4013e-45	-2.37701	0	1.23108	2.78658e-08	1.41145	0	1.56203	0	1.6056	8.08549e-43	-1.20069	7.9091e-18	1.05886	0.08117	1.16417	1.21223e-07	1.63389	1.79824e-33	1.17886	3.67052e-06	1.41099	1.51414e-25
IV	YPL183C	YPL183C	ENSG00000178252	WDR6	1.65634	0	1.79355	0	1.19684	2e-05	-1.48618	7.01132e-20	1.67372	0	1.73607	0	1.36076	5.10285e-33	1.16405	2.4842e-06	-1.16452	3.2645e-17	-1.44897	5.06454e-11	2.04475	0	1.49068	0	1.54952	1.1151e-39	1.837	0
IV	YEL055C	POL5	ENSG00000132382	MYBBP1A	1.03761	0.05303	1.14528	0.00023	1.00199	0.95394	-1.98124	0	1.13069	6.11112e-10	1.04436	0.3721	-1.16428	9.31343e-23	-1.09554	0.00301	-1.61803	0	-2.0085	0	1.14613	1e-05	-1.1254	1e-05	1.10534	4e-05	1.13669	2.78843e-07
IV	YDL031W	DBP10	ENSG00000123064	DDX54	1.76534	0	2.15454	0	1.07449	0.00181	-1.40515	6.55767e-15	1.65503	0	1.39222	5.26292e-37	1.26456	1.2305e-26	1.06542	0.03329	-1.31117	1.67323e-20	-1.40173	2.16968e-19	1.83322	0	1.13324	7.16564e-06	1.664	0	1.74875	0
IV	YJL098W	SAP185	ENSG00000100239	SAPS2	1.56621	3.23111e-32	2.06077	2.66247e-44	1.59331	4.83177e-21	1.53089	6.87081e-09	1.79979	8.13429e-36	2.01242	1.19166e-26	1.64903	6.60312e-24	1.32606	4.36986e-11	-1.31017	2e-05	-2.03365	5.73915e-24	2.14049	0	1.66285	1.00805e-25	1.64515	2.5384e-23	2.32142	0
IV	YPR112C	MRD1	ENSG00000122965	RBM19	1.37847	5.70429e-17	1.5802	4.7816e-21	1.38531	4.42233e-11	-1.1875	0.04905	1.5338	1.41912e-22	1.27034	4.08946e-07	1.20776	6.36765e-07	-1.00077	0.99036	-1.54939	5.76503e-13	-2.93895	0	1.55806	7.28951e-18	-1.00345	0.94993	1.37539	5.10693e-10	1.38354	6.91143e-08
IV	YLR153C	ACS2	ENSG00000131069	ACSS2	1.14893	0.00138	1.17616	3.73829e-06	-1.26175	4.2715e-10	-2.34413	0	1.1574	2.95602e-11	1.10327	7.84701e-06	1.13301	4.95099e-10	1.07754	0.00383	-1.12569	0.00087	-1.21988	1.12962e-25	1.06272	0.00225	1.09446	0.00019	1.16142	3.53315e-10	1.13323	1.89837e-06
IV	YJL010C	YJL010C	ENSG00000196943	C14orf21	1.13516	0.022	1.32599	1.68799e-22	-1.00167	0.964	-1.73663	1.11933e-33	1.3622	2.06443e-20	1.26272	1.3008e-32	-1.12115	0.01922	-1.27441	6.76134e-10	-1.6385	2.42425e-43	-2.31421	1.52742e-43	1.4411	0	-1.08521	0.09	1.14386	0.00079	1.15589	0.00206
IV	YBR069C	TAT1	ENSG00000099960	SLC7A4	1.068	0.01378	1.15001	7.86487e-08	-1.0121	0.69781	-2.95349	0	1.47259	0	1.59249	0	1.09152	0.00706	-1.03983	0.15828	-1.23307	2.47739e-12	-1.45692	1.08422e-12	1.49921	0	1.34294	1.61289e-42	-1.00332	0.92984	1.02972	0.21036
IV	YNL061W	NOP2	ENSG00000111641	NOL1	1.13618	2e-05	1.19536	8.41123e-12	1.0491	0.02094	-1.3222	2.84684e-08	1.21673	2.49322e-15	1.01675	0.62966	-1.03797	0.32361	-1.22071	6.82436e-11	-1.58964	0	-2.00355	9.69435e-24	1.29017	6.33424e-15	-1.10621	0.01252	1.08283	0.00239	1.14134	0.00011
IV	YOR108W	LEU9			1.12537	1.8628e-09	1.20177	2.63561e-10	-1.18828	1.14656e-32	-2.11135	6.00213e-37	1.21034	5.48586e-09	-1.05669	0.00112	-1.10894	0.01113	-1.46631	0	-1.44683	4.66373e-18	-1.72157	0	1.25395	9.84815e-36	-1.19688	9.19958e-11	1.10839	0.00198	-1.00085	0.98441
IV	YNR012W	URK1	ENSG00000198276	UCKL1	1.5078	3.68489e-20	1.56725	1.24959e-12	1.13239	0.01129	-1.4761	4.74414e-13	1.45227	2.2938e-24	1.51002	1.30741e-42	1.00753	0.83728	-1.13008	0.00742	-1.4078	1.46996e-10	-2.25755	1.93241e-16	1.56343	5.51334e-23	1.05795	0.23741	1.23674	7.81663e-06	1.32308	1.32616e-07
IV	YML126C	ERG13	ENSG00000134240	HMGCS2	1.15128	8e-05	1.1522	4.21876e-06	-1.01138	0.6084	-2.32786	0	1.23842	1.42772e-30	1.24902	5.30999e-24	1.23644	7.08407e-16	1.22614	3.48266e-15	1.14003	0.00082	1.06757	0.12546	1.33718	0	1.688	0	1.44476	0	1.53839	0
IV	YLL011W	SOF1	ENSG00000164934	WDSOF1	1.87061	2.81464e-32	2.23409	0	1.3834	1.45452e-35	-1.1946	8.92385e-10	1.74383	0	1.72894	0	1.71775	1.3786e-41	1.3041	7.81912e-11	1.15733	3e-05	-1.48567	7.11227e-09	2.02156	0	1.22056	1.1787e-08	1.52379	8.32367e-22	1.73259	1.39089e-39
IV	YGR159C	NSR1			1.38606	1.74121e-06	1.46928	2.14982e-10	1.68906	1.69676e-12	1.35925	0.00153	2.22336	0	1.77429	7.53879e-09	1.62525	4.89554e-16	1.2351	0.00599	-1.0963	0.02302	-1.51065	8e-05	1.99104	5.36341e-31	1.23096	0.00207	1.53842	3.37667e-17	1.4908	3.85647e-09
IV	YNL175C	NOP13			1.25086	2.33524e-10	1.28442	1.53942e-34	-1.12255	2e-05	-1.92701	0	1.20647	7.11322e-07	1.09152	0.00301	-1.26919	4.73409e-11	-1.58137	2.40936e-23	-1.8848	0	-2.89587	1.44549e-33	1.28035	8.14097e-15	-1.21198	1.39172e-09	1.2157	1.97914e-07	1.26209	4.69706e-09
IV	YJR070C	LIA1	ENSG00000129932	DOHH	1.02759	0.14034	1.04629	0.01661	1.13065	3.31177e-06	-1.45733	5.43877e-17	1.25319	2.66397e-13	1.11259	2.16146e-06	-1.11526	3.29558e-09	-1.52747	2.66247e-44	-1.4156	0	-2.0826	5.0985e-28	1.30146	1.09496e-22	-1.08501	0.05179	-1.01643	0.67036	-1.04917	0.18449
IV	YDR123C	DIE1			2.21095	1.07597e-21	2.75296	2.72744e-39	1.02827	0.63459	-1.3781	3.09088e-14	1.16066	0.34979	1.61134	0	1.4184	1.82159e-15	1.14529	0.0084	-1.3845	0.0002	-1.55641	3.99729e-11	-1.0438	0.31309	1.37398	1.71582e-11	1.63777	7.77847e-10	1.98871	0
IV	YOR287C	YOR287C			1.99025	2.85447e-21	2.36848	0	1.3872	2.27972e-14	-1.12615	0.05926	1.5262	2.17079e-13	2.21934	0	1.80533	0	1.27199	2e-05	-1.21801	0.00076	-2.18341	1.09823e-11	1.85579	0	1.27524	3.37676e-06	1.48178	1.36055e-17	2.22762	1.9469e-10
IV	YHR088W	RPF1	ENSG00000117133	BXDC5	-1.00355	0.94127	1.07318	0.01499	-1.09047	0.00099	-1.08897	0.02862	1.04397	0.31904	1.17266	0.00055	-1.17	6.24444e-06	-1.33389	2.33352e-12	-1.82777	7.91734e-43	-3.11422	1.4013e-45	1.12179	0.00037	-1.22259	1.3636e-13	1.00738	0.83029	1.15978	2.82789e-13
IV	YOR004W	YOR004W	ENSG00000147679	C8orf53	1.95022	7.68046e-38	2.33927	0	1.05761	0.29419	-1.68831	0	1.31354	1.78984e-28	1.33603	2.4932e-24	1.24341	0.00017	-1.11842	0.01226	-2.1661	4.51638e-42	-3.71104	1.06694e-21	1.3637	3.45987e-14	-1.2833	1.58929e-12	1.44432	9.59246e-19	1.50983	1.36465e-34
IV	YAR028W	YAR028W			1.50612	5.55059e-23	1.50236	4.33127e-09	1.11539	0.01774	-2.29374	0	1.36156	7.9066e-14	1.34758	8.87289e-12	1.19087	0.00014	1.33624	9.13455e-17	1.47854	2.32549e-12	-1.02312	0.76179	1.14802	0.00022	-1.02226	0.5613	1.2611	4.38081e-17	1.19194	0.00076
IV	YJL148W	RPA34			1.58915	1.41423e-18	1.66898	3.08342e-20	1.17314	0.00061	-1.40679	3.9981e-08	1.5998	5.01771e-30	1.53075	9.3219e-17	1.39909	1.1281e-17	1.19414	0.0233	-1.4582	1.00299e-12	-2.67087	3.8557e-29	1.6698	3.68401e-13	1.06496	0.18521	1.55168	1.16097e-09	1.55261	2.89067e-10
IV	YHR128W	FUR1	ENSG00000094841	UPRT	1.19148	0.00064	1.16391	0.00275	1.12183	0.08701	-2.24311	0	1.73744	2.53555e-25	1.37195	5e-05	1.41013	5.09755e-14	1.07531	0.24927	-1.4358	5.23954e-07	-2.2458	0	1.45613	1.03934e-10	-1.16041	0.00466	1.26082	3.35268e-06	1.10156	0.03802
IV	YAL059W	ECM1			1.75424	0	2.03466	3.88465e-37	1.34309	2.07421e-11	-1.12814	0.29003	1.68218	2.35166e-13	1.6842	1.46237e-27	1.54643	0	1.15503	0.0247	-1.23708	2.32621e-06	-1.90357	1.15821e-16	1.87145	0	-1.06196	0.11845	1.91006	0	1.78466	1.55966e-37
IV	YNL113W	RPC19			1.37659	2.48461e-12	1.54174	0	1.29479	1.79592e-27	-1.25589	1.12021e-07	1.68958	6.33246e-36	1.84697	0	1.40313	2.02858e-11	1.04578	0.27061	-1.20804	3.18681e-06	-1.55713	7.83024e-16	2.0161	0	1.40947	1.4013e-45	1.64209	2.76116e-39	1.66095	4.23e-29
IV	YDR281C	PHM6			1.02654	0.57406	1.12286	0.0459	1.49266	9.61846e-06	-1.62531	1.47614e-27	1.8313	5.48798e-15	1.38856	4.02934e-08	2.2621	4.04106e-21	1.19978	0.01757	1.07062	0.33392	-1.42452	3.29736e-07	1.86025	1.72645e-25	1.12117	0.01489	1.71559	5.60519e-45	1.95702	8.40779e-45
IV	YBL028C	YBL028C			2.81201	4.33543e-08	2.75544	8.17951e-38	1.41895	8.11341e-06	1.23117	0.09013	1.70228	0.00505	1.70717	1.00309e-07	1.65616	0.00049	1.48474	0.01548	-1.44146	0.05708	-1.54628	0.18169	1.85297	1.51041e-07	1.40095	0.00649	2.30787	1.99861e-21	2.19819	0.00054
IV	YFL023W	BUD27			2.06408	5.91385e-23	2.44297	0	1.53068	1.18108e-24	1.21226	9.05122e-06	1.65944	1.60208e-27	1.67297	2.78105e-32	1.98414	1.11613e-35	1.86121	4.11305e-25	-1.1843	0.00129	-1.72205	5.98962e-07	1.99306	4.26968e-25	1.20807	0.00127	1.98128	0	2.08515	3.00865e-13
IV	YJL200C	ACO2	ENSG00000122729	ACO1	1.02021	0.49706	1.06943	0.07172	1.12562	0.00233	-1.011	0.75212	1.2503	7.50252e-12	-1.01133	0.82872	-1.11315	0.0001	-1.64816	1.18743e-34	-2.04307	0	-2.90232	0	1.51752	5.60519e-45	1.12485	1.33471e-07	-1.2975	3.72449e-26	-1.63632	0
IV	YMR212C	EFR3			1.02701	0.64951	1.00346	0.95437	-1.27582	3e-05	-2.01349	6.10869e-30	1.23613	3.44945e-07	1.11947	0.00645	-1.07511	0.05473	-1.07655	0.01947	-1.11108	0.03	-1.19922	1.56314e-07	1.32227	1.39535e-24	1.07853	1.82896e-06	1.12043	6.32078e-12	1.17052	5.07169e-15
IV	YGL120C	JA1			2.24716	0	2.27934	0	1.58061	0	-1.24611	0.0028	2.10369	0	1.85878	0	1.43192	0	1.31062	8.61029e-36	-1.17425	8.60437e-10	-1.85943	1.29847e-14	2.39	0	1.48861	2.2687e-42	2.27074	0	2.29933	0
IV	YLL008W	DRS1	ENSG00000124228	DDX27	1.53185	5.76995e-23	1.58464	0	1.34714	1.43819e-17	-1.2747	6e-05	1.67402	7.6651e-43	1.4841	5.23044e-20	1.20747	2.15363e-06	-1.02655	0.593	-1.51135	1.51011e-10	-2.14164	9.52543e-15	1.9167	0	1.27366	4.10861e-22	1.5854	7.1803e-25	1.78529	0
IV	YOR206W	NOC2	ENSG00000188976	NOC2L	1.14591	0.00028	1.1789	8.07325e-11	1.07643	0.01537	-1.97558	1.93769e-28	1.49098	0	1.55259	0	-1.08377	0.00207	-1.33656	3.43551e-18	-1.26852	3.2204e-10	-2.44022	2.43588e-20	1.77172	0	1.24351	1.69757e-33	1.38491	3.39322e-20	1.4402	0
IV	YIL091C	YIL091C	ENSG00000117597	C1orf107	1.7614	4.14784e-43	2.17851	0	1.62779	0	-1.21608	1.50476e-07	1.97601	0	1.98692	9.32648e-41	1.93684	5.46979e-33	1.40697	1.26413e-22	1.25787	6.85912e-23	-1.39684	9.82205e-06	2.24206	0	1.55173	6.1995e-20	1.65924	3.26006e-36	1.99464	0
IV	YKL127W	PGM1	ENSG00000079739	PGM1	1.14978	0.04458	1.12993	0.042	1.35365	7.93844e-12	-2.1053	2.88135e-26	1.34435	2.49071e-08	1.50309	2.07527e-16	1.42647	6.24454e-14	1.44628	5.10348e-19	1.16073	6.21362e-08	-1.08991	0.07882	1.3412	3.93047e-21	1.32055	2.37079e-15	1.29403	9.55815e-12	1.32269	4.62545e-09
IV	YNL308C	KRI1	ENSG00000129347	KRI1	1.44481	4.22852e-38	1.64614	0	1.11551	0.00837	-1.28256	4.10885e-10	1.27267	1.37295e-36	1.16822	0.00017	1.06541	0.00383	-1.02785	0.43593	-1.9406	1.09854e-33	-2.72759	3.98676e-34	1.28454	3.40268e-23	-1.10966	1.33759e-09	1.27641	4.03365e-15	1.42354	0
IV	YMR136W	GAT2			1.18483	2e-05	1.16003	0.0083	-1.80003	2.75226e-32	-3.61823	0	1.08023	0.04562	1.13511	0.00019	1.07883	0.00471	-1.31109	8.60344e-09	1.10893	0.01412	-1.06305	0.10715	1.46146	0	1.07245	3.75647e-06	1.60556	0	1.36575	2.37042e-38
IV	YGL171W	ROK1			1.65373	2.65082e-36	1.71073	0	1.55767	0	-1.07925	0.27402	1.64152	2.91054e-29	1.67919	5.60519e-44	1.23649	6.46398e-06	1.16588	1.8273e-09	-1.19204	5e-05	-2.32684	2.25708e-19	2.13066	0	1.32445	4.56798e-21	1.64723	3.08496e-34	1.79601	0
IV	YER082C	UTP7	ENSG00000204221	NM_005452	1.3952	7.92618e-38	1.45885	6.47183e-36	1.02034	0.33426	-1.91156	0	1.32968	3.6634e-13	1.3632	0	1.05664	0.06929	-1.18164	0.00259	-1.63566	6.62814e-43	-2.26951	5.59031e-22	1.52153	0	1.10797	0.00179	1.26414	1.64962e-17	1.38876	1.7003e-18
IV	YGL111W	NSA1	ENSG00000133316	WDR74	1.39158	1.09183e-13	1.55739	0	1.21075	1.8254e-06	-1.42185	3.67711e-18	1.43388	2.28412e-43	1.32437	7.19479e-14	1.17362	1.1854e-07	1.14546	8.51092e-08	-1.40307	1.22853e-30	-2.04725	3.89879e-23	1.35094	9.94922e-44	1.07217	0.11259	1.45949	3.39851e-30	1.45801	4.76441e-44
IV	YEL040W	UTR2			1.2121	4.33322e-06	1.37966	1.96996e-11	-1.36381	2.05002e-06	-3.39784	0	1.2207	1.26414e-09	-1.13041	0.0007	1.13979	0.00038	-1.41526	1.87018e-31	-1.12065	0.03032	-2.19797	0	1.3265	6.73279e-14	-1.25951	2.07825e-12	1.2913	1.31277e-11	1.05161	0.11092
IV	YOL124C	TRM11	ENSG00000066651	TRMT11	1.75343	0	2.21832	7.02346e-29	1.22079	0.0983	-1.61025	2.57657e-23	1.56103	1.98771e-21	1.78772	6.9197e-25	1.01977	0.65715	-1.21777	0.00293	-1.54773	3.41777e-07	-3.03983	1.21894e-14	1.60193	1.49185e-25	-1.02917	0.59177	1.3152	1.20753e-10	1.57373	1.93568e-37
IV	YAL036C	FUN11	ENSG00000185721	DRG1	1.64888	1.29893e-37	1.83536	1.49984e-28	1.08434	0.02547	-1.35459	1.98437e-07	1.53925	2.73171e-26	1.46633	2.25659e-19	-1.00012	0.99766	1.0098	0.81926	-1.36104	7.70559e-08	-2.1719	1.33355e-13	1.69106	1.32503e-36	1.04709	0.1379	1.38687	1.56125e-13	1.42015	9.04878e-17
IV	YFR055W	YFR055W			1.51527	4.49848e-10	1.3478	1.01445e-11	-1.38873	1.05108e-14	-2.81263	4.30423e-37	1.15516	0.04454	-1.56116	2.22287e-12	1.77069	6.84643e-11	1.56435	5.53334e-09	-2.51248	7.1015e-41	-3.00745	1.33419e-36	-1.02399	0.79675	-1.49896	3.61904e-12	1.17194	0.03047	-1.24681	0.01601
IV	YGL225W	GOG5	ENSG00000116704	SLC35D1	1.33118	2.41533e-24	1.45525	6.1728e-18	-1.09502	0.00063	-2.24159	0	1.41442	1.1041e-19	1.18167	1.05254e-10	1.46295	0	1.40279	6.29495e-23	1.20237	3.7611e-07	-1.02245	0.49752	1.37477	5.23254e-26	1.03965	0.26146	1.24871	6.30584e-44	1.13465	4.23591e-13
IV	YIL019W	FAF1			1.54706	1.49834e-35	1.75463	5.77726e-29	1.13971	0.00404	-1.26214	4.27021e-15	1.37485	3.07618e-13	1.32542	4.28198e-14	-1.19672	2.71351e-06	-1.35137	6.34845e-18	-2.11189	0	-3.48554	0	1.36969	2.59591e-28	-1.1896	1.12828e-11	1.47338	4.56471e-27	1.55859	0
IV	YLR367W	RPS22B	ENSG00000134419	RPS15A	1.54461	0	1.44128	5.37869e-15	1.0472	0.44741	-2.07715	0	1.38928	1.23445e-09	1.17009	0.0122	1.19924	0.0013	1.0543	0.4979	-1.05997	0.11469	-1.25806	0.00014	1.44417	1.8092e-11	1.13876	0.03353	1.57447	7.33292e-14	1.56891	3.12948e-11
IV	YOL080C	REX4	ENSG00000148300	REXO4	1.04466	0.47767	1.18118	5e-05	-1.16176	0.00122	-2.35048	0	1.18049	0.00053	1.18531	0.0001	-1.27723	5.89101e-08	-1.88948	1.98704e-42	-2.72004	0	-4.86317	0	1.28741	3.44703e-08	-1.36045	7.87321e-09	1.24363	0.00018	1.34103	1.38163e-36
IV	YLR435W	TSR2	ENSG00000158526	TSR2	1.2877	2e-05	1.39894	0	1.08559	0.01755	-1.64466	0	1.25357	2.0582e-06	1.22912	1e-05	1.00748	0.91189	-1.27028	1e-05	-1.82425	0	-2.39402	4.98903e-24	1.37811	6.09301e-07	-1.17202	0.00271	1.09374	0.26299	1.18563	0.00648
IV	YKR057W	RPS21A	ENSG00000171858	RPS21	1.53604	1.28419e-27	1.63293	6.16298e-20	1.05373	0.25599	-2.07015	0	1.3605	1.59091e-06	1.24838	0.00202	1.32603	3.2299e-09	1.26729	2e-05	-1.06359	0.26987	-1.20355	0.0008	1.29638	2e-05	-1.07433	0.27058	1.30401	3.41739e-06	1.51803	1.09086e-17
IV	YGL029W	CGR1	ENSG00000110104	CCDC86	2.01389	8.04839e-18	2.42341	1.70815e-35	1.23003	0.00012	-1.35111	0.00083	1.32303	0.01059	1.35025	1.30936e-06	1.69672	2.99916e-09	1.22382	0.00914	-1.39913	3.34614e-06	-1.69959	8.47376e-12	1.54803	2.73642e-11	-1.07208	0.37366	1.37269	0.00012	1.82431	1.06126e-08
IV	YPL012W	RRP12	ENSG00000052749	RRP12	1.7073	0	1.90245	9.02436e-43	1.42432	1.14042e-22	-1.56082	9.35765e-11	1.91696	0	1.68035	0	1.22068	8.64236e-09	1.18971	4.21049e-06	-1.50867	0	-2.1623	1.02946e-23	2.10352	0	1.43862	0	1.8783	2.74086e-40	2.0893	0
IV	YNR067C	DSE4			1.02582	0.68354	-1.00735	0.86865	-1.51142	6.97923e-18	-3.69031	0	1.14596	0.0051	1.45055	5.40748e-39	-1.23225	2.34e-21	-1.1656	2.26809e-08	1.03332	0.37356	-1.06411	0.21778	1.27448	9.90124e-12	1.45343	4.24258e-17	1.18474	0.00032	1.19987	2e-05
IV	YLR129W	DIP2	ENSG00000065183	WDR3	1.86774	0	2.18889	0	1.49237	0	-1.2685	0.00024	2.00668	0	1.93705	0	1.87122	0	1.53652	0	1.07596	0.13287	-1.25512	0.00038	2.43549	0	1.59677	0	2.07551	0	2.51096	0
IV	YNL313C	YNL313C	ENSG00000115760	BIRC6	2.34974	2.67065e-18	2.59435	2.27751e-26	1.77449	1.21092e-09	1.09807	0.33515	1.90954	2.55092e-10	1.63014	7.16393e-06	1.87451	3.99226e-17	1.48592	5e-05	-1.10176	0.37693	-1.69329	1.14994e-11	2.21	1.94835e-14	1.41013	4e-05	2.14573	1.23699e-18	2.46634	2.37189e-23
IV	YDR496C	PUF6	ENSG00000080608	KIAA0020	1.19024	2.0191e-08	1.25529	1e-05	1.05585	0.257	-1.76261	8.05435e-34	1.42816	2.70834e-10	1.44238	7.31706e-29	-1.05903	0.06344	-1.25339	2.76474e-06	-1.37062	6.00978e-13	-2.26206	1.26454e-21	1.58361	0	-1.04346	0.38308	1.15459	0.00044	1.21981	1.31331e-07
IV	YOL158C	ENB1			1.29561	0.00023	1.24547	4e-05	1.07964	0.19265	-1.04516	0.27946	1.00373	0.94347	1.2901	5.89991e-06	1.37559	3.39911e-14	1.6897	8.8393e-19	-1.03968	0.16783	-1.25471	0.00025	1.00156	0.97672	-1.04069	0.70541	3.08939	0	3.20546	0
IV	YKR056W	NUC2	ENSG00000188917	CXorf34	1.47312	4.6651e-09	1.58361	5.56302e-11	1.16689	0.01712	-1.27009	0.00051	1.25639	0.00228	1.43336	6.97489e-07	1.22042	3e-05	1.10246	0.1716	-1.0764	0.34345	-2.11437	6.32589e-25	1.51172	1.38525e-17	1.10204	0.10028	1.1923	0.00449	1.47997	1.57783e-08
IV	YER073W	ALD5	ENSG00000128918	ALDH1A2	1.25109	0.00019	1.13352	0.00599	-1.00519	0.926	-1.21836	0.00186	1.3585	3e-05	1.0564	0.46713	1.08936	0.02071	-1.18503	0.03085	-1.70252	1.13857e-21	-2.03889	3.10681e-22	1.43389	8.40005e-16	1.44089	1.25922e-10	1.3452	1.1446e-10	1.21508	0.00019
IV	YDR083W	RRP8	ENSG00000132275	KIAA0409	1.3522	1.18522e-31	1.5106	2.16151e-39	-1.06061	0.1599	-1.76827	6.33618e-20	1.40386	1.3022e-26	1.19408	2.06712e-13	-1.04537	0.0677	-1.29372	1.29756e-13	-1.38481	0	-2.05689	5.21816e-38	1.53959	0	-1.09258	0.0001	1.23696	6.6973e-14	1.19477	1.6794e-29
IV	YNL248C	RPA49	ENSG00000137054	POLR1E	1.14325	4e-05	1.21233	1.12815e-11	-1.01115	0.75831	-1.92097	5.14306e-37	1.22819	2.94857e-14	1.17203	2.37078e-07	-1.17022	6.6417e-06	-1.38691	3.87322e-17	-1.59638	1.23163e-35	-2.32668	1.13472e-35	1.23302	1.51275e-18	-1.1039	0.00158	1.16798	2.75847e-08	1.15753	2.19268e-06
IV	YDR161W	TCI1			1.15675	0.08593	1.30273	3.70253e-10	-1.02679	0.58691	-1.3995	0.00023	1.28815	2.08879e-07	1.42087	5.34755e-38	-1.07406	0.27063	-1.09642	0.12495	-1.63268	1.00645e-07	-2.47173	1.99965e-41	1.27716	6e-05	-1.0754	0.17022	1.22237	1.3893e-06	1.26153	1.63406e-06
IV	YJL208C	NUC1	ENSG00000157036	ENDOGL1	1.81498	0	2.2044	0	1.39086	0	-1.3249	8.80872e-09	1.57849	1.47471e-35	1.65936	0	1.52512	5.86009e-29	1.17441	3.78888e-06	1.05206	0.26298	-1.39438	4.97239e-10	1.68016	1.49448e-24	1.24906	5e-05	1.4383	9.081e-24	1.63085	6.46856e-19
IV	YNR054C	ESF2	ENSG00000146109	ABT1	1.20384	1.33487e-06	1.47839	0	1.16385	9.9811e-06	-1.14503	0.04607	1.37415	1.38337e-32	1.28989	6.02589e-15	-1.036	0.33376	-1.24163	9.76684e-12	-1.51625	0	-2.09142	0	1.48635	9.97198e-22	-1.04614	0.05334	1.17933	2.20125e-09	1.21913	5.84429e-08
IV	YDR412W	YDR412W	ENSG00000100101	NOL12	1.21913	1.37221e-08	1.38358	1.51696e-08	-1.08713	0.13921	-1.52616	2.61339e-11	1.2719	2.95784e-20	1.19305	3.32472e-07	1.09288	0.0014	-1.13401	0.00016	-1.49807	3.45697e-24	-2.46117	0	1.3161	1.68263e-21	-1.27393	3.55512e-08	1.21724	3.86025e-07	1.27767	2.0433e-09
IV	YOR224C	RPB8	ENSG00000163882	POLR2H	1.28096	3.17467e-11	1.38438	2.6982e-41	-1.06244	0.08472	-2.21016	0	1.26825	5.07352e-10	1.17735	1.09663e-07	-1.01805	0.65205	-1.23228	2.11702e-09	-1.60765	0	-2.03525	0	1.40783	1.2097e-30	-1.05738	0.18951	1.24871	1.22576e-07	1.33523	1.9275e-07
IV	YMR049C	ERB1	ENSG00000170727	BOP1	2.26102	0	2.39958	0	1.56165	7.87502e-38	-1.25046	4.44438e-09	1.97913	0	1.91803	0	1.6201	1.08303e-35	1.35204	4.19648e-21	-1.10291	0.00083	-1.41966	1.10653e-06	2.27639	0	1.55225	0	2.28123	0	2.37355	0
IV	YOL076W	MDM20	ENSG00000111300	C12orf30	1.3593	1.23324e-08	1.4892	1.74243e-20	-1.10112	0.02548	-2.4405	0	1.29842	1.36153e-11	1.19071	7.18932e-06	1.29015	5e-05	1.40715	3.46608e-12	-1.15385	0.01716	-1.26476	0.00099	1.44136	3.67695e-11	1.23129	0.00788	1.47226	2.93484e-31	1.53518	5.58432e-09
IV	YGR245C	SDA1	ENSG00000198301	SDAD1	1.38978	3.66132e-13	1.66082	5.07781e-11	1.00326	0.96002	-2.03166	0	1.54087	5.94854e-14	1.19674	0.00144	1.0588	0.21801	1.0247	0.66951	-1.53763	4.12614e-19	-2.32629	0	1.53301	4.90059e-19	-1.08821	0.0487	1.52025	8.519e-18	1.38766	4.8587e-13
IV	YDL060W	TSR1	ENSG00000167721	TSR1	1.59337	1.47292e-18	1.72472	0	1.37969	0	-1.30703	0.00033	1.92018	0	1.68718	0	1.2056	0.00011	1.15959	5.54852e-07	-1.29392	1.25782e-06	-2.0795	1.92607e-30	2.01406	0	1.31851	9.94302e-16	1.78587	0	1.95539	0
IV	YOR001W	RRP6	ENSG00000171824	EXOSC10	1.67754	6.94534e-16	1.91039	2.63447e-21	1.3909	1.32588e-11	1.31517	7.38651e-07	1.88783	1.93135e-23	1.63844	2.76655e-19	1.4997	1.21821e-21	1.39434	1.26404e-16	-1.02108	0.76186	-1.17259	0.0092	1.8751	2.46022e-39	1.5822	4.50528e-18	1.98636	0	2.12433	0
IV	YKL078W	DHR2			2.51982	0	2.86728	0	1.2941	4.36419e-10	-1.73383	4.44081e-40	1.86917	0	1.89223	0	1.39492	3.98905e-27	1.18067	6.31876e-14	-1.52368	1.72587e-27	-2.85494	3.3086e-19	2.31668	0	1.14902	1.42344e-07	2.01527	0	2.60911	0
IV	YCL054W	SPB1	ENSG00000108592	FTSJ3	2.78023	0	2.90544	0	1.72307	1.91862e-15	-1.094	0.04133	2.18371	1.00006e-23	1.88591	1.48112e-22	1.84203	3.09187e-40	1.62679	6.40644e-13	1.09991	0.10451	-1.45473	1.57367e-09	2.47303	0	1.49565	1.37801e-09	2.13945	0	2.68212	3.13993e-39
IV	YGR145W	ENP2	ENSG00000115761	NOL10	1.47469	3e-05	1.63845	6.15071e-11	-1.13706	0.14836	-1.88053	9.43249e-23	1.40515	2e-05	1.13084	0.16349	-1.07791	0.35257	-1.15454	0.07754	-1.75953	6.93058e-10	-2.41997	3.07476e-16	1.41895	8.21846e-08	-1.10089	0.24708	1.36341	5.0488e-07	1.36321	6.11905e-07
IV	YMR246W	FAA4	ENSG00000123983	ACSL3	1.24752	4.04689e-10	1.31989	1.68365e-07	1.47518	1.42974e-16	-2.03692	0	1.86433	9.83037e-40	1.65016	1.99451e-40	1.07681	0.02403	-1.10574	0.02596	-1.1076	3e-05	-1.35269	3.33995e-26	1.69783	0	1.11403	2.60554e-09	1.59069	0	1.68539	0
IV	YLR276C	DBP9	ENSG00000136271	DDX56	1.10077	0.06505	1.26476	3.83394e-19	-1.18332	1.11403e-09	-2.31764	0	1.23968	2.98913e-19	1.1811	1.55149e-15	-1.17425	4.91266e-08	-1.41809	4.24766e-26	-1.76052	0	-2.83129	0	1.22181	1.91385e-20	-1.27625	6.31511e-22	1.14644	7e-05	1.15324	4.10536e-15
IV	YPR144C	NOC4	ENSG00000184967	NOC4L	1.53079	4.41539e-06	1.58144	5.78511e-18	1.11123	0.02747	-1.50053	2.24831e-17	1.19433	3.30633e-16	1.29209	6.41402e-10	1.07997	0.03659	-1.10456	0.0071	-1.37897	1.10618e-07	-2.15813	1.01339e-10	1.27457	2.17863e-28	-1.12542	3e-05	1.23064	1.24608e-09	1.24265	2.10848e-12
IV	YPL256C	CLN2			1.01534	0.82077	1.13295	0.0005	-1.02394	0.67315	-2.13404	0	1.36927	4.43228e-17	1.45004	3.66159e-42	1.51006	1.10983e-42	1.45673	8.28174e-12	1.25851	5.07457e-08	1.06038	0.18285	1.47076	1.18266e-12	1.04527	0.39247	1.00079	0.97892	-1.00289	0.9572
IV	YNL182C	IPI3	ENSG00000065268	WDR18	1.84612	0	2.24634	0	1.31292	7.08193e-11	-1.20083	9e-05	1.6628	0	1.62336	5.61479e-32	1.51327	0	1.15263	0.00115	-1.37286	3.06975e-25	-2.22832	8.67804e-12	1.88651	0	1.13844	0.00048	1.78653	2.3058e-24	2.07039	7.5543e-32
IV	YKL143W	LTV1	ENSG00000135521	LTV1	1.42212	1.13785e-08	1.57784	6.24808e-39	1.13566	0.00562	-1.22786	0.00324	1.29281	2.88537e-13	1.37287	1.88923e-14	1.04996	0.33587	-1.05479	0.29405	-1.78436	2.11892e-20	-2.72891	3.44285e-33	1.36254	8.02519e-20	-1.06208	0.03768	1.26883	1.28237e-10	1.41377	2.22493e-34
IV	YPL092W	LPG16			1.14338	0.00364	1.18947	8e-05	1.09157	0.04015	-2.47884	0	1.16536	0.00013	-1.23243	2.85082e-10	1.327	3.4817e-15	1.02644	0.63931	1.14611	0.0003	-1.31966	3.464e-21	-1.09408	0.0004	1.25678	5.49693e-34	1.0288	0.54605	-1.24735	2.89785e-08
IV	YKL106W	AAT1			1.28077	5.1156e-17	1.43365	0	1.72561	0	1.39681	2.37954e-34	1.70375	0	1.92732	0	1.39201	3.02083e-36	1.05033	0.05223	-1.01354	0.73222	-1.02265	0.33695	2.02979	0	1.89933	0	1.88686	0	2.08891	0
IV	YDR165W	TRM82	ENSG00000160193	WDR4	1.11658	0.00014	1.15697	0.01008	-1.17779	0.0002	-3.2621	0	1.11377	0.00011	1.03709	0.11947	-1.33571	7.13876e-10	-1.54568	3.34467e-19	-1.72466	0	-2.95132	0	1.30776	4.27053e-17	-1.17812	9.30008e-12	1.1295	2e-05	1.0283	0.25982
IV	YDL182W	LYS20			1.59546	5.59745e-15	1.61773	9.89102e-32	1.28852	0.00014	1.60029	3.40017e-24	1.41096	1.14475e-07	1.09306	0.08529	1.30449	6.65363e-08	1.07103	0.14764	-2.0103	2.47058e-31	-2.6497	0	1.40971	9.31274e-12	1.1275	0.0035	1.1791	4e-05	1.01886	0.38967
IV	YKR081C	RPF2	ENSG00000197498	BXDC1	-1.00708	0.84345	1.10508	0.0065	1.03175	0.15729	-1.83837	1.12104e-44	1.41615	3.7792e-27	1.34903	3.55922e-17	-1.11059	7.22763e-08	-1.3969	1.33279e-22	-1.83335	0	-2.9766	7.9364e-36	1.43131	1.23253e-23	-1.17471	2.01607e-09	1.08525	0.02747	1.10357	1.67803e-09
IV	YBR187W	YBR187W	ENSG00000134851	TMEM165	1.12419	1.36352e-06	1.14542	1e-05	-1.1104	8.0162e-06	-2.15888	0	1.08503	0.01089	1.05542	0.00669	1.04464	0.08122	-1.07984	0.00998	-1.36236	6.71606e-30	-2.03078	4.98664e-39	1.23717	7.92465e-13	-1.023	0.32053	1.14373	6.6349e-08	1.08424	0.00088
IV	YJR116W	YJR116W			1.13583	8.90002e-06	1.18575	1.28994e-12	-1.53624	5.0592e-37	-2.16298	0	-1.16815	4.88959e-06	-1.17406	2.65935e-06	-1.15657	1.25724e-06	-1.22941	1.02245e-11	-1.16705	0.00263	-1.23222	3.39824e-06	-1.0609	0.04946	-1.04086	0.43703	1.2259	4.61424e-07	1.35577	8.13113e-17
IV	YGR078C	GIM2	ENSG00000155959	VBP1	1.5174	1.02196e-25	1.56586	0	-1.08232	0.00575	-2.23489	0	1.14129	0.00179	1.12808	0.00026	1.23068	4.31223e-16	1.0245	0.28311	-1.01667	0.43198	-1.27508	2e-05	1.30123	8.09805e-33	1.06012	0.03363	1.42971	0	1.43775	0
IV	YKL199C	YKT9			1.50199	0.00074	1.20655	0.05875	1.83795	2.12036e-14	1.92734	8.79429e-14	1.21296	0.02387	1.18306	0.06487	1.32888	0.00015	1.0347	0.68091	-1.78453	1.24375e-07	-1.58403	3.62298e-07	1.07405	0.31904	1.09157	0.30123	1.55939	1.0749e-08	2.03342	8.43734e-13
IV	YKL014C	URB1	ENSG00000142207	URB1	1.04964	0.03093	1.06608	0.05159	-1.10479	0.01033	-2.18198	0	1.17003	6.02252e-14	-1.00037	0.99134	-1.29413	1.73898e-19	-1.31228	3.47226e-10	-1.81729	0	-2.19937	0	1.31865	2.42463e-23	-1.02305	0.46887	1.14059	0.00024	1.186	0.00016
IV	YBL004W	UTP20	ENSG00000120800	UTP20	1.56303	0	1.73261	0	1.43726	2.38723e-33	1.11419	0.02973	1.79782	0	1.68096	0	1.37505	2.57781e-34	1.2142	5.51087e-14	-1.26025	1.62263e-08	-1.33866	8.19269e-08	1.9584	0	1.68077	0	1.86848	0	2.05122	0
IV	YJL109C	UTP10	ENSG00000119285	HEATR1	1.17424	3.5081e-08	1.31687	8.91528e-18	1.06849	0.09436	-1.65617	1.96436e-37	1.43757	2.36301e-38	1.41047	1.2475e-17	-1.15133	3.44148e-14	-1.19126	7.16503e-11	-1.66094	0	-2.08181	0	1.57387	0	1.17453	3.65041e-08	1.30441	1.55404e-15	1.37762	0
IV	YDR060W	MAK21	ENSG00000115816	CEBPZ	1.45293	3.11367e-15	1.62423	2.50074e-30	1.12795	0.0003	-1.59932	2.38596e-26	1.62625	1.3856e-19	1.29731	1.33432e-06	1.08664	0.11612	-1.04552	0.27971	-1.50119	0	-2.04071	4.32292e-34	1.71715	1.08131e-35	1.11982	0.02013	1.48772	5.29817e-17	1.6371	1.80245e-13
IV	YNL256W	FOL1			1.34854	1.32038e-13	1.47583	1.47128e-31	2.027	0	2.18949	0	1.27135	1.41549e-12	1.26594	3.78712e-09	1.10323	0.00012	-1.03439	0.39602	-1.44853	1.54732e-31	-1.55608	1.16625e-32	1.34199	3.99321e-32	1.04305	0.24054	1.39617	5.02251e-22	1.42433	0
IV	YLL034C	RIX7	ENSG00000143748	NVL	2.40937	1.719e-12	2.38375	1.10907e-15	1.62841	3e-05	-1.07384	0.49362	2.04423	2.86067e-08	1.88707	1.86382e-07	1.69666	1e-05	1.39058	0.00089	-1.26477	0.03712	-1.70101	0.00886	2.66017	2.01342e-25	1.65245	2e-05	2.30049	1.24814e-14	2.54137	4.77623e-15
IV	YDR398W	UTP5	ENSG00000163811	WDR43	2.2358	0	2.4615	0	1.54131	0	-1.05109	0.14935	2.06508	0	2.26117	0	1.70452	1.22016e-28	1.42226	1.0738e-32	-1.01923	0.6994	-2.01311	5.15504e-15	2.19188	0	1.46441	0	1.92017	0	2.30131	0
IV	YLR214W	FRE1			-1.23399	4.23912e-11	-1.18823	0.02963	-1.27324	8e-05	-2.95026	0	1.38295	4.86934e-09	1.05064	0.3255	3.71739	0	3.22615	0	-10.1893	0	-8.07474	0	-1.44949	1.95029e-24	-2.68897	0	1.25814	7.95083e-11	1.28208	6.34649e-18
IV	YPL043W	NOP4	ENSG00000106344	RBM28	2.0333	0	2.28322	0	1.31066	0	-1.35009	1.03059e-09	1.78115	0	1.74287	0	1.54939	4.21626e-25	1.142	7e-05	-1.33743	3.63005e-16	-2.19288	0	1.95217	0	1.18178	1e-05	1.68343	3.27208e-28	1.83716	3.86758e-42
IV	YLL035W	GRC3	ENSG00000162408	NOL9	2.02453	4.61657e-11	1.53242	0.0033	1.61511	8e-05	-1.17893	0.09783	1.9741	1.54258e-33	2.15014	1.55871e-24	1.3428	5e-05	1.29964	0.00281	-1.11668	0.2523	-1.64787	7.15353e-07	1.96439	3.99653e-14	1.64726	8.76469e-13	1.78993	1.69187e-19	1.77837	0.00031
IV	YDL063C	YDL063C			1.5509	4.50314e-17	1.61891	1.24575e-42	1.01659	0.6211	-1.878	2.54778e-39	1.44861	1.14372e-39	1.55088	3.797e-38	1.02351	0.48295	-1.11167	0.00699	-1.56572	0	-3.0451	1.07754e-24	1.57728	0	1.01763	0.54736	1.45357	4.26211e-28	1.76553	2.51082e-38
IV	YLR401C	DUS3	ENSG00000141994	DUS3L	1.72011	3.72788e-11	2.09772	9.52641e-18	1.26628	0.0053	1.10687	0.22545	1.39994	2e-05	1.39653	3e-05	1.25901	0.001	1.21967	0.01635	-1.15708	0.01716	-1.61712	2.27398e-08	1.62763	2.5148e-14	1.22157	0.02498	1.45321	2.45001e-09	1.64706	3.82161e-10
IV	YPL265W	DIP5	ENSG00000099960	SLC7A4	-1.00186	0.96566	-1.18752	0.03461	1.81044	1.02782e-10	-1.08438	0.2186	2.2739	1.1424e-36	1.66491	2.25148e-13	1.54461	6.92421e-16	-1.20598	0.00333	1.04057	0.49891	-2.22478	0	2.43595	0	2.87889	0	1.21544	3e-05	1.17082	0.00015
IV	YGR177C	ATF2			1.22987	0.00595	1.21108	0.00445	1.10073	0.14316	-4.10325	0	-1.05979	0.31357	-1.32156	1e-05	1.81324	2.56546e-21	1.47172	2.29319e-10	-2.28732	5.25506e-28	-3.13478	1.96777e-25	1.09772	0.11604	3.52775	0	1.21647	0.00361	1.62329	1.70919e-13
IV	YGL078C	DBP3			1.18725	3.52702e-10	1.26719	2.10577e-10	1.30786	2.67502e-18	-1.14445	0.15644	1.41049	1.59912e-20	1.24459	9.1145e-08	1.10902	0.01908	-1.078	0.02211	-1.34536	1.94994e-21	-2.10835	2.8026e-45	1.42851	9.41694e-28	-1.11285	0.00037	1.20262	2e-05	1.277	1.85537e-11
IV	YKL191W	DPH2	ENSG00000132768	DPH2	1.99504	2.25609e-43	2.10611	0	1.89636	5.60519e-45	1.64913	3.20012e-24	2.15037	0	1.93617	3.33437e-25	1.42099	2.45148e-14	1.11026	0.0383	-1.02348	0.60663	-1.53641	2.10078e-10	2.16322	1.4013e-45	1.70477	2.45793e-24	1.87118	1.61647e-32	1.92883	2.80424e-34
IV	YOR119C	RIO1	ENSG00000124784	RIOK1	1.33382	1e-05	1.52012	0	-1.26018	1.08294e-12	-1.14885	0.00067	-1.01552	0.65474	-1.00925	0.82476	-1.11361	0.00036	-1.20018	1.01517e-06	-1.62005	5.33451e-23	-2.32108	4.56111e-35	-1.02131	0.56539	-1.28978	9.58557e-14	1.02125	0.48307	1.08348	0.001
IV	YKL172W	EBP2	ENSG00000117395	EBNA1BP2	1.0079	0.9018	1.2266	1e-05	-1.07733	0.06523	-1.59671	7.54838e-38	1.25269	3e-05	1.22874	0.0001	-1.08453	0.14816	-1.29354	7.61048e-06	-1.66492	1.06997e-16	-2.79374	0	1.27145	1e-05	-1.13994	0.0007	1.09613	0.12328	1.11229	0.00032
IV	YNL207W	RIO2	ENSG00000058729	RIOK2	1.05868	0.01024	1.20294	5.87829e-19	-1.23097	3.92468e-15	-1.44835	2.99673e-40	1.04121	0.06836	-1.05008	0.0577	-1.23947	5.83238e-11	-1.41034	7.05223e-28	-1.7242	0	-2.53235	0	1.08499	0.00017	-1.24794	2.99885e-24	1.00759	0.76104	1.00904	0.69266
IV	YOR091W	YOR091W	ENSG00000065548	ZC3H15	1.54314	2.43198e-22	1.7502	0	-1.01194	0.79862	-1.68741	2.31535e-22	1.33055	3.26561e-37	1.44155	0	1.07431	0.00321	-1.08578	0.00212	-1.51993	5.68321e-27	-2.5852	0	1.57936	0	1.15446	7.15115e-14	1.70582	0	1.81286	0
IV	YAL025C	MAK16	ENSG00000198042	RBM13	1.62435	0	1.92925	1.5212e-32	1.10296	0.01363	-1.86848	0	1.65214	0	1.70407	0	1.3688	3.62562e-16	1.02133	0.69984	-1.51631	0	-2.5348	2.92568e-30	1.6285	0	-1.00258	0.92518	1.30511	2.49815e-09	1.51521	6.5448e-32
IV	YLR285W	NNT1	ENSG00000124357	NAGK	1.06806	0.00926	1.04586	0.16289	-1.13943	1.96027e-07	-2.30325	0	1.0829	0.00873	1.03711	0.23111	-1.07446	0.00612	-1.20635	5.97207e-16	-1.33649	3.57581e-26	-1.59211	0	1.21862	1.41802e-12	-1.00492	0.92822	1.14333	3.72572e-09	1.14859	9.13494e-08
IV	YBL112C	YBL112C			1.09037	0.23923	1.01376	0.74244	1.30501	1.89663e-20	1.94816	0	-1.19326	1.33782e-08	1.29067	0.00029	1.41568	1.50737e-13	1.38396	0	-1.17486	0.02477	-1.22361	0.00015	1.17793	9e-05	2.01084	0	1.79051	0	1.88087	0
IV	YLR397C	AFG2			2.0127	7.15879e-27	1.94948	3.03619e-41	1.50141	1.87521e-15	1.39816	4.03445e-10	1.79703	7.89851e-31	1.36742	3.1835e-17	1.31769	5.13105e-08	1.31337	6.3179e-08	-1.07948	0.27913	-1.16801	7e-05	1.87427	0	1.28535	0.00019	1.82357	2.14159e-33	1.74858	6.01722e-11
IV	YDL148C	NOP14	ENSG00000087269	NOL14	1.24067	8.4714e-12	1.35942	1.32474e-11	1.05648	0.14613	-1.59986	9.26134e-12	1.28216	1.04441e-31	1.18113	2.87067e-08	-1.06009	0.05632	-1.10328	0.00066	-1.89179	0	-2.77485	0	1.43074	1.71707e-28	-1.03213	0.20587	1.33806	4.88566e-15	1.45307	7.43002e-28
IV	YGR128C	UTP8			1.55657	0	1.68805	0	1.07848	0.04632	-1.77438	5.5729e-19	1.61062	1.67736e-29	1.47038	7.26578e-30	1.14722	5.42937e-08	-1.00652	0.84386	-1.32333	1.04175e-30	-2.17112	5.21414e-28	1.78666	0	1.06761	0.05827	1.58375	0	1.59659	0
IV	YPR137W	RRP9	ENSG00000114767	RRP9	2.12346	1.46628e-26	2.77389	0	1.33522	0.00075	-1.29242	0.00034	1.58869	1.00363e-16	1.88689	7.29655e-17	2.09391	0	1.42479	1.59562e-08	1.40501	1.25011e-09	-1.40116	9.12848e-15	1.85436	3.78351e-44	1.23172	9.65296e-06	1.67121	5.66708e-34	1.93792	0
IV	YDR120C	TRM1	ENSG00000104907	TRMT1	1.27324	7.06933e-07	1.4375	0	-1.08841	0.09107	-1.64215	0	1.5281	9.55971e-36	1.46716	5.14182e-13	-1.26249	3.12533e-07	-1.44295	0	-1.59358	1.35358e-14	-2.95731	6.83648e-36	1.45927	0	-1.01577	0.65391	1.12867	0.00228	1.2112	0.00103
IV	YLR196W	PWP1	ENSG00000136045	PWP1	1.46558	0	1.67564	0	1.20495	5.85916e-17	-1.44819	1.06963e-22	1.40205	0	1.30123	8.74017e-15	1.21881	3.16126e-12	-1.00168	0.94934	-1.61596	1.50892e-41	-2.31345	4.77192e-20	1.43106	4.57986e-28	1.02529	0.41035	1.48977	1.00261e-28	1.53867	1.99707e-23
IV	YHR066W	SSF1			1.61302	3.09624e-09	1.87078	2.13064e-11	1.03117	0.70551	-2.11555	0	1.36852	0.00143	1.51007	1.35707e-07	1.44841	3.53885e-07	1.02049	0.83587	-1.29601	3e-05	-2.57889	1.64248e-20	1.302	4e-05	-1.13375	0.2239	1.05984	0.49446	1.38585	0.00051
IV	YCR057C	PWP2	ENSG00000160220	PWP2	2.07812	0	2.3918	0	1.65039	0	-1.25899	1.21952e-08	2.30689	0	2.04798	0	1.76633	2.1636e-42	1.47062	3.19495e-12	1.04043	0.23541	-1.64871	6.50104e-06	2.60862	0	1.49136	0	2.15655	0	2.4499	0
IV	YER130C	YER130C			1.64978	2.66448e-25	1.78702	0	1.16577	0.00993	1.516	1.56995e-33	1.06783	0.24788	1.92638	0	-1.09601	0.01391	1.35052	2.71199e-13	-1.35875	8.14386e-10	-1.37718	3.09752e-15	1.1105	0.00152	1.44641	2.51865e-13	1.57851	8.12038e-26	2.28698	0
IV	YOL010W	RCL1	ENSG00000120158	RCL1	1.75416	0	2.30644	0	1.65836	7.49072e-39	-1.13385	1.19743e-07	1.6945	0	1.92318	0	2.34967	0	1.43801	7.33637e-37	1.17382	3.9017e-11	-1.42659	0.00143	1.79348	0	1.19483	0.00014	1.53639	1.49959e-25	1.80121	4.3569e-34
IV	YKL043W	PHD1			1.15753	1e-05	1.05685	0.06286	2.24595	0	2.11638	0	1.0611	0.17013	1.0352	0.2193	1.09542	6.30808e-07	1.00455	0.87169	-1.29652	2.93807e-28	-1.35922	4.39571e-36	1.05656	0.01465	-1.19911	5.29256e-10	1.38775	2.4662e-34	1.29222	6.34936e-13
IV	YER127W	LCP5	ENSG00000129460	NGDN	1.79352	1.59758e-38	2.42734	0	1.55434	0	-1.1552	1.79182e-06	1.74626	0	1.87321	0	2.15314	0	1.40699	2.59283e-19	1.01679	0.40393	-1.86529	7.22034e-35	1.86193	0	1.22373	5.41142e-18	1.8794	0	2.16624	0
IV	YBR141C	YBR141C			1.74751	0	2.2139	0	1.49342	5.89516e-10	1.30003	4.37129e-15	1.17339	0.01011	1.87334	3.93787e-38	1.21205	0.00031	1.15728	0.23884	-1.15325	0.00224	-1.76203	4.34374e-14	1.31021	2e-05	1.0262	0.64304	1.24586	0.00033	1.63706	5.42183e-17
IV	YNL075W	IMP4	ENSG00000136718	IMP4	1.04541	0.04714	1.18665	2.96328e-07	-1.1789	4.3457e-08	-1.7345	0	1.06842	0.01218	1.07357	0.15848	-1.17027	0.00034	-1.51894	3.20615e-15	-1.72803	0	-2.86278	0	1.14826	0.00074	-1.34676	0	-1.00212	0.94028	1.08783	2.80428e-07
IV	YDR087C	RRP1	ENSG00000160208	RRP1B	1.36001	0	1.61222	8.66595e-20	-1.17964	0.00059	-2.29791	0	1.24048	2e-05	1.26581	1.75204e-07	-1.10174	1.19361e-08	-1.25813	4.95496e-06	-1.97481	0	-2.54467	3.34315e-30	1.15927	0.0002	-1.34001	1.60077e-15	1.2105	2.06028e-06	1.24555	1.48166e-14
IV	YOR182C	RPS30B	ENSG00000149806	FAU	2.14977	0	2.00957	0	1.26953	9.55111e-08	-1.21546	5.77459e-10	1.32155	0.00012	1.48737	3.64294e-22	1.56613	3.16853e-12	1.57586	2.37242e-15	1.18599	0.00115	-1.04174	0.38148	1.42165	3.09545e-11	1.1491	0.00634	1.58318	5.99424e-28	1.58149	1.34121e-13
IV	YOR294W	RRS1	ENSG00000179041	RRS1	1.6336	5.96851e-40	1.89627	1.87564e-31	1.48538	6.85301e-10	-1.00953	0.74696	1.60014	0	1.67679	0	1.36825	3.1121e-22	1.08804	0.04969	-1.82106	1.63858e-40	-2.19953	4.21939e-22	1.72605	0	1.04922	0.07698	1.83896	2.85659e-31	2.00169	0
IV	YJR063W	RPA12	ENSG00000066379	ZNRD1	2.39166	1.62596e-11	2.80214	4.09179e-43	1.65098	3.55142e-13	-1.34516	0.00355	1.9882	1.36631e-14	1.97442	8.89681e-19	1.64475	6.64163e-06	1.38695	0.00031	-1.16519	0.08638	-1.51753	0.00289	2.24521	2.23645e-14	1.32996	0.00991	2.0043	2.95505e-13	2.03502	6.35378e-10
IV	YDL039C	PRM7			1.79518	0	1.87459	0	2.7466	0	1.27815	8.60982e-08	1.8939	0	2.02902	0	2.07644	0	1.41782	8.77611e-30	-1.80611	0	-2.0706	1.39296e-21	1.84418	0	1.11634	8e-05	1.96578	0	1.49211	1.62784e-20
IV	YDL112W	TRM3	ENSG00000059588	TARBP1	1.25069	4.72148e-07	1.51071	4.89636e-38	-1.09809	0.02054	-2.36562	1.17386e-36	1.08669	0.03593	-1.00108	0.9704	-1.12969	0.00044	-1.11337	0.01567	-1.63717	0	-1.96533	1.73761e-43	1.16712	3.09694e-07	-1.17053	2.70101e-08	1.18951	4.76869e-08	1.13473	1.20698e-13
IV	YJL130C	URA2	ENSG00000021826	CPS1	1.23573	3.20878e-14	1.25871	3e-05	1.35772	1.00715e-18	2.03782	0	1.10473	0.02049	1.18214	2.11228e-06	1.11635	0.00122	-1.00801	0.82958	-1.17593	1.91939e-09	-1.03513	0.05013	1.36256	1.24341e-33	1.80446	0	1.43355	5.59711e-35	1.54641	3.72281e-34
IV	YPL231W	FAS2			1.11829	2.91346e-09	1.24683	1.56188e-08	-1.32555	1.35436e-29	-2.37141	0	-1.08803	6e-05	-1.22884	2.43891e-06	1.14496	2.19691e-09	1.13522	5.04252e-19	-1.23278	6.386e-29	-1.16471	7.49447e-13	-1.18622	2.62902e-14	1.17	5.49823e-21	1.07281	0.00032	1.24902	3.03108e-15
IV	YOR188W	MSB1			1.76057	0	2.09463	0	1.26383	2.07082e-12	-1.12799	0.03405	1.54898	6.45706e-17	1.52478	8.5105e-16	1.45277	1.60687e-16	1.44683	1.28847e-20	1.07923	0.34735	-1.12938	0.05794	1.99338	2.68368e-32	1.41974	2.54001e-19	1.86682	1.14131e-16	2.0987	6.24416e-40
IV	YER069W	arg5	ENSG00000161653	NAGS	1.15538	1.32941e-10	1.23477	1.33429e-24	-1.03135	0.56974	2.44596	0	1.00408	0.89045	-1.22762	4e-05	1.17695	5e-05	-1.01515	0.58184	-1.23443	8.71313e-23	-1.39732	0	1.68053	0	2.58108	0	1.29496	2.08188e-16	1.50806	0
IV	YPL126W	NAN1	ENSG00000115368	WDR75	1.34213	9.36746e-12	1.45102	5.97843e-35	1.0409	0.02367	-1.69587	0	1.54377	5.25371e-26	1.5242	3.71204e-42	1.02088	0.46358	1.01398	0.79417	-1.55886	1.43606e-17	-2.26591	1.202e-24	1.60751	0	1.06227	0.1918	1.397	1.17918e-15	1.45681	2.60233e-11
IV	YIL142W	BIN3	ENSG00000166226	CCT2	1.309	4.38266e-17	1.38291	2.88564e-21	1.61632	1.70141e-22	2.23646	0	1.25808	8.39883e-15	1.23818	1.28022e-09	1.17536	1.5052e-06	1.15629	1.96817e-08	-1.12315	0.04009	-1.00236	0.95298	1.23669	8.60016e-11	1.15253	2.68164e-10	1.32396	6.52856e-32	1.36683	0
IV	YGL158W	RCK1			1.47402	0.00016	1.15231	0.01342	-1.60703	4.68185e-33	-1.144	0.1215	2.00503	0	1.23847	0.02436	-1.34334	4.68132e-06	-2.22549	3.12565e-15	1.78214	5.45425e-18	1.041	0.51336	2.23719	0	1.52558	7.09109e-17	-1.45824	1.48742e-11	-1.68347	4.26724e-12
IV	YMR131C	RRB1	ENSG00000105447	GRWD1	1.26027	6.043e-17	1.38342	1.63903e-40	-1.00544	0.75254	-1.80702	1.53307e-38	1.23556	4.24625e-19	1.1703	1.21868e-13	-1.06742	0.01153	-1.24737	7.56133e-10	-1.65496	0	-2.59617	0	1.24319	1.79467e-13	-1.03876	0.22917	1.21091	4.41654e-06	1.29529	3.05187e-10
IV	YBR247C	ENP1	ENSG00000112578	BYSL	1.9984	1.97863e-42	2.30071	0	1.65928	0	-1.06033	0.10842	2.16347	0	2.34504	0	1.52062	1.81889e-42	1.26533	1.11865e-08	-1.12885	0.00712	-1.89084	8.14295e-12	2.49427	0	1.57998	0	1.96986	0	2.39344	0
IV	YGR187C	HGH1	ENSG00000179801	C8orf30A	1.29432	2.72162e-06	1.33485	3.70254e-06	-1.06025	0.35386	-2.52883	0	1.31924	4.57546e-09	1.35591	0.00021	-1.06779	0.0667	-1.29522	5e-05	-1.50684	9.28963e-11	-2.5577	0	1.18283	5.67968e-06	-1.11928	0.00481	1.1076	0.03039	1.20345	4.08392e-09
IV	YBR104W	YMC2			1.32425	7.25318e-22	1.53713	1.57901e-40	1.01278	0.78385	-1.48547	1.78368e-10	1.58379	0	1.40197	2.00217e-18	1.2552	4e-05	-1.00345	0.91244	-2.13951	0	-3.08574	0	1.66482	6.31833e-20	1.20462	0.00011	1.4066	2.2503e-07	1.41256	2.94228e-09
IV	YHR061C	GIC1			-1.21802	0.00034	-1.32955	4.09371e-10	1.08736	0.00911	-2.10812	8.92627e-43	1.29955	8.26759e-14	1.00663	0.89998	1.39678	1.17407e-20	1.09014	0.0605	1.28991	5e-05	1.12234	0.00607	1.33596	1.68451e-08	1.10147	0.04546	1.13427	0.00025	-1.10129	0.00564
IV	YNL002C	RLP7			1.1034	0.04637	1.23726	7.41057e-10	1.04721	0.03879	-1.16642	3.92978e-07	1.27851	3.67301e-18	1.16238	0.00045	1.05017	0.29886	-1.21205	1.21438e-09	-1.52376	2.35185e-19	-2.34365	2.05884e-32	1.23615	2.87933e-08	-1.12375	0.00016	1.09301	0.04878	1.11072	0.00372
IV	YKR080W	MTD1			1.04818	0.30638	-1.09714	0.00834	1.20177	0.00012	-2.33271	0	-1.0271	0.75268	-1.77518	0	1.25907	5.19518e-09	-1.69713	0	1.86368	1.7149e-20	1.10556	0.00031	1.03527	0.30387	1.10503	0.01724	1.48555	4.09485e-20	1.13959	0.04174
IV	YHR046C	INM1	ENSG00000133731	IMPA1	1.07646	0.10939	1.22298	5.94657e-19	-1.17482	0.00017	1.24852	0.01613	-1.08642	0.0058	1.2115	0.00112	-1.17653	1.09022e-13	1.16649	1.70904e-13	-1.85353	0	-2.28439	0	-1.10634	0.00039	-1.35192	8.31836e-22	1.06258	0.00775	1.12746	0.00876
IV	YKL099C	UTP11	ENSG00000183520	UTP11L	1.29859	4.60482e-17	1.53606	0	1.08508	0.07316	-1.48913	6.11251e-07	1.29865	5.75471e-14	1.38588	2.64131e-18	1.2451	6.88536e-12	-1.12048	0.04572	-1.39895	1.08757e-17	-2.21915	4.53132e-23	1.37881	2.96354e-29	-1.11646	0.00013	1.34239	2.0334e-09	1.46917	0
IV	YOR078W	BUD21			1.55288	9.7326e-13	1.74174	2.46338e-15	1.48472	1.63631e-13	1.07295	0.40486	1.36267	2.15044e-06	1.78089	9.286e-11	1.82522	8.10273e-10	1.37208	0.00027	-1.00982	0.89648	-1.49265	6.11351e-07	1.49766	7.42443e-06	1.34162	0.0006	1.40458	7.2987e-07	2.00784	9.10708e-15
IV	YNL110C	NOP15	ENSG00000155438	MKI67IP	1.21652	0.00754	1.36788	2.06299e-13	1.05912	0.28066	-1.46045	2.28239e-12	1.35564	8e-05	1.41044	1e-05	1.11455	0.12925	-1.12163	0.21228	-1.54853	1.10153e-10	-2.76459	7.55938e-23	1.33886	0.0002	1.06926	0.49157	1.47288	4.3993e-08	1.48665	1e-05
IV	YBR244W	AMI1	ENSG00000167468	GPX4	1.53638	1.74553e-07	1.6868	0	1.40946	4.00782e-19	1.51835	0	1.42477	8.80799e-11	2.07863	7.09928e-35	1.20778	0.00019	1.29891	4.24314e-06	-1.57251	0	-1.39157	2.13748e-07	2.94172	0	4.39316	0	1.404	8.61909e-37	1.56058	4.23756e-24
IV	YOL039W	RPL44	ENSG00000177600	RPLP2	1.29548	4.11064e-07	1.39405	3.87229e-24	-1.0489	0.02471	-2.2068	6.81468e-32	1.07576	0.15318	1.23217	4.9008e-08	1.16227	0.00011	1.07526	0.01549	-1.13454	0.00065	-1.557	1.00333e-42	1.02303	0.71752	-1.48652	5.18062e-21	1.14991	0.01273	1.26762	0.00053
IV	YDR324C	UTP4	ENSG00000141076	CIRH1A	1.73267	0	1.80628	0	1.31213	1.92441e-11	-1.48652	7.92471e-38	1.61032	7.13013e-26	1.67463	2.19001e-39	1.26766	6.36873e-10	1.10468	0.02021	-1.08286	0.00119	-1.422	8.1253e-10	2.14979	0	1.38391	0	1.65495	0	1.87076	0
IV	YJL033W	DBP4			1.58652	0	1.91389	0	1.12513	0.15315	-1.60589	2.75655e-13	1.53658	0	1.24647	3.17139e-10	1.16573	2.4946e-12	1.04657	0.31098	-1.80901	6.70373e-16	-2.99477	1.26116e-25	1.59434	0	-1.05776	8.59688e-06	1.53671	1.09479e-20	1.70327	0
IV	YHR197W	RIX1			1.78213	2.09926e-17	1.95934	1.60815e-33	1.03655	0.47682	-1.55615	9.28579e-10	1.52915	5.83481e-21	1.48862	1.65707e-07	1.12122	0.03229	1.11443	0.00699	-1.37703	1.28296e-10	-2.55299	4.42722e-27	1.6394	3.92657e-23	1.0806	0.14465	1.63023	0	1.89253	0
IV	YNR060W	FRE4			1.20095	0.0798	1.06596	0.22153	-1.3652	0.0077	-1.49292	1.26459e-11	-1.20814	0.02989	-1.03283	0.67938	-1.29858	1.91046e-08	-1.52497	1.94156e-11	-2.60127	3.45746e-19	-2.44133	1.63118e-14	-1.08401	0.12494	-1.48592	6.83418e-16	2.96357	0	3.04656	0
IV	YDR101C	ARX1			1.77531	3.40781e-30	1.92778	0	2.00668	0	-1.00792	0.91454	2.65712	0	2.65322	0	1.51545	4.63147e-24	1.14243	0.00294	1.04589	0.32845	-1.86042	1.36046e-06	3.04698	0	1.87359	0	2.06373	0	2.36344	0
IV	YBL039C	URA7	ENSG00000171793	CTPS	1.61315	7.15562e-23	1.73363	0	1.51825	0	-1.47655	2.6426e-08	1.85548	0	1.65452	0	1.39352	2.53294e-33	1.22948	2.47339e-09	-1.24319	3.27378e-10	-1.72283	4.51944e-07	2.07704	0	1.27355	3.61901e-13	1.84443	8.7854e-39	1.93189	0
IV	YDR261C	EXG2			1.14382	0.0012	1.22213	0.00011	2.01463	0	1.50352	4.95478e-14	1.26667	2.4108e-06	1.24195	0.00047	1.24165	1e-05	1.09949	0.02537	-1.03143	0.4123	-1.14824	0.00014	1.32351	4.00072e-11	1.14098	0.00881	1.22063	1.60353e-08	1.21368	0.00073
IV	YPL212C	PUS1	ENSG00000177192	PUS1	1.70344	0	1.78251	1.85491e-25	1.59388	2.74679e-33	1.34649	1.86396e-21	1.55675	1.20076e-24	1.77367	0	1.85873	0	1.53624	1.63952e-42	-1.01574	0.55793	-1.37444	1.17151e-16	1.82687	0	1.48571	0	1.90546	0	2.05716	0
IV	YGL028C	SCW11			1.14765	4.06416e-07	1.26291	0.00054	-1.2311	7.86052e-07	-3.00622	0	1.14277	0.01661	1.52467	8.21401e-19	-1.06224	0.15695	1.02852	0.44667	1.41366	2.20584e-11	1.3817	1.15286e-07	1.2272	1.84604e-06	1.34693	2.10521e-08	1.17958	9e-05	1.1734	4.95725e-06
IV	YOR056C	NOB1	ENSG00000141101	NOB1	1.28986	3.53423e-11	1.49577	6.10198e-24	1.01455	0.78437	-1.24521	1.17209e-16	1.17983	0.00035	1.22932	6.3181e-06	1.08589	0.1108	1.0729	0.16366	-1.62949	3.26923e-33	-2.49179	1.91231e-34	1.25857	8.34003e-12	-1.21183	9.14217e-07	1.19657	2.18782e-09	1.35458	1.75702e-19
IV	YMR239C	RNT1			1.27955	0.00114	1.55942	3.02727e-06	-1.21562	0.00778	-2.19871	1.67431e-20	1.11949	0.32628	1.14981	0.03747	-1.06039	0.43975	-1.4348	4e-05	-2.26201	5.98603e-17	-3.2572	5.97912e-32	1.28879	1.46203e-08	-1.31615	8.3984e-11	1.26207	9.10373e-15	1.35483	2.31552e-13
IV	YBR092C	PHO3	ENSG00000107789	MINPP1	1.07418	0.13509	1.06787	0.18938	-1.02783	0.33687	-7.37854	0	1.35124	3.57056e-22	1.03176	0.27288	-1.37376	1.89755e-14	-2.06094	0	-1.17775	0.04284	-2.27885	5.65509e-37	1.7107	0	1.20955	3.69176e-09	1.28308	9.5435e-27	1.18184	0.00012
IV	YOR272W	YTM1	ENSG00000138442	WDR12	1.42075	7.19731e-21	1.60584	0	1.01602	0.69494	-1.63622	2.42109e-31	1.52923	2.10859e-37	1.51684	3.46961e-42	-1.0052	0.90175	-1.12226	0.00413	-1.33016	3.22313e-11	-2.03781	2.08097e-24	1.55627	1.03625e-34	1.11453	2e-05	1.38252	2.7669e-22	1.49004	0
IV	YKL082C	RRP14	ENSG00000148296	SURF6	1.73189	0	1.8651	0	1.34123	3.8663e-29	-1.20392	2.76287e-10	1.49113	0	1.42192	1.2641e-30	1.53102	3.80279e-30	1.16041	0.00053	-1.36703	4.40283e-15	-2.26843	1.95476e-32	1.34948	2.36429e-26	-1.03615	0.3304	1.35277	2.24819e-20	1.57932	0
IV	YCL064C	CHA1	ENSG00000135094	SDS	1.00478	0.8754	1.04994	0.28383	1.22331	7.17198e-07	-1.76329	1.80241e-36	1.34122	2.54953e-22	1.18053	8.33945e-11	1.23175	1.18489e-13	1.25401	7.7479e-14	-1.72722	0	-4.93885	0	1.47159	0	1.48083	0	-1.03237	0.29264	1.01461	0.28562
IV	YIL096C	YIL096C			1.21266	0.00032	1.44335	1.50458e-13	-1.18711	5e-05	-2.3543	0	1.0899	0.23964	1.09255	0.19699	-1.3214	9.99713e-10	-1.24735	0.00017	-1.97606	3.76653e-19	-2.55587	1.02131e-18	1.09975	0.03845	-1.19059	0.00451	1.17697	0.00026	1.21955	0.00774
IV	YLR372W	ELO3	ENSG00000066322	ELOVL1	1.28906	9.85205e-21	1.34466	0	-1.04555	0.04715	-2.34614	0	1.32507	2.52234e-44	1.28373	7.52737e-37	1.10531	0.00027	1.00275	0.82659	-1.27953	2.03094e-19	-1.73424	0	1.38312	4.88058e-41	1.09114	0.00167	1.20844	1.56365e-15	1.17734	4.78623e-07
IV	YIL003W	CFD1	ENSG00000095906	NUBP2	1.09633	0.00358	1.23483	3e-05	1.49786	2.54245e-29	2.62737	0	-1.02339	0.46058	1.00439	0.90534	1.08642	0.01526	1.06685	0.0132	-1.06482	0.00372	-1.13014	8.73334e-07	1.13903	0.00014	1.11427	2.06793e-07	1.13744	2.7656e-10	1.17067	2e-05
IV	YOR385W	YOR385W			2.96649	0	2.67178	2.87762e-24	-1.02866	0.81661	-1.41833	2.20307e-17	1.00961	0.93295	1.70303	1.36919e-23	-1.26123	1.21425e-13	1.08335	0.06426	-1.51374	0.00017	1.47704	2.37317e-21	-1.32115	1.86762e-12	1.60106	0	1.42756	8.40332e-11	1.56848	0
IV	YHR163W	SOL3	ENSG00000130313	PGLS	1.3752	1.25287e-26	1.33254	3.30024e-22	-1.16605	1.28859e-22	-2.46084	0	1.2543	4.65715e-11	1.73671	0	1.08427	0.00417	-1.01061	0.5496	-1.30774	1.26245e-17	-1.50711	0	1.37825	5.41658e-41	1.28086	5.93394e-20	1.62165	0	1.74095	0
IV	YOR145C	PNO1	ENSG00000115946	PNO1	1.52941	1.6138e-18	1.78143	3.92364e-44	1.30053	0.00042	1.22707	0.00029	1.56756	2.00241e-18	1.76707	7.503e-24	1.3906	0	1.05225	0.25159	-1.2617	8.8594e-13	-2.38214	4.58408e-19	1.71755	0	1.02128	0.60481	1.40927	2.00108e-20	1.53265	4.40013e-23
IV	YMR128W	ECM16	ENSG00000150990	DHX37	1.37615	1.0109e-08	1.36447	2e-05	1.1525	0.0577	-2.04419	0	1.26908	3e-05	1.15795	0.00064	1.00965	0.82273	-1.03917	0.54503	-1.62712	1.23859e-19	-2.30579	3.94094e-38	1.34388	1.16978e-08	1.03034	0.62963	1.38754	5.33046e-09	1.38678	1.90414e-10
IV	YIR033W	MGA2			1.09734	0.02185	1.20301	1.86691e-10	-1.27445	1.19342e-11	-2.12327	0	1.25827	9.65775e-22	1.16145	0.00442	1.19684	3.97869e-09	1.19201	5e-05	1.01507	0.647	1.13522	0.01205	1.14505	5.99956e-08	1.19135	8.19358e-22	1.48903	2.28057e-14	1.75152	0
IV	YBL054W	YBL054W			2.5823	0	3.22331	0	1.96424	0	1.33063	4.87576e-15	2.24073	0	2.50045	0	2.13122	0	1.57067	4.13537e-41	-1.02338	0.73029	-1.66356	0.00017	1.9679	0	1.52983	3.64901e-35	1.85702	1.27886e-25	2.99331	0
IV	YMR202W	ERG2	ENSG00000147955	OPRS1	1.25807	7.45134e-19	1.22467	2.81758e-23	-1	0.99998	-1.43055	0	1.0691	7e-05	1.14075	3.51568e-09	1.55137	0	1.59743	0	-1.09297	0.00487	-1.18452	7.51263e-15	1.17371	2.84438e-07	2.10929	0	1.27526	2.72859e-17	1.32476	3.26134e-24
IV	YMR006C	PLB2	ENSG00000116711	PLA2G4A	1.05256	0.06604	1.04647	0.12816	-1.33437	3.45229e-23	-2.68246	0	1.06122	0.0217	-1.20236	1.15385e-08	-1.39806	6.22717e-27	-1.60001	4.20624e-34	1.01796	0.53637	-1.25881	5.42325e-15	1.14742	3.54387e-06	-1.05158	0.07506	1.33845	1.55232e-18	1.50179	0
IV	YDL038C	YDL038C			2.26038	0	2.30227	0	3.00018	0	1.27845	8.09777e-06	2.24528	0	2.56182	0	2.69679	0	2.0345	0	-1.5409	2.36009e-18	-2.64654	1.14794e-14	2.10483	0	1.12746	3e-05	2.28422	0	2.2606	0
V	YPR124W	CTR1			-3.0325	0	-3.18795	7.46667e-29	-5.56812	0	-12.0363	0	-1.31259	7.2354e-11	-2.63241	0	1.4632	3.61476e-38	1.32589	5.7501e-11	-29.5813	0	-24.2277	0	-4.08717	0	-8.55828	0	-2.65452	0	-3.20363	0
V	YDR380W	ARO10			-2.11994	0	-2.79326	0	-2.78391	0	-12.2021	0	-2.45168	0	-3.58257	0	-2.42096	5.53933e-41	-2.59965	0	-6.65766	0	-15.4277	0	-6.59274	0	-14.6572	0	-1.88641	3.92078e-33	-2.49321	0
V	YGL255W	ZRT1			-1.64068	1.97503e-40	-1.53414	1.48126e-28	-4.43427	0	-9.10089	0	-3.17084	0	-9.36577	0	-1.65649	0	-3.43055	0	-4.02065	0	-8.59006	0	-3.06534	0	-5.83095	0	-16.3867	0	-17.2331	0
V	YGR271C-A	YGR271C-A			1.00148	0.97464	1.13213	0.0016	-1.53774	0	-2.45748	0	-1.09234	0.0916	-1.05072	0.28069	-1.33446	6.78756e-10	-1.73193	0	-1.89354	2.28011e-33	-3.3859	0	1.05981	0.09579	-1.73343	0	-1.22577	9.45556e-27	-1.18688	0.00236
V	YKR035W-A	DID2	ENSG00000215104	0	-1.68297	0	-1.68575	0	-1.6003	0	-1.48066	0	-1.61258	0	-1.61849	0	-1.43247	5.40845e-38	-1.64408	0	-1.37523	1.53261e-27	-1.38984	6.43699e-22	-1.77174	0	-1.92807	0	-1.98381	0	-2.01611	0
V	YBL107W-A	YBL107W-A			-1.58699	7.2307e-41	-1.60651	5.93494e-18	-1.14358	0.06141	-1.02763	0.69016	-1.81952	5.46309e-17	-1.6776	7.21378e-21	-1.50558	4.56364e-08	-1.46929	1.38239e-06	-2.59835	0	-2.22742	0	-1.94294	0	-1.66011	4.55656e-14	-1.66614	1.16462e-29	-1.33374	1.20711e-06
V	YER138W-A	YER138W-A			-1.66352	5.89548e-30	-1.69331	9.99437e-28	-1.23734	1.61135e-09	1.0941	0.06251	-1.95532	0	-1.76432	0	-1.49922	1.63546e-10	-1.39571	4.74999e-14	-2.55785	0	-2.30921	0	-2.33709	0	-1.64217	6.21487e-32	-1.45303	5.99269e-12	-1.6072	9.53628e-23
V	YHR132W-A	YHR132W-A			-1.90871	1.73975e-13	-1.95143	8.36223e-10	-2.47904	1.10294e-24	-2.50207	2.28246e-25	-2.00013	3.79321e-11	-1.95342	4.10097e-11	-1.69019	1.46342e-08	-1.52708	0.00026	-1.57106	3.50652e-07	-1.41027	0.00031	-2.37821	4.67685e-24	-2.14388	2.90384e-16	-2.39988	4.72527e-36	-2.31387	1.9557e-22
V	YMR013W-A	YMR013W-A			-2.60514	1.66498e-25	-3.70834	1.41777e-39	-1.88545	0	-2.21917	0	-1.92384	1.28709e-41	-1.46654	1.40118e-24	-1.30574	4.38505e-12	-1.43847	1.1668e-29	-1.52985	1.15306e-09	-1.61625	3.55134e-30	-1.64474	0	-1.59562	1.47375e-09	-2.33061	2.75233e-26	-2.09319	2.13764e-27
V	YMR125W	CBC1	ENSG00000136937	NCBP1	-1.43235	8.35207e-17	-1.38326	2.11476e-19	-1.57063	3.78351e-44	-2.34778	0	-1.21946	1.58671e-31	-1.28884	1.48107e-11	-1.50064	0	-1.67714	0	-1.63208	1.93428e-21	-1.66681	0	-1.20209	5.18413e-12	-1.31763	3.70591e-30	-1.28257	3.2555e-18	-1.29538	6.28101e-39
V	YBR033W	YBR033W			-2.78991	0	-3.03676	0	-2.47457	0	-1.35396	4.29979e-12	-3.11951	0	-3.17342	0	-2.0989	0	-1.78169	0	-1.676	0	-1.32867	1.68566e-06	-4.42274	0	-2.76812	0	-2.79367	0	-3.78124	0
V	YDR096W	GIS1			-1.97145	0	-2.21567	0	-1.52039	2.18634e-14	-1.34299	8.48328e-26	-1.34284	7.57673e-22	-1.74739	0	-1.6947	0	-1.73577	2.38221e-44	-1.26102	1.68257e-08	-1.30781	8.36054e-25	-1.73077	0	-1.44747	7.25325e-33	-1.75703	0	-1.91915	0
V	YKL188C	PXA2			-1.99037	1.80512e-16	-2.39275	0	-2.04007	0	-1.34069	3.33633e-09	-1.915	0	-1.85481	0	-1.89031	0	-1.55666	2.61242e-32	-1.47481	1.70767e-09	-1.47368	1.02822e-13	-2.31665	1.88311e-37	-1.46196	2.11396e-08	-2.01284	3.08227e-40	-1.8912	1.96182e-44
V	YPL089C	RLM1	ENSG00000068305	MEF2A	-1.61121	5.02092e-18	-1.56521	0	-1.42793	0	-1.4642	3.29722e-15	-1.30949	1.50291e-22	-1.4469	7.74439e-23	-1.76272	0	-2.09905	0	-2.2676	0	-2.14739	0	-1.30239	3.4889e-18	-1.04474	0.2672	-1.34069	7.40112e-13	-1.40597	4.82406e-21
V	YPL070W	MUK1			-1.884	0	-2.02639	0	-1.30868	1.1753e-27	-1.69085	0	-1.14403	0.0004	-1.26192	1.35313e-25	-1.6782	0	-1.65164	0	-1.34535	5.65038e-15	-1.68735	1.91873e-24	-1.41266	1.08053e-27	-1.22403	1.93843e-13	-1.56304	0	-1.42654	0
V	YOL152W	FRE7			-1.82567	5.7629e-06	-2.52246	2.58913e-18	-3.74852	4.80361e-32	-4.23284	3.05441e-39	-1.40078	2.90428e-08	-2.30567	1.53217e-25	6.36235	0	7.45489	0	-1.82324	1.11896e-13	-1.92853	6.94604e-14	-3.07839	3.90154e-16	-3.33254	2.8221e-18	-2.74844	2.36588e-19	-2.22172	3.10255e-07
V	YDL070W	BDF2			-1.6288	1.42724e-10	-1.45199	9.17333e-15	-1.35915	1.42173e-13	-1.01385	0.63803	-1.17617	0.0069	-1.34453	2.3946e-16	-1.73214	0	-1.60449	0	-1.58974	4.47035e-11	-1.26747	1.34092e-08	-1.34214	5.79417e-25	-1.32401	1.83954e-15	-2.14391	0	-2.02105	9.32722e-29
V	YIL072W	HOP1	ENSG00000143452	HORMAD1	-2.32341	3e-05	-2.56125	5.75544e-13	-1.3491	1.82149e-07	-1.06353	0.39998	-1.65462	2.02857e-08	-1.36303	7.59617e-13	-1.59517	7.29699e-10	-1.33832	3.51911e-06	-1.86049	8.84798e-07	-1.34336	0.02009	-2.13762	3.92249e-18	-1.49353	5.14055e-06	-1.88436	6.83187e-21	-1.764	7e-05
V	YDR009W	GAL3	ENSG00000156958	GALK2	-1.33896	0.20444	-1.66564	2e-05	-1.49831	9.10496e-11	-1.4915	1e-05	-1.01327	0.85642	-1.19582	7e-05	-2.31339	7.09485e-13	-1.86432	7.33803e-10	-1.73867	0.00012	-1.61932	0.00015	-1.48296	0.00323	1.03673	0.51957	-1.85463	6.85894e-24	-1.61391	5.99794e-07
V	YNR058W	BIO3			-1.59914	0.01647	-2.06523	1.06883e-16	-1.57294	4e-05	-1.10243	0.20546	-1.75924	0.00086	-1.86486	1.41128e-18	-1.5391	3e-05	-1.78979	1.23529e-17	-1.67146	2.22644e-06	-1.50626	7.07894e-06	-1.60916	5.04889e-06	-1.18331	0.12594	-1.5661	4.15072e-16	-1.54074	0.00199
V	YLR033W	RSC58			-1.69922	2.87955e-09	-1.61877	8.20572e-16	-1.86054	5.60519e-45	-2.38607	0	-1.46715	1.44216e-18	-1.53166	2.8026e-45	-1.88517	0	-1.98747	0	-1.65034	9.38664e-22	-1.73241	9.74071e-41	-1.61384	7.32412e-25	-1.86488	0	-1.83433	0	-1.90907	1.62718e-20
V	YDR516C	EMI2	ENSG00000106633	GCK	-3.35146	3.47172e-41	-3.90646	0	-2.01822	0	-1.81994	0	-2.75249	1.5474e-38	-3.2294	0	-2.40555	6.42834e-33	-1.834	1.52645e-14	-1.21741	5e-05	-1.22971	6e-05	-5.60698	0	-4.03567	0	-3.43917	1.75786e-37	-4.76765	0
V	YBR288C	APM3			-1.27859	5.36524e-12	-1.22615	0.00014	-1.44831	4.91402e-19	-2.04709	0	-1.21996	1e-05	-1.17285	3e-05	-1.45458	6.69588e-38	-1.47107	3.23136e-26	-1.44337	2.31975e-13	-1.55676	9.06112e-34	-1.19629	2.88421e-07	-1.37181	3.92239e-12	-1.36222	2.23721e-17	-1.39451	1.06835e-20
V	YDR306C	YDR306C			-1.52846	5.35647e-15	-1.86905	0	-1.63641	1.38093e-37	-1.29432	2.0321e-16	-1.49612	1.69526e-36	-1.63965	0	-1.80415	1.14059e-31	-1.56821	0	-1.26338	4.66204e-29	-1.18808	0.00018	-1.78616	0	-1.63584	0	-2.10694	0	-1.92187	0
V	YOL140W	ARG8	ENSG00000164089	AGXT2L1	-1.18528	0.01009	-1.06415	0.03949	-1.54119	5.35259e-14	1.13809	0.01235	-1.23331	4.07748e-12	-1.2052	4.04596e-08	-1.31956	0	-1.3305	1.78929e-19	-1.88387	5.41228e-36	-2.10498	0	1.15592	6.59183e-08	1.18967	6.08981e-07	-1.11625	0.00042	1.0385	0.22035
V	YOL031C	SIL1			-2.0268	0	-2.24851	0	-1.7146	0	-1.80671	0	-1.65304	0	-1.23637	4.095e-35	-1.65882	0	-1.7421	0	-1.71084	0	-1.31739	4.9975e-13	-1.72378	0	-1.56045	0	-1.7184	0	-1.75034	0
V	YDR289C	RTT103	ENSG00000101413	C20orf77	-1.80885	5.32048e-10	-1.87066	1.19363e-16	-2.18258	3.13891e-43	-2.25297	5.49782e-30	-1.88933	3.69861e-21	-1.97063	1.95351e-13	-2.39371	1.0288e-21	-2.0336	5.35412e-21	-1.9818	1.30612e-19	-2.03172	1.75667e-30	-2.08721	1.47472e-20	-1.87917	1.0214e-14	-2.16639	5.73999e-16	-1.89085	3.747e-19
V	YDR427W	RPN9	ENSG00000185627	PSMD13	-1.9946	0	-2.29198	0	-1.29824	2.53502e-17	1.13291	7.20909e-08	-1.38513	0	-1.36339	0	-2.21933	0	-2.07205	0	-1.47418	3.42584e-30	-1.36647	7.71204e-31	-1.5177	0	-1.47674	0	-1.95907	0	-1.94026	0
V	YHR052W	CIC1			-1.16152	1.03026e-10	-1.05409	0.31562	-1.27149	9.94261e-14	-2.61054	0	1.12451	0.00037	1.19694	2.62014e-09	-1.36545	3.49404e-27	-1.80383	1.4013e-45	-1.87619	0	-3.54613	0	1.28992	1.91354e-10	-1.46683	0	-1.03789	0.23527	-1.08775	0.04273
V	YGR192C	GLD1	ENSG00000111640	GAPDH	-1.75627	4.9289e-37	-1.79941	0	-1.55507	0	-1.93576	6.65546e-21	-1.41172	3.41792e-14	-1.40954	5.79844e-18	-1.58845	5.60002e-38	-1.6256	9.66891e-34	-1.18546	0.00035	-1.3744	2.7673e-12	-1.79058	1.63469e-23	-1.88867	2.85865e-43	-2.01022	0	-2.18991	0
V	YOR143C	THI80	ENSG00000196511	TPK1	-1.05715	0.10966	-1.01115	0.83164	-1.24982	0.00085	-2.01271	1.97508e-36	-1.10035	0.04887	-1.02592	0.50566	-1.14091	6.55758e-06	-1.24403	0.00027	-1.00677	0.90175	-1.3388	1.23649e-06	-1.00446	0.92193	-1.27635	8.00806e-06	-1.24971	1.20422e-09	-1.19483	4.02232e-10
V	YOR288C	MPD1	ENSG00000143870	PDIA6	-1.06152	0.55241	-1.28075	0.00185	-1.98475	7.62026e-42	-2.70167	0	-1.36635	2.7206e-10	1.12519	0.01576	-1.82538	2.896e-23	-1.5297	6.22667e-35	-1.09229	0.0598	1.10672	0.00279	-1.57527	4.41639e-23	-1.37031	9.01368e-07	-1.43157	2.42147e-23	-1.42106	3.02318e-11
V	YNL058C	YNL058C			-1.49729	6.81732e-42	-1.38546	3.44759e-06	1.18699	1.25736e-11	-1.8222	2.41173e-35	-1.46922	0	-1.78291	0	-1.80113	0	-2.25512	0	-2.14176	0	-2.41947	0	-1.58733	1.33544e-42	-1.29183	5.61666e-13	-1.51916	1.69052e-28	-1.64296	0
V	YMR206W	YMR206W			-2.85081	0	-2.72898	0	-4.02027	0	-1.88638	1.08948e-21	-3.93549	0	-2.8714	0	-4.62503	0	-3.18798	3.64338e-44	-1.97919	2.38044e-16	-2.15558	6.62674e-25	-4.79456	0	-3.43727	0	-3.97052	0	-4.48579	0
V	YMR274C	RCE1	ENSG00000173653	RCE1	-1.13466	4.46521e-07	-1.17166	6.03571e-08	-1.67516	0	-2.35386	0	-1.3439	3.74226e-16	-1.38023	1.05267e-27	-1.27974	6.37121e-09	-1.29835	3.19345e-13	-1.29941	4.77654e-35	-1.29894	8.66553e-14	-1.12531	1.64542e-07	-1.15109	8.70719e-10	-1.17564	2.29644e-07	-1.14739	8e-05
V	YNL217W	YNL217W			-1.33468	7.71264e-14	-1.4048	1.8392e-41	-1.40893	2.69121e-25	-2.96185	0	-1.27856	3.81798e-40	-1.41826	0	1.07753	5e-05	1.01129	0.61662	-1.81672	0	-2.34807	0	-1.5009	1.72384e-15	-1.82103	0	-1.17281	6.93549e-06	-1.13284	0.00031
V	YOR101W	RAS1			-1.05067	0.19629	1.02178	0.54655	-1.28429	3.87063e-14	-2.69775	0	1.24534	3.10266e-07	1.14571	0.00259	-1.15842	0.02099	-1.59819	0	-1.24028	9.03403e-06	-2.10625	0	1.37675	9.85695e-07	-1.5234	6.22521e-13	-1.02078	0.70662	-1.00475	0.9296
V	YDR280W	RRP45			-1.0384	0.21751	1.05293	0.1899	-1.29449	5.38899e-07	-1.95675	1.03857e-34	-1.09883	0.01492	-1.04339	0.19931	-1.17919	2.15835e-06	-1.39851	3.33039e-16	-1.43237	3.92629e-21	-2.02117	0	-1.11795	5.35243e-06	-1.35022	1.47179e-10	-1.03848	0.32017	1.00513	0.84469
V	YKR075C	YKR075C			-2.55698	0	-2.29381	0	-2.0839	0	-1.82729	0	-1.42203	2.22339e-13	-1.48679	1.34068e-34	-2.01944	0	-1.67258	5.81833e-31	-1.40784	1.68716e-20	-2.23586	3.00369e-39	-1.01599	0.67784	1.10797	0.00203	-2.32365	0	-3.18967	0
V	YDL179W	PCL9			-1.15307	0.0162	-1.0848	0.00626	-1.56714	1.23101e-11	-3.90707	0	-1.27953	2e-05	-1.14212	1.57045e-07	-1.35169	4.42908e-29	-1.39758	8.34336e-15	-1.18378	0.00159	-1.20046	1.00683e-14	-1.24493	2.57877e-14	1.01277	0.71712	-1.209	8.65256e-08	-1.11703	4e-05
V	YPR093C	ASR1			-1.9227	0	-1.93335	0	-1.28134	3.80703e-17	1.2335	6.73214e-11	-2.28767	0	-2.26908	0	-2.63422	0	-2.45881	0	-2.1948	0	-2.00561	0	-2.43314	0	-1.81887	0	-1.98911	0	-1.73234	0
V	YJR083C	ACF4			-1.2061	2.03815e-07	-1.14042	0.00024	-1.76916	0	-2.47452	0	-1.61634	5.9074e-33	-1.54315	0	-1.46119	1.56311e-38	-1.37539	1.09595e-28	-1.25518	4.35885e-20	-1.17869	9.97943e-09	-1.5462	1.11736e-37	-1.55383	1.21495e-13	-1.483	7.36452e-22	-1.52879	6.61606e-09
V	YOL056W	GPM3			-1.48937	2.815e-29	-1.53737	2.17531e-32	-1.991	0	-2.40715	0	-1.43982	1.48466e-37	-1.29299	8.91543e-10	-1.42585	1.59085e-21	-1.43446	2.37858e-22	-1.26968	2.11283e-08	-1.351	2.55513e-18	-1.40573	1.89059e-36	-1.70245	0	-1.45632	1.20484e-41	-1.50962	0
V	YLR307W	CDA1			-4.92207	0.00164	-3.73116	2.63007e-08	-4.87802	3.21004e-16	-3.83148	8.51489e-23	-2.66871	0.00043	-2.3813	4.08957e-08	-3.12559	0.00086	-2.25706	0.00372	-6.50395	8.77299e-07	-4.16018	5e-05	-3.51711	0.00044	-2.26435	0.00851	-4.09945	2.30644e-19	-3.5577	3.35383e-06
V	YMR157C	YMR157C			-1.41726	6.33472e-17	-1.31679	6.88957e-12	-1.57521	0	-1.72848	0	-1.62939	2.06382e-20	-1.5335	9.28638e-31	-1.47978	9.70917e-19	-1.31069	2.19124e-12	-1.20271	0.00034	-1.17927	0.00449	-1.79254	8.14492e-22	-1.66657	3.58364e-35	-2.0197	0	-1.91954	0
V	YNL168C	YNL168C	ENSG00000180185	FAHD1	1.01995	0.40715	-1.03523	0.26177	-1.4573	1.10943e-19	-2.16749	0	-1.40427	0	-1.32071	5.70328e-43	-1.18944	7e-05	-1.18872	1.92359e-18	-1.06047	0.32349	-1.23193	1.87148e-08	-1.24119	4.43663e-25	-1.19038	5.49993e-31	-1.12748	1.41357e-10	-1.08746	2.83378e-06
V	YIR042C	YIR042C			-2.19868	6.65757e-22	-1.95261	2.16895e-25	-1.38844	9.95505e-09	-1.42569	2.85644e-22	-1.86893	1.42792e-21	-1.84418	2.48107e-16	-1.37104	2.75774e-10	-1.19757	0.02571	-1.59829	5.24734e-09	-1.91804	4.74535e-12	-2.29107	5.66968e-19	-1.80545	1.05842e-12	-2.24396	5.18635e-41	-2.25586	0
V	YOR039W	CKB2			-1.51703	8.2061e-11	-1.59329	1.66901e-36	-1.56988	1.36949e-19	-2.07568	1.56901e-26	-1.41714	4.71368e-12	-1.25278	0.01644	-1.37553	0.00104	-1.4538	9.07517e-12	-1.41805	3.59188e-06	-1.57648	6.09405e-15	-1.49522	4.2189e-07	-1.64159	7.11584e-15	-1.61988	6.01976e-11	-1.54882	7.73263e-10
V	YBR096W	YBR096W			-1.81062	5.10836e-19	-1.90122	5.64869e-40	-2.05418	0	-2.45441	0	-1.70536	1.21937e-14	-1.69774	1.74151e-12	-1.68717	2.09834e-12	-1.63626	4.00053e-14	-1.7842	1.28985e-36	-2.13273	0	-1.91809	2.25746e-38	-1.66013	1.6134e-35	-2.05962	0	-2.45237	0
V	YER031C	YPT31	ENSG00000185236	RAB11B	-1.42106	8.4723e-11	-1.33428	1.25102e-07	-1.45565	1.69339e-15	-2.41661	0	-1.20309	2.10085e-06	-1.32228	6.74091e-11	-1.21668	2e-05	-1.30949	4.56637e-12	-1.1867	0.00035	-1.5332	1.00259e-34	-1.16548	0.00085	-1.28812	1.35657e-16	-1.4134	2.59622e-34	-1.39494	0
V	YMR197C	VTI1	ENSG00000151532	VTI1A	-1.84304	3.71781e-27	-2.0395	0	-1.90337	0	-1.9623	0	-1.8416	0	-1.74712	0	-1.64949	0	-1.66693	0	-1.62748	0	-1.69959	0	-2.1645	0	-1.75822	7.96824e-30	-2.15352	0	-2.09809	0
V	YGL101W	YGL101W	ENSG00000111906	HDDC2	-1.52932	1.72668e-15	-1.40677	0	-1.78965	0	-2.99227	0	-1.05515	0.04032	-1.15226	6e-05	-1.32108	2.13134e-33	-1.63392	0	-1.22547	2.38221e-44	-1.59678	0	-1.12014	1.2362e-13	-1.80314	0	-1.3285	3.69903e-29	-1.36572	3.6357e-06
V	YPL166W	ATG29			-1.91622	0.00119	-2.30028	4.0717e-19	-1.88664	4.77654e-10	-1.95813	1.53474e-11	-1.45446	0.00027	-1.77746	2.85994e-07	-2.57858	7.62359e-16	-2.10884	1.71193e-10	-2.01435	1.08541e-06	-2.29178	4.77191e-18	-2.1179	3.86902e-10	-1.47213	0.00236	-1.67193	4.18833e-06	-1.42783	0.00176
V	YOR232W	MGE1	ENSG00000109519	GRPEL1	-1.56852	6.4456e-29	-1.67638	0	-1.57743	0	-2.0578	0	-1.35024	1.26592e-34	-1.31371	4.87867e-34	-1.61464	4.61027e-42	-1.72347	0	-1.48527	1.05633e-21	-1.62191	1.20457e-31	-1.51506	4.71202e-34	-1.68786	5.97514e-42	-1.8438	0	-1.94635	1.2979e-27
V	YDR067C	YDR067C			-1.43274	0.0005	-1.66743	5.21825e-14	-1.2957	5.39356e-08	-2.20372	1.24933e-26	-1.35291	0.00027	-1.39999	0.00029	-1.41509	2e-05	-1.47726	1e-05	-1.09752	0.11861	-1.40045	3.98189e-07	-1.39423	8.18115e-06	-1.17645	0.08725	-1.32559	4e-05	-1.2447	0.03811
V	YKR074W	YKR074W	ENSG00000186132	NP_001017927.2	-1.20513	0.00247	-1.28559	9.22327e-09	-2.04043	0	-1.96713	8.50667e-23	-1.54145	2.94805e-08	-1.54466	1.11625e-11	-1.56033	1.23924e-12	-1.43502	1.08067e-06	-1.13006	0.00496	-1.10565	0.04086	-1.80686	8.04922e-14	-1.61111	5.52226e-24	-1.7583	8.28659e-20	-1.83186	7.78981e-11
V	YLR315W	NKP2			-1.63373	0.00108	-1.91729	4.18071e-13	-1.80224	2e-05	-2.14247	2.27636e-22	-1.23626	0.02328	-1.27031	2e-05	-2.13476	1.61254e-21	-1.77556	1.14426e-07	-1.16938	0.3602	-1.58677	0.00228	-1.31735	0.00197	-1.25435	0.12696	-1.66212	1.49004e-06	-1.67035	8e-05
V	YIL138C	TPM2			-1.56686	2.8731e-18	-1.77881	0	-1.72584	0	-2.41275	0	-1.41857	7.04483e-18	-1.60597	0	-1.72778	0	-1.63752	0	-1.48148	1.07957e-14	-1.68849	0	-1.41148	4.95547e-30	-1.46075	3.89561e-43	-1.45453	0	-1.2951	5.87228e-16
V	YCR099C	YCR099C			-2.0478	1.85935e-12	-2.08829	8.33781e-18	-1.98025	8.14661e-12	-1.62246	2.26108e-16	-1.80971	2.95815e-13	-1.79847	3.46223e-17	-1.91126	1.75651e-32	-1.86756	0	-1.62312	1e-05	-1.64283	1.46833e-19	-2.06352	8.10223e-22	-1.38854	6.77351e-16	-1.93481	3.31184e-35	-1.58451	3.6889e-12
V	YMR260C	TIF11	ENSG00000198692	EIF1AY	-1.60521	7.41434e-06	-1.57974	7.09981e-10	-2.24443	3.54344e-33	-2.91336	0	-1.76735	2.57939e-10	-1.82592	1.23564e-08	-1.81037	1.42038e-08	-1.98738	2.91799e-15	-2.13224	9.91724e-16	-2.36424	9.91146e-16	-2.03546	6.91225e-09	-2.2822	4.66249e-14	-1.93644	2.77236e-07	-2.06318	1.53764e-08
V	YOL108C	INO4			-1.55477	5.99711e-14	-1.37501	3.60761e-07	-1.89065	1.30914e-35	-1.55008	1.12571e-17	-1.56364	4.15251e-18	-1.78822	3.26931e-28	-1.76762	3.30742e-25	-1.63447	9.13994e-22	-1.47498	9.21559e-16	-1.35718	9.83392e-09	-2.1142	1.4013e-45	-1.60646	6.73294e-15	-2.36576	1.23025e-21	-2.10906	3.07878e-15
V	YDR252W	BTT1	ENSG00000145741	BTF3	-1.1709	0.01604	-1.17461	0.05142	-1.62556	0.00184	-2.1472	1.10935e-06	-1.41931	0.00462	-1.33551	0.02554	-1.56391	4.5041e-11	-1.45101	1.38485e-07	-1.17811	0.00673	-1.31201	0.00049	-1.37015	6.09901e-06	-1.41319	0.0003	-1.48132	1.37431e-07	-1.36163	1e-05
V	YKL170W	MRPL38			-1.23705	0.00687	-1.28777	0.00283	-1.60991	1.93353e-13	-2.0145	1.70139e-22	-1.33451	0.00179	-1.35498	0.00025	-1.41163	5e-05	-1.51674	2.46726e-06	-1.19949	0.12145	-1.21647	0.03871	-1.49688	0.00039	-1.46676	2.06987e-24	-1.82836	1.9305e-15	-2.03738	1.34459e-18
V	YKR083C	DAD2			1.00399	0.975	-1.03785	0.71637	-1.66618	2.31429e-37	-2.30767	0	-1.45577	2.06392e-11	-1.39247	1.98653e-15	-1.2801	2.90809e-10	-1.36615	7.81019e-19	-1.21048	5.66627e-07	-1.44352	5.92158e-06	-1.47325	1.04466e-07	-1.59381	2.19719e-11	-1.36801	1.26901e-24	-1.3903	6e-05
V	YBL021C	HAP3	ENSG00000120837	NFYB	-1.40331	1.21006e-11	-1.44805	1.63556e-06	-1.70617	1.8238e-20	-1.36467	8.91337e-16	-1.67967	2.23038e-12	-1.48084	1.74523e-06	-1.64301	8.08723e-24	-1.50344	4.10884e-08	-1.45568	2.45258e-17	-1.22695	4.71173e-06	-1.83659	4.58398e-11	-2.01957	1.72075e-25	-1.78765	9.55268e-13	-1.72678	1.14689e-14
V	YPR123C	YPR123C			-2.69406	4.71701e-11	-2.30678	1.4013e-45	-2.16248	2.0918e-18	-2.39479	0	-1.9637	1.21877e-40	-2.05194	1.3693e-33	-1.48707	2.46384e-11	-1.63848	2.18134e-14	-1.80757	2.61475e-27	-1.67499	1.21177e-15	-2.55145	0	-2.94835	1.2576e-18	-2.25372	0	-1.92614	1.91345e-07
V	YNL057W	YNL057W			-2.05413	2.22138e-15	-2.0034	5.97078e-08	-1.73496	8.5637e-08	-1.60848	1.0913e-06	-1.89337	0.00029	-2.44611	3.95033e-15	-2.35603	8.30036e-24	-2.36874	3.96318e-07	-1.65816	0.03672	-1.82807	3.4854e-06	-1.8655	1.79772e-13	-1.85301	8.15902e-07	-2.2776	4.47301e-12	-1.87312	1.78951e-08
V	YNL030W	HHF2	ENSG00000197238	H4_HUMAN	-1.21398	0.09572	-1.48253	1e-05	-2.96223	0	-4.2376	0	-1.3558	0.00166	-1.08886	0.45009	-1.93809	3.20871e-09	-2.21486	1.60745e-17	-1.69221	9.07359e-09	-1.52749	2.08926e-07	-1.57893	1e-05	-1.8889	2.58278e-09	-1.88577	2.09914e-14	-1.80891	2.13324e-07
V	YML129C	COX14			-1.42177	0.1099	-1.59532	1.42735e-06	-1.68868	1.40133e-11	-1.90823	2e-05	-1.53074	0.00459	-1.68277	0.00192	-1.95056	4.46027e-06	-1.84588	3e-05	-1.18583	0.1858	-1.07834	0.60335	-1.74987	0.00027	-1.71699	0.00903	-1.99871	9e-05	-2.4435	2.71625e-08
V	YCL030C	HIS4			-1.40819	4.59449e-13	-1.59204	2.93636e-24	-2.03732	3.37594e-24	-1.29553	2.24146e-06	-1.0599	0.21262	-1.46167	4.0271e-10	-1.42223	1.24328e-23	-1.24035	0.00046	1.1272	0.05767	-1.0598	0.20465	-1.21481	6.40519e-09	1.09175	0.00027	-1.3809	1.00293e-17	-1.73825	0
V	YGL086W	MAD1			-1.33496	1.1484e-19	-1.29535	1.46609e-17	-1.83433	0	-2.35134	0	-1.30896	1.1617e-10	-1.65635	0	-1.59895	0	-1.41539	3.93409e-29	-1.5351	9.3887e-44	-1.64853	0	-1.31424	1.17084e-16	-1.51036	1.99598e-17	-1.49033	5.31617e-28	-1.6192	1.9509e-28
V	YNL144C	YNL144C			-2.18056	0	-2.29505	0	-3.03786	0	-2.14248	0	-1.89275	0	-1.54565	0	-2.52282	0	-1.49639	2.32194e-18	-1.85558	1.16458e-30	-1.7751	0	-1.98286	0	-1.8957	0	-2.02619	0	-2.41759	0
V	YPL155C	KIP2			-2.20089	0.00072	-1.51031	0.00962	-1.14257	0.07216	1.11185	0.26625	-1.22878	0.00014	-1.52503	3.17234e-15	-1.2298	0.00479	-1.25745	0.00012	-1.49343	4e-05	-1.65955	7.55944e-07	-1.59272	2.52319e-07	-1.21394	0.09133	-1.83025	5.83917e-25	-1.57531	0.01777
V	YDR314C	YDR314C			-1.95777	0	-2.01467	0	-2.27162	0	-3.00706	0	-2.41561	0	-2.4736	0	-3.16382	0	-3.09168	0	-2.44117	0	-2.55032	0	-2.04435	0	-1.64848	0	-1.91074	0	-1.71048	0
V	YPL007C	TFC8			-1.6473	1e-05	-1.55831	3.19543e-13	-1.67281	2.89715e-30	-2.45042	0	-1.55267	2.97833e-12	-1.24264	1.84452e-10	-1.71544	3.38746e-13	-1.54863	1.08463e-06	-1.32885	1.19757e-13	-1.32367	5.34892e-08	-1.41969	2.94568e-10	-1.20563	0.00267	-1.57327	4.3813e-29	-1.46046	2.64528e-06
V	YBR296C	ITN1	ENSG00000144136	SLC20A1	-2.01615	0	-2.04962	0	1.18421	1.34862e-14	1.60024	3.78969e-27	-1.16513	0.00085	1.06999	0.04651	2.45179	0	2.25118	0	-7.85226	0	-7.34212	0	-1.51782	0	-1.13281	0.0031	-1.64181	0	-1.54099	0
V	YGR292W	MAL12	ENSG00000138079	SLC3A1	-3.82546	0	-4.39256	0	-4.06071	0	-2.40966	0	-4.19809	0	-4.76794	0	-4.82816	0	-3.13676	0	-3.24128	0	-4.31094	8.38429e-34	-4.79613	0	-3.4963	0	-5.6107	0	-8.68081	4.7739e-33
V	YKL185W	ASH1			-1.19347	1e-05	-1.16925	1.28201e-09	-1.62687	0	-4.22824	0	-1.25994	3.75379e-30	-1.16283	2.04862e-11	-1.11854	2.15487e-06	-1.27395	6.23142e-27	-1.27192	1.08398e-15	-1.09271	4e-05	-1.39203	0	1.17823	1.832e-09	-1.22634	4.56823e-43	-1.37323	2.38675e-28
V	YMR011W	HXT2	ENSG00000151229	SLC2A13	-2.35811	1.34525e-43	-2.49215	0	-3.44133	0	-2.66621	0	-1.75925	2.15833e-21	-2.23495	0	-3.23721	0	-3.11105	0	-3.82587	2.34944e-34	-3.72312	0	-2.2128	0	-1.74716	1.4013e-44	-2.63967	4.73237e-19	-4.36034	0
V	YMR319C	FET4			-1.03054	0.76826	-1.09111	0.24072	-3.31409	0	-7.23527	0	-1.28224	0.00065	-2.15443	2.3913e-25	2.16212	3.23727e-24	2.00837	5.55811e-22	-1.93392	8.80271e-12	-2.60117	2.19752e-41	-1.77678	2.48435e-14	-5.09334	0	1.41752	1.3465e-06	1.19343	0.01609
V	YDR316W	OMS1			-1.7464	2.89802e-08	-1.8433	0	-1.35801	1.90714e-15	-1.71038	2.59862e-38	-1.50101	0	-1.43787	2.53304e-35	-1.74809	0	-2.02921	0	-1.44077	3.21183e-17	-1.74804	2.54928e-19	-1.73752	0	-1.68351	1.45576e-16	-2.07762	0	-1.63486	1.99282e-15
V	YGR212W	SLI1			-1.24336	0.00936	-1.46207	4.18472e-12	-1.65502	7.04301e-18	-2.50594	0	-1.4281	7.54147e-16	-1.35362	1.89787e-13	-1.55055	4.00786e-23	-1.77783	1.16998e-20	-1.24993	0.00028	-1.46997	4.3793e-10	-1.46139	7.62608e-11	-1.08942	0.0851	-1.23799	0.00904	-1.20445	0.05292
V	YML068W	ITT1	ENSG00000013561	RNF14	-1.67606	2.1762e-24	-1.78403	0	-1.91571	0	-2.27604	0	-1.93866	0	-1.96518	0	-1.65356	0	-1.67969	9.93327e-40	-1.70927	0	-1.82291	0	-1.87354	2.50832e-43	-1.74546	0	-1.60485	0	-1.6684	0
V	YMR238W	DFG5			-1.69375	2.16863e-19	-1.69314	1.63997e-26	-1.4859	6.272e-09	-1.12254	0.0593	-1.54818	4.50828e-13	-1.73442	2.77252e-24	-1.56803	1.72531e-28	-1.68228	4.46217e-20	-2.01301	0	-1.849	0	-1.7248	1.20534e-16	-1.09876	0.04219	-1.91122	5.14937e-35	-1.91624	4.2039e-45
V	YJL049W	YJL049W			-1.75198	0.00201	-2.03964	7e-05	-1.2143	0.0169	-1.1318	0.01232	-1.40239	3.50745e-06	-1.51922	4.60011e-08	-1.39323	3e-05	-1.38892	3.86081e-06	-1.26932	0.0076	-1.19627	0.00251	-1.58537	9.13883e-08	-1.50855	2.58624e-06	-1.88288	4.0917e-15	-1.8867	0.00058
V	YDR277C	BPC1			-2.38884	1.68156e-44	-2.22204	0	-2.22284	0	-1.98806	1.91147e-26	-1.4542	4.42791e-35	-1.43382	1.28919e-43	-2.02934	0	-1.61833	1.32454e-40	-1.23562	2.31474e-11	-1.68675	3.02925e-24	-1.36069	5.47146e-11	-1.21997	2.09004e-08	-2.39115	0	-3.33035	0
V	YKR003W	OSH6	ENSG00000021762	OSBPL5	-1.27227	0	-1.30508	1.8083e-17	-1.73902	0	-2.87906	0	-1.36271	0	-1.27453	1.50048e-22	-1.09603	0.00117	-1.05587	0.02174	1.05463	0.12512	1.0218	0.56098	-1.43904	0	-1.09363	0.02008	-1.18178	1.37255e-07	-1.11482	0.0045
V	YAR018C	FUN52			-1.52895	2.66398e-19	-1.42418	3.50699e-25	1.09417	0.0001	-2.13426	0	-1.45798	0	-1.68957	0	-1.46318	7.98258e-26	-1.67107	0	-1.63885	5.99479e-30	-1.81636	8.41919e-28	-1.81178	0	-1.51836	2.73519e-41	-1.92892	0	-2.01247	0
V	YGL134W	PCL10			-1.78206	2.50996e-35	-1.53166	1.21848e-24	-2.06121	0	-1.64114	0	-1.67607	0	-1.27308	5.19173e-06	-1.66568	3.42456e-31	-1.36655	2.54333e-27	-1.69154	0	-1.56588	1.20619e-19	-1.70316	2.97496e-42	-1.42352	2.20599e-06	-1.74761	9.9607e-30	-1.55443	3.83093e-18
V	YOR264W	DSE3			-1.17282	0.00186	-1.12209	0.03215	-2.01016	0	-4.17413	0	-1.43329	1.21367e-30	-1.22764	1.34433e-21	-1.50443	3.22439e-41	-1.50138	0	-1.19616	0.00021	-1.38271	0	-1.33157	9.22601e-17	-1.02336	0.19776	-1.29507	4.98523e-28	-1.29995	2.52827e-17
V	YPL081W	RPS9A	ENSG00000170889	RPS9	-1.50792	5.61783e-15	-1.30201	1.37466e-11	-1.31902	9.97679e-08	-1.30195	5.15496e-12	-1.49578	1.34447e-26	-1.15383	0.00144	-1.7902	2.59836e-17	-2.10485	0	-1.0689	0.10981	-1.90429	2.55945e-36	-1.41388	9.60186e-14	-1.27916	9.8902e-09	-1.45321	2.06969e-18	-1.18814	0.00057
V	YBR087W	RFC5	ENSG00000133119	RFC3	-1.36679	0.00833	-1.51805	7.54967e-10	-1.66685	0	-2.78639	0	-1.5416	2.96627e-22	-1.20897	0.00043	-1.86691	1.31418e-35	-1.73563	5.50768e-24	-1.93223	0	-2.23205	0	-1.50717	2.47245e-27	-1.89665	0	-1.55414	0	-2.06712	1.11688e-21
V	YOR193W	PEX27			-1.47721	0.09301	-2.29008	4.22322e-18	-2.80137	1.56539e-27	-2.59684	4.12388e-24	-2.01086	2e-05	-1.55541	1e-05	-1.83646	0.00022	-1.61312	1.98691e-06	-2.12818	5.05766e-09	-1.64996	0.00196	-2.03147	5e-05	-1.77249	0.0002	-2.05112	2.04759e-12	-2.07367	0.0006
V	YDR065W	YDR065W			-1.78977	7.10169e-11	-1.92778	3.24667e-10	-1.94564	8.25238e-19	-2.51387	1.49053e-37	-2.14526	6.65741e-16	-1.80349	0	-2.08813	1.33883e-26	-1.87624	3.47564e-16	-1.93873	1.37698e-36	-2.37692	2.62546e-22	-2.26177	0	-1.82334	8.63895e-06	-2.20555	0	-1.51823	8.10568e-12
V	YIL076W	ANU2			-1.58807	5.34356e-09	-1.68843	4.9847e-31	-1.94036	0	-2.98947	0	-1.72524	3.85304e-11	-1.70858	4.33802e-09	-1.89839	1.35822e-32	-1.97629	2.06438e-32	-1.57642	4.35089e-27	-1.5114	3.06428e-16	-1.65066	2.56828e-20	-1.35398	1.10437e-06	-1.66614	1.35006e-21	-1.6918	1.24965e-19
V	YMR079W	PIT1	ENSG00000100003	SEC14L2	-1.44752	1.5759e-12	-1.3863	2.4644e-23	-1.43916	1.85993e-23	-2.68345	0	-1.14608	9.26973e-06	-1.29168	8.48314e-18	-1.27792	2.6676e-40	-1.49481	6.80921e-17	-1.41747	2.5695e-11	-1.71615	0	-1.2347	8.11371e-18	-1.47638	0	-1.25912	1.88692e-33	-1.28813	0
V	YLR420W	URA4			-1.44647	6.78239e-27	-1.31885	2.34783e-06	-1.51565	5.7744e-13	-2.25282	0	-1.24766	0.00046	-1.44654	2.05953e-08	-1.3602	2.29598e-12	-1.82807	5.00449e-20	-1.20194	6e-05	-1.45172	1.26271e-11	1.02829	0.55698	1.07184	0.2166	-1.16598	0.00069	-1.27588	4.68186e-06
V	YIL023C	YIL023C	ENSG00000112473	SLC39A7	-1.90617	0	-1.9765	0	-1.60963	1.45485e-35	-1.46379	7.03169e-31	-1.72891	0	-1.896	0	-2.00812	0	-2.24893	0	-2.07512	0	-2.10351	0	-1.73968	0	-1.39399	1.16829e-40	-1.88127	0	-2.09976	0
V	YMR081C	ISF1			-2.14266	0	-2.11306	0	-2.47199	0	-1.33296	0	-2.68087	0	-2.14796	0	-2.51576	0	-1.78061	0	-1.39825	1.26117e-44	-1.15514	2.24584e-21	-2.44626	0	-2.04971	0	-2.38359	0	-2.75479	0
V	YMR228W	MTF1			-1.89531	0	-1.61967	0	-1.83767	0	-2.19483	0	-1.8273	0	-1.57296	0	-1.9619	0	-2.06049	0	-1.52332	0	-1.53551	4.8388e-29	-1.64386	6.46635e-34	-1.72339	0	-2.1359	0	-2.0205	0
V	YPR129W	SCD6	ENSG00000105216	LSM14A	-1.56344	2.93402e-09	-1.56973	5.71994e-21	-1.71695	6.23854e-16	-1.82419	1.33216e-24	-1.16394	5.5124e-07	-1.61789	0	-2.16285	0	-2.11391	0	-1.24846	2.67037e-10	-1.49707	1.3169e-14	-1.33566	2.23621e-16	-1.932	4.2039e-45	-2.01656	0	-2.18424	3.62079e-24
V	YER016W	BIM1			-1.46766	3.14784e-20	-1.39988	5.16429e-15	-1.81583	0	-2.31689	0	-1.51425	0	-1.59918	2.05893e-28	-1.67489	1.48563e-27	-1.42181	1.79954e-36	-1.71762	0	-2.09415	0	-1.55847	1.35861e-33	-1.86481	0	-1.63615	0	-1.65562	3.4244e-40
V	YPL088W	YPL088W	ENSG00000069424	KCNAB2	-2.09572	0	-2.47842	0	1.53263	1.02318e-19	1.16554	4.02992e-15	-1.27799	2.94852e-09	-1.40495	1.8236e-11	-1.57239	0	-2.13796	0	-4.06218	0	-3.92529	0	-1.60414	0	2.23011	0	-1.44796	2.68889e-26	-1.02688	0.44716
V	YDR494W	RSM28			-1.93136	1.73738e-36	-2.06932	0	-1.40796	0	-1.42876	3.60583e-33	-1.36905	1.81608e-42	-1.25327	3.68502e-20	-1.5171	1.39408e-27	-1.46145	1.55404e-20	-1.12962	0.00168	-1.04589	0.24918	-1.44196	1.51947e-19	-1.47068	1.01045e-13	-2.16724	4.2039e-45	-1.9087	1.65143e-41
V	YPL143W	RPL33A	ENSG00000182899	RPL35A	-1.21267	0.00812	-1.1439	0.00076	-1.30368	6e-05	-2.23135	1.21063e-32	-1.25092	0.00031	-1.22837	0.00223	-1.27849	0.00026	-1.2725	7e-05	-1.34954	7.62704e-11	-1.2214	0.00691	-1.22443	0.00182	-1.41598	1.23307e-07	-1.15966	0.026	-1.08738	0.34794
V	YLR284C	ECI1	ENSG00000166446	CDYL2	-1.95413	7.80633e-36	-2.10627	4.31822e-24	-2.89399	0	-2.76423	0	-1.57537	1.17199e-23	-1.60872	3.60263e-26	-2.05246	2.32662e-22	-2.03938	0	-1.48074	3.11947e-13	-1.55794	1.13565e-08	-2.14868	3.09356e-21	-1.47709	3.08226e-11	-2.21775	0	-2.58721	0
V	YDR361C	BCP1	ENSG00000107949	BCCIP	-1.15089	9.2374e-08	-1.00277	0.94776	-1.23359	5.40652e-15	-2.03854	1.42788e-25	1.00225	0.95248	1.02382	0.30551	-1.37724	3.13532e-36	-1.5518	3.36912e-24	-1.89256	0	-2.62307	0	-1.0164	0.67273	-1.64758	9.98327e-41	-1.20266	5.30047e-08	-1.15935	3.90864e-13
V	YGL117W	YGL117W			-1.57681	3.59675e-12	-1.75806	1.88389e-21	-2.35627	0	-1.34378	5.94022e-08	-1.5187	3.35972e-11	-1.69454	1.32968e-28	-1.38622	2.70083e-06	-1.149	0.00651	-2.2967	0	-2.0768	1.17135e-41	-1.64276	5.08848e-32	-1.05917	0.28899	-2.13305	0	-2.18357	1.00708e-13
V	YDR152W	GIR2	ENSG00000111832	RWDD1	-1.11881	0.02759	-1.0658	0.2272	-1.33782	1.51313e-15	-1.8023	0	-1.08193	0.16673	-1.13223	0.01555	-1.3221	6.24328e-15	-1.33788	3.83835e-06	-1.72895	0	-2.2224	0	-1.11732	0.00236	-1.54405	4.92451e-17	-1.19682	1.2327e-10	-1.19312	1.89453e-11
V	YKL130C	SHE2			-1.29668	0.00035	-1.22889	4.51063e-10	-1.54751	4.15098e-37	-2.4844	0	-1.29566	9e-05	-1.17931	0.00168	-1.33185	2.01288e-13	-1.4592	8.86464e-07	-1.20546	0.00132	-1.37891	9.68934e-08	-1.34379	2.60049e-26	-1.56677	6.54663e-24	-1.46495	1.39139e-23	-1.69395	6.78174e-13
V	YMR132C	JLP2	ENSG00000147419	CCDC25	-1.05692	0.42107	1.17974	0.03007	-1.83018	6.85467e-19	-2.11261	5.73291e-30	-1.58859	0.00146	-1.34497	0.03546	-1.43128	5.23875e-07	-1.36394	3.32376e-07	-1.79296	4.4e-08	-1.81227	9e-05	-1.37682	0.00309	-2.00712	1.06824e-06	-1.59731	3.01584e-11	-1.24358	0.13159
V	YJL217W	YJL217W			-1.34411	1.8864e-27	-1.5264	0	-3.21518	0	-5.1507	0	-1.82948	0	-2.38321	0	1.45784	3.4097e-13	1.53576	9.46582e-24	-2.95922	0	-3.84273	0	-1.89744	0	-2.81562	0	-1.68494	0	-2.30101	0
V	YIL113W	SDP1	ENSG00000215065	0	-1.3629	1.7984e-11	-1.74468	0	-2.42965	0	-1.8585	0	-1.62103	0	-1.48054	3.50083e-27	-2.17426	0	-1.64954	0	-1.04976	0.18058	-1.37894	9.47466e-20	-2.49587	0	-2.70133	0	-1.88146	0	-1.71752	0
V	YOL008W	COQ10	ENSG00000135469	COQ10A	-1.12593	4e-05	-1.19604	3.80766e-12	-1.38333	0	-2.07966	0	-1.21036	1e-05	-1.19175	0.00517	-1.42006	3.82901e-09	-1.44264	1.15008e-19	-1.15796	1.19515e-09	-1.19655	1.38169e-10	-1.11112	0.00693	-1.13819	0.00065	-1.14764	2.15206e-08	-1.22279	1.24942e-15
V	YJR118C	ILM1			-1.41296	5e-05	-1.20917	0.00381	-1.98062	0	-2.90444	0	-1.56611	1.40339e-07	-1.61134	1.21005e-17	-1.60675	1.03458e-21	-1.36044	2.36009e-06	-1.46523	4.32952e-33	-1.45085	2.59494e-18	-1.40713	8.17198e-13	-1.71031	9.21195e-15	-1.67623	2.62759e-33	-1.68595	9.91639e-17
V	YNL090W	RHO2	ENSG00000067560	RHOA	-1.13602	4e-05	-1.09902	0.00143	-1.54582	0	-2.4222	0	-1.21283	2.2021e-26	-1.15506	0.00016	-1.28418	7.56202e-09	-1.19562	2.5598e-11	-1.59656	5.94383e-27	-1.84888	0	-1.21071	3e-05	-1.38827	0	-1.25179	4.49524e-23	-1.22395	5.04585e-21
V	YGR082W	MAS20			-1.10824	0.08648	-1.14529	4e-05	-1.31034	6.86016e-36	-2.15097	0	-1.07897	0.22098	1.08103	0.12563	-1.39746	5.63096e-13	-1.44449	1.12868e-09	-1.11035	0.05775	-1.15922	0.00172	-1.01362	0.81921	-1.22272	0.00026	-1.33871	3.52973e-08	-1.32207	7.00649e-45
V	YDR540C	YDR540C			-1.3683	0.16401	-1.39847	0.13428	-2.61389	1.0034e-08	-3.63374	2.07976e-26	-1.28975	0.02711	-1.29625	0.00189	-2.47396	1.30914e-07	-2.1619	1.42344e-06	-2.03892	1.88215e-07	-2.30689	2.26823e-08	-1.46552	1e-05	-1.70583	2.21926e-06	-2.01256	8.68052e-07	-1.16973	0.14413
V	YJL161W	YJL161W			-1.89441	2.901e-33	-2.03108	0	-2.1181	0	-1.04414	0.51446	-2.13616	1.12269e-26	-1.6444	6.71436e-24	-2.26345	0	-1.65441	4.16056e-30	-1.04164	0.38438	-1.01294	0.72283	-2.43764	0	-1.46987	1.25088e-16	-2.48996	0	-2.10425	1.49812e-38
V	YOR179C	SYC1			1.11071	0.33007	1.00862	0.91468	-1.99174	8.08487e-15	-1.72311	4.78729e-16	-1.56304	8.33856e-24	-1.17798	0.00015	-1.61736	7.4628e-08	-1.47729	2.71301e-07	-2.08609	6.72132e-22	-1.7496	7.98385e-10	-1.60146	1.1516e-07	-1.52769	1.07617e-06	-1.45734	3.72809e-17	-1.12151	0.22245
V	YBR217W	APG12	ENSG00000145782	ATG12	-1.75788	8.75566e-13	-1.70456	5.21559e-14	-2.23488	0	-1.83358	1.18994e-38	-1.54678	3.93447e-09	-2.12488	2.69183e-14	-2.14581	4.07074e-31	-1.36462	1.58407e-10	-1.63638	3.01511e-09	-1.61267	7.38972e-21	-1.86628	2.46412e-20	-1.88535	2.21025e-09	-1.98624	1.78432e-22	-2.9317	1.96665e-28
V	YLR065C	YLR065C			-1.33815	1.35082e-18	-1.31803	1.00587e-09	-1.70368	0	-2.56116	0	-1.34639	8.1847e-07	-1.57213	3.31602e-32	-1.34022	9.32644e-16	-1.38095	1.07258e-20	-1.597	0	-1.75472	0	-1.3424	5.84793e-21	-1.6534	0	-1.30309	0	-1.40938	0
V	YAL046C	YAL046C	ENSG00000163170	BOLA3	-1.15866	0.1663	-1.14948	0.07998	-1.67161	4.00934e-12	-2.10634	3.03788e-23	-1.23352	0.0099	-1.22589	0.01209	-1.38222	0.00013	-1.67885	7.14616e-12	-1.30375	7e-05	-1.36077	3e-05	-1.41894	7e-05	-1.27727	0.00194	-1.5003	2.52415e-08	-1.52459	1.84502e-08
V	YMR280C	CAT8			-2.08057	0	-2.07273	4.53692e-33	-2.47325	0	-1.12161	0.00013	-1.85959	7.44152e-36	-2.5655	4.33562e-27	-2.09097	0	-1.92387	7.40823e-22	-1.09037	0.01799	1.03334	0.31073	-3.17297	0	-1.73402	0	-2.40987	0	-3.80632	0
V	YDL171C	GLT1			-2.17959	0	-2.21581	0	1.03229	0.42254	-1.15714	0.00121	-1.3536	2.95465e-08	-1.70349	2.48976e-28	-1.70159	1.89827e-12	-2.64195	0	-1.46709	9.71251e-13	-1.66091	5.89203e-19	-1.3074	1.28928e-07	-1.2615	2.28239e-07	-2.31167	0	-3.43445	0
V	YNR016C	abp2	ENSG00000132142	ACACA	-1.02154	0.21063	1.05624	0.10562	-1.7458	0	-2.29054	4.72049e-39	-1.11086	1e-05	-1.08635	0.00047	-1.19724	4.05213e-07	-1.22118	1.23972e-20	-1.67425	0	-1.62115	8.68566e-13	-1.26638	3.33035e-13	-1.00369	0.93511	-1.16266	9.06462e-09	-1.04318	0.06976
V	YCR073C	SSK22			-1.7358	1.01013e-12	-1.69372	9.12711e-21	-1.18174	0.00061	-1.11883	0.01329	-1.7638	0	-1.90222	3.45107e-15	-1.94085	8.74474e-25	-1.88517	2.35166e-35	-2.40821	2.00636e-29	-3.0911	1.20553e-33	-1.6433	5.91502e-27	-1.32855	1.04099e-09	-1.69547	8.79341e-29	-1.96892	7.61773e-34
V	YPL110C	GDE1			-1.57111	6.5602e-29	-1.57212	0	-1.38213	1.17802e-39	-1.5205	2.30868e-09	-1.60851	2.8026e-45	-1.84259	0	-1.4382	5.1605e-14	-1.50195	1.38219e-21	-2.00775	1.37199e-35	-1.98103	6.44745e-37	-1.84534	0	-1.4302	1.7323e-30	-1.44577	6.60115e-21	-1.3384	3.87081e-09
V	YIL073C	SPO22			-1.77136	5e-05	-1.92128	2.63132e-11	-1.25939	0.00019	-1.6718	6.66584e-17	-1.41133	0.00019	-1.293	2.43948e-06	-1.38385	5e-05	-1.11994	0.12051	-2.33747	2.00959e-21	-2.1291	1.83418e-08	-1.54366	1.24455e-08	1.04867	0.64229	-1.64352	4.10477e-13	-1.23116	0.01656
V	YHR015W	MIP6			-1.69714	0.00042	-1.86919	6.54157e-06	-2.06368	6.34843e-24	-3.03995	5.93374e-30	-1.42608	6e-05	-1.26713	6.86669e-07	-1.66948	2.25235e-09	-1.76172	1.08768e-18	-1.81859	2e-05	-1.71631	2.4873e-07	-1.39834	0.00012	-1.40084	7e-05	-1.98077	6.51631e-21	-1.6301	0.01127
V	YPL210C	SRP72	ENSG00000174780	SRP72	-1.29764	4.32204e-08	-1.12843	0.00873	-1.55653	0	-3.09221	0	1.11999	0.00314	-1.17833	3.75304e-06	-1.61161	2.03913e-23	-1.75468	6.0039e-32	-1.08733	0.00471	-1.30486	7.53814e-13	1.10765	6.60797e-07	-1.47395	1.14476e-21	-1.60912	0	-1.65466	1.92385e-18
V	YOL113W	SKM1			-2.12956	6.33246e-34	-2.13151	0	-1.23529	1.98088e-15	-1.34677	5.56673e-10	-1.65406	1.38124e-16	-1.73018	1.91277e-42	-1.643	1.88802e-08	-1.71794	0	-2.25718	9.76285e-41	-2.06667	0	-1.68039	2.18057e-09	-1.44964	1.51008e-08	-1.92235	1.5218e-15	-1.96522	2.00318e-19
V	YDR425W	SNX41			-1.59738	2.7407e-24	-2.02211	0	-1.26976	2.18177e-13	-1.12346	0.0055	-1.64244	2.93502e-41	-1.62301	0	-1.62871	0	-1.71913	0	-1.35349	2.41248e-19	-1.30533	3.33494e-13	-1.73078	0	-1.34495	2.52457e-08	-1.61258	1.59975e-30	-1.75881	1.01353e-40
V	YDL153C	SAS10	ENSG00000132467	UTP3	1.04534	0.39277	1.0469	0.03956	-1.14817	4.14535e-06	-1.70982	2.63939e-36	1.0333	0.19074	-1.17752	2.11861e-18	-1.22598	1.4321e-09	-1.34694	1.69305e-34	-2.21337	0	-2.73554	0	-1.01792	0.53107	-1.47545	1.33488e-18	-1.10174	0.04576	-1.10928	0.00915
V	YDR390C	UAL1	ENSG00000126261	SAE2	-1.19321	0.00775	-1.01313	0.83567	-1.37615	2.09372e-17	-2.16309	0	-1.09214	0.07838	-1.45265	4.31704e-24	-1.45104	0	-1.39533	6.41659e-18	-1.30664	6.81962e-11	-1.36248	2.22627e-11	-1.14929	0.00027	-1.43402	4.70374e-13	-1.34552	7.28853e-14	-1.46123	9.84965e-16
V	YBR139W	YBR139W	ENSG00000064601	CTSA	-2.82344	0	-2.68703	0	-2.15647	0	-1.9419	1.01555e-39	-2.68963	0	-2.85944	0	-2.31308	0	-2.07617	0	-1.27341	1.92057e-18	-1.35165	6.02129e-07	-3.30897	0	-2.58665	0	-3.07438	0	-3.27173	0
V	YNL294C	RIM21			-1.59001	0	-1.63192	0	-1.6755	0	-1.38546	5.73832e-42	-1.66896	0	-1.64273	0	-1.68111	0	-1.65364	0	-2.00744	0	-1.86923	0	-1.68043	0	-1.07519	3e-05	-1.45446	0	-1.37172	0
V	YHR137W	ARO9			-1.23862	3.35869e-08	-1.55151	0	-1.38684	3.98074e-11	-2.66384	0	-1.14647	1e-05	-1.5281	2.35353e-25	-1.80788	4.5954e-23	-2.01418	0	-2.03184	0	-3.16239	0	-1.97999	0	-2.96118	0	-1.11881	0.01413	-1.47764	4.52443e-31
V	YNL022C	YNL022C	ENSG00000130305	NSUN5	1.03565	0.03955	1.20716	5.05355e-14	-1.20416	3.51645e-17	-1.59235	0	-1.03056	0.39851	1.1158	9.19949e-06	-1.13675	2.80705e-08	-1.25971	7.43904e-11	-1.6058	0	-2.14994	0	-1.04984	0.01398	-1.29357	9.03212e-38	-1.1589	1.5503e-07	-1.06947	3.63163e-08
V	YNR073C	YNR073C			-2.16859	6e-05	-2.82423	3.45038e-15	-2.74391	4.81434e-15	1.22223	0.00048	-3.20631	3.95258e-12	-3.07013	1.69764e-18	-3.30799	2.79864e-10	-2.52453	9.51729e-07	-1.91714	2.7286e-08	-1.72193	0.00034	-4.93194	5.38593e-13	-3.49221	8.88982e-12	-3.18072	1.36728e-09	-3.25571	1.62696e-09
V	YNL119W	NCS2			-1.16626	0.00204	-1.05867	0.22334	-1.09655	5.51522e-09	-1.75263	0	-1.05388	0.20119	1.14874	0.00046	1.01374	0.76033	-1.41166	1.84081e-23	-1.42341	7.04143e-16	-2.14011	8.36779e-09	1.15188	0.00021	-1.19715	3.70563e-08	-1.56495	2.21594e-24	-1.1893	1.7942e-06
V	YER059W	PCL6			-1.46503	4.45703e-13	-1.50276	3.66062e-23	-2.05368	0	-2.5979	0	-1.55354	1.71752e-21	-1.42553	3.45367e-10	-2.04529	1.41572e-26	-1.73114	3.86554e-25	-1.49845	1.57416e-10	-1.53153	7.62237e-17	-1.7026	5.1985e-24	-1.75449	5.08156e-12	-1.91195	3.27273e-41	-1.84254	1.11653e-38
V	YIL103W	DPH1	ENSG00000108963	DPH1	-1.0284	0.36909	1.10744	0.00587	-1.15528	0.00088	-1.64185	5.58983e-16	-1.07688	0.00919	-1.06542	0.09776	-1.36157	7.56701e-44	-1.54097	1.76796e-23	-1.95877	7.91835e-39	-2.45257	1.15226e-21	1.14926	0.00011	-1.32327	7.63823e-16	-1.20453	9.10242e-08	-1.11313	0.00147
V	YPL060W	LPE10	ENSG00000124532	MRS2L	-2.66833	5.57571e-30	-2.88061	0	-2.34109	0	-1.88708	2.70731e-42	-2.6938	5.04467e-44	-2.458	0	-2.47601	0	-2.22864	0	-2.10515	4.2039e-44	-2.10898	1.03783e-13	-2.88761	2.38652e-28	-2.30566	0	-3.02565	0	-3.01603	0
V	YGL223C	COG1			-1.58526	1.25751e-08	-1.55283	4.88774e-17	-1.62998	2.02042e-15	-2.44211	0	-1.26472	0.00053	-1.14829	0.0309	-1.63448	1.8067e-09	-1.67679	3.7044e-12	-1.19807	0.00242	-1.1603	0.01126	-1.39518	4.53899e-10	-1.29478	6.22455e-09	-1.61779	0	-1.57315	2.59142e-14
V	YNL078W	NIS1			-1.09351	0.20449	-1.18703	0.00475	-1.73534	2.22473e-28	-3.01557	0	-1.04949	0.49305	-1.05594	0.31167	-1.23908	0.00218	-1.46212	1.83597e-08	-1.25955	1.06896e-08	-1.2546	6.6101e-08	-1.18843	7e-05	1.23867	2.14616e-06	-1.20645	0.00016	-1.25954	3e-05
V	YNR021W	YNR021W			-1.14098	0.00016	-1.15129	0.00025	-1.34495	6.20045e-18	-2.49723	0	1.0112	0.68573	-1.0122	0.63488	-1.22438	4.25582e-18	-1.24608	7.1734e-15	1.06217	0.07111	-1.18536	1.45972e-06	1.03759	0.08681	-1.06467	0.00068	-1.03858	0.15008	-1.09443	1e-05
V	YGR234W	YHB1			-1.57033	0	-1.67405	0	1.72405	0	-1.00257	0.95553	-1.01596	0.34279	1.03802	0.08461	-2.3455	0	-2.23654	0	-1.15148	3.5231e-14	-1.58062	0	-1.04	0.00355	1.36798	7.84401e-26	-1.39589	4.39138e-37	-1.22767	1.35631e-06
V	YLR449W	FPR4			-1.36342	1.32554e-32	-1.22523	4.45918e-21	-1.23152	6.67869e-11	-2.19868	0	-1.27355	7.47481e-11	-1.66124	0	-1.81915	0	-2.03001	3.50325e-44	-1.90732	0	-2.50827	0	-1.57263	0	-2.11686	0	-1.44111	0	-1.47196	1.27388e-27
V	YBR161W	CSH1			-1.40715	1.38485e-07	-1.62381	0	-1.34535	6.16433e-07	-2.04799	0	-1.13469	0.00017	-1.14062	5.92617e-08	-1.09705	0.00118	-1.1433	0.00014	-1.16676	0.00078	-1.41513	8.78993e-10	-1.15089	0.00091	-1.26682	5.61137e-08	-1.1601	0.00106	-1.22256	7e-05
V	YML062C	MFT1			-1.55213	5.58106e-39	-1.33783	3.03718e-14	-1.78383	0	-2.27459	0	-1.53508	2.44703e-12	-1.87906	2.39622e-43	-1.90426	4.85975e-37	-1.86388	0	-1.58627	1.36123e-15	-1.58268	3.07107e-14	-1.87808	3.27438e-12	-1.91242	6.18155e-41	-1.81418	0	-1.62927	6.82571e-29
V	YDL248W	COS7			-2.26995	1.73951e-09	-2.12463	0.00022	-1.87409	6.5193e-19	-1.51229	1.42638e-10	-1.28117	1.30047e-10	-1.18905	4e-05	-1.33812	1.44888e-07	-1.36157	4.12134e-09	-1.08923	0.41293	-1.36684	3.99464e-10	-1.58576	6.07586e-15	-1.30355	0.00319	-1.84607	1.64158e-17	-1.2796	0.0794
V	YML008C	ERG6			-1.31505	1.46511e-13	-1.31066	7.19556e-13	-1.59217	2.56877e-39	-3.11735	0	-1.54585	0	-1.62051	0	-1.39538	4.8429e-39	-1.38239	0	-1.43835	0	-1.6422	0	-1.52553	5.05405e-21	1.49976	4.46738e-26	-1.59075	8.40779e-45	-1.39952	1.79097e-31
V	YBL029W	YBL029W			-1.05665	0.66494	-1.02515	0.8354	-1.75103	1.4061e-09	-2.19065	3.24344e-19	-1.68586	0.00038	-1.82111	5.29902e-09	-1.49575	3.46044e-12	-1.85739	4.57791e-08	-1.0672	0.40355	-1.21062	0.01378	-1.59895	2.82884e-06	-3.00983	1.86451e-10	1.00951	0.90005	-1.34352	0.10996
V	YLR332W	KAI1			-2.51681	0	-2.70733	0	-2.19003	0	-1.74909	0	-2.06534	0	-1.85524	0	-2.66607	0	-2.67399	0	-3.16876	0	-4.46678	0	-2.03918	0	-1.81786	0	-2.13151	0	-2.08197	0
V	YLR181C	VTA1			-1.32871	1.70833e-11	-1.36331	0	-1.71514	0	-2.06714	0	-1.42206	2.27126e-36	-1.29014	1.09301e-43	-1.55852	0	-1.4688	0	-1.32336	7.71204e-25	-1.4256	0	-1.33786	0	-1.4361	0	-1.49454	0	-1.55078	0
V	YBR129C	OPY1			-1.57333	7.96522e-20	-1.57994	1.1974e-14	-1.79781	0	-1.69337	7.50859e-32	-1.40972	4.12529e-24	-1.34681	1.57557e-13	-1.59944	4.97409e-18	-1.55669	3.63225e-22	-1.25281	0.00064	-1.31237	3.19358e-08	-1.51587	2.11855e-15	-1.57707	3.47111e-23	-1.69062	3.23414e-24	-2.09521	0
V	YJR009C	GLD2	ENSG00000111640	GAPDH	-1.7316	2.32756e-42	-1.7806	6.72623e-44	-1.39007	2.3504e-20	-1.65962	3.66898e-33	-1.44074	1.47785e-06	-1.37042	4.75122e-14	-1.54604	3.61777e-26	-1.54675	5.77612e-13	-1.1205	0.00017	-1.37642	9.22276e-39	-1.92935	0	-1.70974	1.08694e-28	-2.0336	0	-2.2687	0
V	YLR257W	YLR257W			-2.16067	0	-2.2524	0	-2.27212	0	-1.82754	0	-1.97142	0	-2.38373	0	-2.33574	0	-2.21813	0	-1.37309	3.99467e-11	-1.20696	3e-05	-2.41577	0	-1.99299	0	-2.5648	0	-2.52255	0
V	YCR100C	YCR100C			-1.8086	0.00151	-2.1436	5.01376e-09	-1.81216	7.2965e-10	-1.28567	0.00065	-1.51171	0.00013	-1.48983	0.00112	-1.89014	1.71498e-09	-1.62956	3.14374e-13	-1.63416	1e-05	-1.74184	0.00805	-1.84813	3.64892e-09	-1.21462	0.0602	-1.70257	8.62791e-09	-1.46088	0.00051
V	YLR239C	LIP2	ENSG00000175536	0	-1.59129	3.39795e-19	-1.68987	0	-1.99835	0	-2.53688	0	-1.61872	7.10132e-33	-1.5934	8.66961e-25	-1.73009	6.84213e-21	-1.73882	5.28034e-38	-1.52065	9.20563e-16	-1.64679	2.23871e-22	-1.66122	8.84486e-12	-1.53357	2.1676e-09	-1.91888	1.11634e-33	-2.04943	2.68053e-27
V	YBR290W	BSD2			-2.30239	0	-2.41882	0	-2.13198	0	-1.48472	7.84357e-16	-1.80427	0	-1.66414	0	-2.27865	0	-1.93347	0	-1.90324	0	-1.70142	7.0765e-27	-1.79885	0	-1.76067	4.08099e-34	-2.12719	0	-2.45214	0
V	YGL146C	YGL146C			-1.70527	0.00061	-2.09277	0	-1.86191	1.69897e-29	-1.28824	5e-05	-1.85735	7.4996e-21	-1.57227	3.05151e-38	-1.99065	5.50856e-28	-1.82807	0	-1.29776	4.10546e-06	-1.24366	0.00058	-2.00596	1.16249e-33	-1.54358	1.24801e-23	-1.80191	2.18184e-19	-1.46306	0.001
V	YDL119C	YDL119C	ENSG00000144659	SLC25A38	-1.76868	0	-2.08212	0	-1.73463	0	-1.91501	0	-1.45759	0	-1.46239	5.14528e-35	-1.72132	0	-1.82402	0	-1.39757	8.26933e-11	-1.55409	1.03457e-35	-1.48229	0	-1.38405	1.04023e-27	-1.82403	0	-1.81764	3.64338e-44
V	YBR291C	CTP1	ENSG00000100075	SLC25A1	-1.17698	0.02793	-1.09368	0.05313	1.07135	0.01929	1.25238	1e-05	-1.39047	7.54377e-11	-1.55843	3.86114e-33	-1.06943	0.11099	-1.51899	1.21951e-16	-1.74767	4.31632e-38	-2.18498	1.62863e-28	-1.23776	7.05036e-09	-1.83924	2.89478e-16	-1.92794	1.72276e-25	-2.10564	0
V	YGL232W	TAN1	ENSG00000066654	THUMPD1	-1.22653	0.00255	-1.32314	0	-1.4326	0	-2.53969	0	-1.23055	1.45708e-07	-1.28052	6.73585e-40	-1.5086	3.60989e-18	-1.56795	5.60519e-45	-1.22849	2.35506e-09	-1.33423	6.35253e-14	-1.12217	0.01203	-1.40322	1.0687e-07	-1.25105	1e-05	-1.30081	0.00019
V	YKL183W	LOT5			1.07656	0.09907	1.114	0.02307	-1.29	1.3777e-06	-2.20183	6.57369e-32	-1.14694	5.52091e-06	-1.27897	1e-05	-1.35548	8.16717e-15	-1.57782	3.04402e-28	-1.36224	4e-05	-1.75956	1.89586e-12	-1.17912	0.00071	-1.41267	0	-1.20947	5e-05	-1.30076	6.48943e-07
V	YLR348C	DIC1	ENSG00000183048	SLC25A10	1.33609	3.53011e-12	1.4088	0	-1.33704	3.23803e-21	-1.57201	4.86729e-29	1.16661	3.87232e-06	1.203	8.59703e-23	-1.73099	0	-2.19612	0	-1.37557	0	-1.20525	1e-05	-1.08514	0.00015	-1.08531	0.01	-1.09551	8.96561e-07	-1.11552	0.00073
V	YPR139C	VPS66			-1.33631	7.49502e-08	-1.30013	5.90315e-18	-1.56937	1.20622e-32	-2.19447	0	-1.0409	0.34753	1.1026	0.04661	-1.10734	0.03867	-1.19199	0.02089	-1.06959	0.09417	-1.22989	0.00064	-1.04263	0.27193	-1.21891	3e-05	-1.35295	1.20368e-16	-1.33851	6.75884e-35
V	YGR095C	RRP46	ENSG00000077348	EXOSC5	-1.28004	3.47391e-09	-1.18293	0.00373	-1.52685	4.51207e-21	-2.39217	0	-1.15065	0.00521	-1.26629	1.62632e-06	-1.19075	9.4653e-07	-1.53896	1.78335e-32	-1.58872	8.00312e-13	-1.94602	0	-1.2922	2e-05	-1.64262	0	-1.3267	3.6147e-11	-1.32251	1.18501e-40
V	YER002W	NOP16			-1.14457	0.00121	-1.09283	0.13336	-1.37747	1.54154e-09	-2.06949	0	-1.21065	0.00161	-1.22149	2.88354e-07	-1.36096	6.8859e-14	-1.71263	2.33289e-25	-2.26158	4.72238e-43	-3.17945	0	-1.30757	3.0999e-10	-1.58631	1.21546e-12	-1.2639	5e-05	-1.27018	8e-05
V	YNL151C	ACP2	ENSG00000121851	POLR3GL	-1.32378	1.20389e-09	-1.33033	7.08504e-34	-1.40094	4.05386e-12	-1.78379	3.38919e-33	1.05724	0.0464	-1.046	0.23096	-1.39728	3.38789e-13	-1.84647	0	-2.17392	0	-3.09386	0	1.04557	0.18027	-1.46732	0	-1.29149	6.26728e-14	-1.24507	1.4205e-14
V	YHR038W	FIL1			-2.06756	5.51982e-16	-2.02501	9.1532e-25	-1.51692	4.57495e-09	-2.02231	1.572e-31	-1.45025	0.0002	-1.5111	1.40985e-12	-2.00747	1.87386e-24	-1.95336	2.9757e-35	-1.19019	0.02944	-1.33133	0.00041	-1.46503	0.00373	-1.37402	0.005	-2.20249	1.15607e-15	-2.23508	2.34839e-14
V	YMR233W	YMR233W			-1.44465	8.26362e-09	-1.34462	1.15261e-08	-2.23015	0	-2.54966	0	-1.34568	1.38075e-09	-1.61607	1.31743e-18	-1.49589	2.09533e-12	-1.50605	1.27213e-23	-1.60249	5.05968e-26	-1.51076	2.55689e-08	-1.32475	0.00012	-1.74026	0	-1.6828	2.15602e-18	-1.80538	1.23557e-11
V	YHR147C	MRPL6			-1.76226	1.3627e-13	-1.67814	0	-1.95098	0	-2.58043	0	-1.59837	8.90525e-42	-1.49737	0	-1.97704	0	-2.0486	0	-1.24381	3.11002e-14	-1.4318	3.38974e-42	-1.69221	0	-1.73502	0	-2.18644	0	-2.45171	0
V	YDR302W	GPI11	ENSG00000151665	PIGF	-1.9074	2.41799e-18	-1.85072	1.19818e-14	-2.54614	1.68044e-41	-2.86296	2.06219e-32	-1.71132	4.50191e-13	-1.89493	8.1339e-15	-2.35434	3.53194e-31	-2.02409	1.01414e-21	-1.934	6.98275e-10	-2.40553	1.00472e-21	-1.99731	3.76145e-24	-2.01127	3.05659e-14	-1.98077	1.06811e-25	-2.01046	1.1532e-15
V	YOR052C	YOR052C			-2.57789	0	-2.67428	1.26117e-44	-1.44885	2.11678e-09	1.51838	5.12953e-16	-2.01259	9.03219e-35	-1.58164	3.98726e-13	-3.11467	0	-2.1358	1.29375e-30	-2.42465	0	-1.43622	2.01206e-06	-2.3323	0	-1.98265	0	-2.8692	0	-2.83322	0
V	YFR003C	YPI1			-2.00559	3.9414e-31	-2.16691	2.03309e-38	-1.93233	1.81126e-25	1.00401	0.94293	-1.76154	6.46722e-16	-1.81668	2.24685e-22	-1.78649	3.63713e-24	-1.54843	1.09662e-08	-1.46952	1.33531e-23	-1.42988	2.07301e-15	-2.01394	1.79669e-26	-1.82232	1.6498e-17	-2.24528	0	-2.1319	0
V	YIR005W	IST3	ENSG00000134597	RBMX2	-1.31853	0.004	-1.56937	3.79359e-09	-2.2265	0	-1.50313	4.93055e-35	-1.83991	2.62129e-10	-1.6785	4.90643e-16	-1.76106	3.62393e-22	-1.67346	8.63267e-14	-1.5984	7.61476e-13	-1.41265	1e-05	-1.88388	6.39089e-08	-1.4646	0.00035	-1.87435	0	-1.56824	4e-05
V	YJR067C	YAE1			-1.42474	8e-05	-1.20627	0.12372	-1.84612	5.34543e-23	-1.88338	1.6378e-10	-1.66433	0.00037	-1.73688	3.41121e-12	-1.6834	4.82402e-09	-1.53719	1.177e-19	-1.77625	3.85645e-08	-2.19692	3.92555e-11	-1.3871	0.00035	-1.71105	7e-05	-1.43381	0.0002	-1.57908	0.00036
V	YBL026W	LSM2	ENSG00000204392	LSM2	-1.42969	0.00199	-1.27275	0.00092	-1.57199	1.78067e-07	-3.21221	0	-1.56661	0.00063	-1.54838	0.00038	-1.37498	0.00982	-1.44192	0.01539	-1.63082	5.67021e-11	-1.71316	8e-05	-1.39382	2.41898e-07	-1.62625	0.00029	-1.40789	4.23588e-06	-1.34107	0.00338
V	YOR369C	RPS12	ENSG00000112306	RPS12	-1.35953	0.01248	-1.35033	2.06977e-08	-1.50117	1.5493e-07	-2.15028	0	-1.39183	3e-05	-1.47099	0.00046	-1.28733	0.00706	-1.32273	0.00064	-1.41749	1.91222e-06	-1.37505	4.29976e-06	-1.48397	8.55774e-12	-1.39336	2.2444e-06	-1.26708	3.30438e-12	-1.37352	2.10767e-14
V	YGR265W	YGR265W			-2.15078	5.39714e-34	-2.72857	1.86956e-10	-2.24245	1.52008e-09	-4.06313	3.15992e-20	-2.11035	6e-05	-2.23703	7.45142e-17	-3.70964	4.08726e-26	-3.97023	2.07639e-31	-2.28172	1.6711e-14	-3.32194	4.28049e-23	-1.59325	6.49619e-12	-2.02199	7.28269e-30	-2.1652	3.69626e-34	-2.0372	9.51547e-19
V	YDL092W	SRP14			-1.14551	0.04369	-1.20444	1.66058e-08	-1.65009	4.53276e-22	-2.11741	0	-1.55117	7.28904e-14	-1.65576	3.80802e-16	-1.5393	5.2968e-33	-1.4722	6.82171e-11	-1.53418	3.84863e-21	-1.56397	1.31828e-18	-1.44751	0	-1.5687	1.48422e-21	-1.39976	0	-1.4225	0
V	YBL077W	YBL077W			-1.05166	0.5553	-1.05149	0.36445	-1.5702	1.11036e-08	-2.07014	9.77104e-38	-1.19026	0.02401	-1.70682	2.37643e-30	-1.63476	3.89974e-31	-1.53306	1e-05	-1.48067	1.04233e-06	-1.50939	1.90822e-08	-1.16234	0.0449	-1.45329	4.55485e-08	-1.119	0.09656	-1.24653	0.0515
V	YDR308C	SRB7			-1.22884	0.00529	-1.11183	0.03411	-1.52082	8.67791e-08	-2.50426	4.3114e-35	-1.26588	0.00085	-1.38457	5.68486e-13	-1.51144	2.22045e-33	-1.45762	7.22719e-37	-1.44424	3.49879e-11	-1.60809	1.25242e-13	-1.4447	3.15555e-10	-1.75541	1.48141e-06	-1.44413	0.00031	-1.35565	0.00156
V	YDR225W	H2A1	ENSG00000188486	H2AFX	-1.21671	0.00096	-1.13448	2e-05	-2.00108	0	-2.1917	0	-1.21849	2.21921e-07	1.01817	0.55592	-1.32518	4.49982e-20	-1.38271	0	-1.17264	1.90688e-06	-1.26299	5.57788e-08	-1.11575	0.00692	-1.54289	3.90962e-43	-1.381	2.51701e-27	-1.4628	2.01367e-42
V	YLR217W	YLR217W			-1.48011	0.00077	-1.76816	0.00123	-1.20909	0.00064	-1.50819	8.51306e-20	-1.80069	2.44896e-12	-1.60321	1.96903e-08	-2.26004	5.82183e-09	-2.47003	5.53188e-12	-1.39463	0.0231	-1.1816	0.03687	-1.60511	7.61199e-06	-1.77881	1.12869e-06	-1.70061	3.34939e-08	-1.46501	0.00042
V	YBL100C	YBL100C			-2.72459	0	-2.34586	0	-2.00775	2.29318e-36	-2.35741	0	-1.77757	0	-2.15209	0	-2.51242	0	-2.27594	0	-1.24624	2.09557e-07	-1.30233	4.10457e-13	-1.69396	4.01546e-30	-1.79361	1.39935e-39	-1.94183	5.58272e-17	-1.9102	2.80698e-32
V	YBR009C	HHF1	ENSG00000197238	H4_HUMAN	-1.19701	0.00824	-1.12905	0.00217	-2.24298	8.78353e-40	-2.06205	0	-1.27835	0.0001	-1.07228	0.16755	-1.59897	3.97942e-27	-1.7028	1.95676e-12	-1.21118	1.28269e-12	-1.18195	8.75361e-06	-1.30512	1.30046e-14	-1.8175	3.02564e-36	-1.50787	1.74264e-24	-1.55269	6.75631e-32
V	YGR008C	STF2			-2.17755	2.06782e-12	-2.45965	3.02149e-31	-3.23424	0	-1.79942	1.0287e-09	-3.19095	7.70729e-27	-2.52795	2.28618e-32	-1.99431	6.44288e-12	-1.60089	1.96948e-07	-1.10789	0.22891	-1.00746	0.92648	-4.42392	2.94273e-44	-3.04671	5.11821e-29	-3.40744	0	-2.77208	1.37772e-25
V	YLR230W	YLR230W			-1.40651	3.1568e-06	-1.44949	3.26417e-07	-1.55121	6.0591e-14	-2.28749	0	-1.44556	2.93298e-18	-1.53271	2.26185e-23	-1.5977	5.49282e-08	-1.56633	8.89068e-25	-1.27744	3e-05	-1.28029	1.71359e-07	-1.35027	3.58599e-11	-1.31612	2e-05	-1.27688	1e-05	-1.15571	0.09687
V	YLR252W	YLR252W			-1.46975	2.4544e-07	-1.83792	0	-2.07352	0	-1.54596	1.84755e-30	-2.01253	0	-1.67143	1.5281e-27	-2.07315	1.04493e-27	-1.43606	4.551e-41	-1.21477	0.00272	1.11752	0.01008	-2.04663	0	-1.4816	5.35892e-14	-1.84479	0	-1.67545	1.06432e-23
V	YLL009C	COX17	ENSG00000138495	COX17	-1.95657	1.03283e-12	-1.93413	1.7254e-15	-2.36826	0	-2.52134	1.03714e-26	-2.04491	9.06469e-20	-1.71363	3.43026e-17	-1.87046	2.17865e-13	-2.09672	8.57849e-28	-1.4863	4.12084e-08	-1.52839	2.65633e-06	-2.77129	4.77843e-43	-2.31074	6.84179e-18	-2.71618	2.48744e-41	-2.58566	1.61738e-24
V	YOR195W	SLK19			-1.39679	0.00246	-1.43415	5.58327e-29	-1.5388	1.9191e-37	-1.58294	1.70591e-07	-1.20734	0.00042	-1.25193	7e-05	-1.25382	0.03009	-1.25998	2e-05	-1.73385	1.42795e-17	-2.13125	9.59571e-16	-1.10234	0.06178	-1.13567	0.00682	-1.25611	5.85397e-07	-1.35966	0.00088
V	YBR142W	MAK5	ENSG00000089737	DDX24	1.56541	1.44686e-20	1.71036	0	-1.58222	1.57614e-35	-3.18052	0	-1.0387	0.4592	-1.18795	7e-05	-1.62066	5.88311e-15	-1.77778	0	-2.52	0	-3.03772	4.48416e-44	-1.16637	6.60001e-07	-1.87902	0	-1.02654	0.54307	-1.05253	0.31398
V	YCR091W	KIN82	ENSG00000105613	MAST1	-2.30839	0	-2.41931	0	-2.4691	0	-1.99706	5.01145e-28	-1.96083	0	-1.99449	0	-1.69016	6.69995e-32	-1.45667	6.18942e-37	1.04192	0.52933	-1.06709	0.10313	-2.31467	0	-1.72379	0	-2.14855	0	-2.47507	0
V	YKR098C	UBP11			-1.61503	0.00271	-1.80837	1.32951e-08	-1.45142	7.79198e-18	-1.33649	1.11654e-13	-1.37264	3e-05	-1.53429	2.25826e-21	-1.37007	2.6068e-06	-1.08444	0.11467	-1.0823	0.11751	-1.05551	0.43334	-1.71942	4.23725e-12	-1.75164	1.84226e-10	-2.72274	0	-3.05769	1.8454e-11
V	YBL061C	cal2	ENSG00000071537	SEL1L	-1.32132	3.34711e-23	-1.14892	0.00205	-1.03842	0.64249	-1.24271	2.45686e-14	1.0042	0.86092	-1.40494	1.93779e-25	-1.19316	4e-05	-1.56482	0	-1.84103	0	-2.39922	0	-1.07541	0.00908	-1.25285	2e-05	-1.22856	1.35033e-12	-1.20538	1.06e-11
V	YMR291W	YMR291W			-2.55062	0	-2.5231	0	-2.53445	0	-2.22568	0	-1.55143	0	-1.56418	5.9084e-19	-2.19922	0	-2.14284	0	-1.38237	3.1652e-20	-1.20218	0.00318	-1.51786	5.71613e-39	-1.18992	0.00098	-2.01403	0	-2.00148	6.69668e-40
V	YMR284W	HDF1	ENSG00000196419	XRCC6	-1.75522	9.83278e-17	-2.01645	2.60641e-26	-1.69915	9.26416e-19	-1.87963	1.94409e-26	-1.41309	3.40147e-10	-1.7558	3.50478e-16	-1.98569	0	-1.9845	6.70369e-34	-1.21225	0.03202	-1.15562	0.00433	-1.54321	3.95585e-12	-1.34649	1.46281e-27	-1.52888	2.11928e-20	-1.52131	0
V	YBR158W	AMN1	ENSG00000151743	AMN1	-1.36164	9.77441e-14	-1.35471	3.79393e-14	-1.3857	7.55921e-06	-3.83868	0	1.21753	0.00043	1.31899	1e-05	-1.19957	3.00279e-22	-1.32413	1.4068e-10	1.09159	0.00284	-1.15786	3.78729e-09	1.14555	0.00498	1.20014	8.2937e-08	-1.08684	0.02468	-1.21945	2.56897e-07
V	YDR363W	ESC2			-1.3338	2.64012e-17	-1.33549	8.36238e-14	-2.03644	1.32897e-39	-2.64559	0	-1.30159	4.45754e-09	-1.54421	0	-1.59151	0	-1.55839	6.8309e-07	-1.43274	5.46027e-22	-1.63827	5.30396e-32	-1.51521	6.215e-20	-1.67923	4.7048e-28	-1.40213	8.13002e-13	-1.39455	1.61946e-19
V	YKL021C	MAK11	ENSG00000111845	PAK1IP1	-1.13953	0.00141	-1.06074	0.09659	-1.11965	0.00018	-1.58496	1.71729e-18	1.14953	2.43872e-10	1.04432	0.29986	-1.29137	1.88947e-17	-1.42852	0	-1.50531	0	-2.06566	0	1.10662	3.78023e-07	-1.26281	3.75433e-24	-1.11447	0.0007	-1.10907	1.06575e-06
V	YHR215W	PHO12	ENSG00000107789	MINPP1	-1.71585	0	-1.58887	0	-1.09948	0.00391	-4.13493	0	-1.12749	2e-05	-1.46241	0	-2.48918	0	-3.50032	0	-1.91471	8.1976e-43	-3.91275	0	-1.32636	2.84802e-28	-1.36055	0	-1.4973	0	-1.1902	9.53652e-12
V	YBR279W	PAF1			-1.25819	0.00108	-1.07407	0.24737	-1.70628	1.17665e-15	-2.2872	0	-1.38847	0.00077	-1.31405	8e-05	-1.46213	1.04769e-15	-1.46764	2.70514e-09	-1.27043	0.00077	-1.21465	0.0007	-1.55938	1.52957e-22	-1.50764	1.32072e-09	-1.5864	6.3617e-21	-1.54598	2e-05
V	YPR106W	ISR1			-1.56058	2.24731e-26	-1.68484	0	-1.99402	0	-1.88512	1.36129e-35	-1.56317	6.51043e-42	-1.36319	0	-2.0699	0	-1.84649	1.71899e-29	-1.20405	2.98414e-10	-1.12092	0.00437	-1.61321	0	-1.57234	1.03718e-21	-1.85044	2.06637e-28	-1.84498	1.43899e-21
V	YGL001C	ERG26	ENSG00000147383	NSDHL	-1.09692	0.08049	-1.08368	0.076	-1.87348	0	-2.31892	0	-1.439	2.8951e-09	-1.29227	5.14582e-10	1.08419	0.05772	1.24789	0.0001	-1.09432	0.03774	-1.11506	0.01499	-1.46603	1.272e-16	1.15625	0.04403	-1.37139	4.8601e-12	-1.21845	1e-05
V	YDR202C	RAV2			-1.61128	3.87043e-08	-2.02375	0	-1.63476	5.7546e-08	-1.24048	0.0028	-1.4648	4e-05	-1.39086	3e-05	-1.66708	3.07602e-12	-1.46559	1.3177e-08	-1.15701	0.05703	-1.3881	2e-05	-1.72914	2.19027e-30	-1.31889	7e-05	-1.61769	2.92887e-28	-1.49129	9.47414e-19
V	YDR384C	ATO3			-1.26009	2e-05	-1.15234	0.00985	-1.9462	0	-1.88937	4.92088e-17	1.18382	0.03491	1.13483	0.04695	-1.86566	9.1889e-18	-1.77394	3.23515e-19	-2.40418	0	-3.28844	1.26117e-42	-1.11974	0.03089	-1.09868	0.1373	-1.41226	1.14736e-14	-1.44468	3.95722e-07
V	YJL031C	BET4	ENSG00000100949	RABGGTA	-1.95469	0	-1.93794	5.25344e-38	-1.64694	0	-1.11314	0.01838	-1.84746	1.18991e-28	-1.70372	0	-2.15994	0	-1.80247	3.61577e-41	-1.92186	0	-1.48858	1.4013e-45	-2.12726	1.34172e-38	-1.82183	0	-2.11803	0	-1.97448	0
V	YER026C	CHO1			-1.16321	1.79576e-06	-1.2797	5.42822e-14	-2.40294	0	-2.44971	0	-1.37175	2.35867e-31	-1.59501	0	-1.42725	8.26922e-37	-1.70097	0	-1.04646	0.08605	-1.31189	2.27414e-09	-1.51575	0	-1.25639	1.22103e-07	-1.47827	0	-1.66783	0
V	YMR039C	SUB1	ENSG00000113387	SUB1	-1.10316	0.01575	-1.14196	5.82558e-06	-1.37744	0	-2.09396	0	-1.39195	2.97752e-40	-1.7056	0	-1.48027	2.51664e-28	-1.39394	0	-1.23852	4.95151e-29	1.04579	0.04618	-1.65425	0	-1.6305	1.10703e-43	-1.51525	0	-1.57965	0
V	YOL077C	BRX1	ENSG00000113460	BXDC2	-1.16733	0.00062	-1.00253	0.8892	-1.1018	1.18859e-06	-1.88083	0	1.15143	7.80768e-06	1.17264	2.54563e-10	-1.22724	3.36045e-22	-1.49076	1.1903e-27	-1.532	0	-2.38655	4.86671e-38	1.21104	6.06511e-29	-1.26765	6.54521e-34	-1.08189	0.00981	-1.16382	9.26116e-09
V	YLR132C	YLR132C			-1.89117	2.6248e-10	-1.9013	8.29649e-35	-1.72006	6.14175e-34	-2.48054	0	-1.67909	4.62428e-44	-1.91141	1.00046e-14	-2.37007	0	-2.77145	0	-1.58772	2.22938e-23	-1.9699	6.6221e-13	-1.90557	0	-1.50201	6.99465e-07	-2.04593	2.52234e-44	-2.06229	3.23829e-19
V	YLR271W	YLR271W			-1.89223	0	-2.29483	0	-3.62193	0	-4.66534	0	-2.55792	0	-3.4467	0	-3.16096	0	-3.39892	0	-1.66927	1.86194e-31	-1.58266	2.79471e-39	-3.37985	0	-2.76977	0	-3.02692	0	-2.8971	6.19034e-33
V	YJR101W	RSM26			-1.46458	1.34495e-07	-1.53099	2.34581e-11	-1.63736	0	-2.3142	0	-1.30615	4.09643e-10	-1.12945	0.00843	-1.3868	5.84305e-12	-1.52007	3.78351e-43	-1.28058	9e-05	-1.61365	1.79848e-24	-1.51687	7.43477e-12	-1.6389	9.36355e-26	-1.97433	0	-2.22255	0
V	YLR052W	IES3			-1.34808	5.6627e-07	-1.30741	5.14529e-07	-1.73539	0	-2.05275	0	-1.41948	3.7327e-10	-1.22012	0.00042	-1.35825	1.6712e-10	-1.44183	3.20026e-11	-1.48911	0	-1.43812	3.87471e-12	-1.37794	1.20769e-07	-1.31372	5.78636e-22	-1.41452	8.19897e-12	-1.31427	0.00017
V	YGR136W	LSB1	ENSG00000147010	SH3KBP1	-1.63228	0	-1.69079	8.94197e-24	-1.6451	0	-1.79804	0	-1.51745	8.86365e-31	-1.56545	0	-2.06347	1.4013e-45	-1.71812	0	-2.19345	0	-2.51831	0	-1.86275	0	-1.83358	0	-1.87401	0	-2.00792	0
V	YJL055W	YJL055W			-1.42577	2.75751e-18	-1.51609	1.87774e-42	-1.61604	0	-1.40678	5.34255e-15	-1.6194	1.51589e-35	-1.5356	1.16589e-15	-1.44492	2.19769e-25	-1.28454	9.87024e-08	-1.10997	0.00279	-1.12517	0.00081	-1.57876	4.9476e-39	-1.40265	2.43746e-11	-2.03929	0	-1.89559	0
V	YPR009W	SUT2			-1.21366	4.53681e-07	-1.31236	8.18295e-06	-1.12749	0.00054	-2.63697	0	1.08871	0.01214	-1.03899	0.14676	-1.12511	2.19046e-08	-1.53428	1.60996e-34	-1.62347	0	-2.20297	0	1.0562	0.03456	-1.28156	1.3526e-33	1.1255	3.42919e-08	-1.16052	2.45888e-08
V	YLR022C	YLR022C	ENSG00000126524	SBDS	-1.37282	1.32953e-06	-1.1684	0.00105	-1.66721	0	-2.41291	0	-1.14064	0.00014	-1.15434	0.00046	-1.64881	1.01379e-27	-1.7397	4.47627e-17	-1.56104	0	-2.0315	1.24047e-25	-1.11068	0.01748	-1.6634	1.5067e-28	-1.42303	7.69726e-15	-1.54219	1.98637e-10
V	YER174C	GRX4	ENSG00000108010	GLRX3	-1.44524	9.58852e-07	-1.49235	2.80057e-34	-1.55508	0	-1.60938	0	-1.63276	0	-1.65416	1.30836e-28	-1.46552	1.69463e-13	-1.55688	0	-1.4043	4.25466e-40	-1.53943	0	-1.32443	2.68382e-19	-1.59761	4.86577e-25	-2.01462	0	-2.11518	0
V	YMR052W	FAR3			-1.51532	0.00075	-1.52433	5.77367e-12	-2.03887	3.22299e-44	-2.11226	5.74489e-16	-1.70191	7.96062e-09	-1.32529	1.8936e-06	-1.48937	4.88337e-06	-1.44316	4e-05	-1.54635	2.29604e-10	-1.53756	4.18686e-09	-1.71878	9.81786e-09	-1.35347	0.00302	-1.47051	1.89529e-10	-1.4112	0.00825
V	YDR071C	PAA1	ENSG00000129673	AANAT	-1.45667	4.89574e-06	-1.55222	6.43423e-09	-1.39988	4e-05	-2.03281	1.58135e-39	-1.36885	0.00502	-1.28839	0.004	-1.61297	1.40805e-10	-1.42569	0.00208	-1.3306	2e-05	-1.11836	0.11484	-1.46415	1.18973e-06	-1.49061	5e-05	-1.5658	6.89866e-09	-1.49581	2.28197e-07
V	YJR073C	OPI3	ENSG00000133027	PEMT	-1.17443	0.00023	-1.25383	1.05108e-06	-2.85735	0	-1.20402	1.70995e-07	-2.19098	0	-3.32509	0	-1.19965	9.75215e-08	-1.51995	1.96965e-22	-1.38738	9.24489e-33	-1.39941	2.51657e-09	-2.12656	0	-1.37157	9.56409e-19	-1.47583	8.88389e-13	-1.75658	0
V	YLR036C	YLR036C			-1.67544	2.03373e-09	-1.55334	7.89279e-34	-1.95209	0	-2.75533	0	-1.28721	6.0354e-06	-1.26595	3.97303e-12	-1.64344	2.02857e-28	-1.58736	0	-1.28985	1.86505e-09	-1.36996	3.51977e-28	-1.27583	3.03376e-09	-1.45028	1.60469e-12	-1.5718	2.35934e-28	-1.74461	0
V	YJR102C	VPS25	ENSG00000131475	VPS25	-1.57195	2.83928e-12	-1.72672	1.24718e-14	-1.86264	0	-2.08295	2.45078e-29	-1.67988	4.70261e-17	-1.64556	3.86136e-23	-1.33761	1.67991e-06	-1.3694	4e-05	-1.44236	1.04539e-10	-1.52278	7.48235e-15	-1.8342	2.16615e-18	-1.73435	2.62742e-14	-1.79491	0	-1.95994	7.81807e-17
V	YGL231C	YGL231C	ENSG00000128463	TMEM85	-1.37503	0.00048	-1.63794	3.72394e-07	-1.79615	3.52427e-11	-2.27983	2.77594e-28	-1.521	0.0001	-1.76267	7.87459e-10	-1.88189	3.13777e-10	-1.77994	5.11092e-08	-1.48024	2.68042e-10	-1.69792	6.48546e-15	-1.73293	9.16203e-11	-1.57899	4.66133e-06	-1.57514	6.84852e-09	-1.67993	5.58794e-14
V	YGR016W	YGR016W			-2.50265	1.54681e-22	-2.30293	2.33278e-32	-2.04265	0	-2.11481	3.81464e-31	-1.75486	2.54898e-14	-1.80778	1.0804e-42	-2.33028	8.23577e-25	-2.05987	1.24914e-37	-2.16146	6.80358e-09	-2.20674	1.11931e-07	-2.05973	3.80089e-12	-1.56095	4.58191e-19	-2.81719	1.54518e-34	-1.83988	2.85463e-16
V	YCR090C	YCR090C	ENSG00000162384	C1orf123	-1.21707	0.0015	-1.09831	0.02488	-1.50786	3.96329e-41	-2.88376	0	-1.45832	1.76532e-06	-1.51525	1.80854e-07	-1.49524	1.1524e-07	-1.42715	1.84443e-07	-1.77176	1.37107e-28	-1.73964	5.5879e-20	-1.52222	5.56065e-13	-1.67331	1.59055e-15	-1.35489	5.32689e-09	-1.48459	1.85352e-09
V	YHR152W	SPO12			-1.4232	0.02789	-1.41835	0.04954	1.21117	6.98434e-07	-1.60168	1.84986e-12	-1.3524	3.9537e-16	-1.6159	3.29638e-23	-1.18257	0.04202	-1.26939	0.00202	-1.3702	0.00013	-1.53204	1e-05	-1.7351	2.01601e-23	-1.42803	9.58424e-07	-1.55471	6.14354e-28	-2.93202	0.00014
V	YNL046W	YNL046W			-1.18734	0.00114	-1.09863	0.0001	-1.96198	0	-3.80821	0	-1.60303	0	-1.46637	1.79718e-29	-1.56877	0	-1.23536	1.37082e-28	-1.51166	0	-1.39561	1.77764e-18	-1.73482	0	-1.49608	0	-1.63921	0	-1.51651	0
V	YKL138C	MRPL31			-1.45758	4.52591e-17	-1.47061	4.06695e-14	-1.62118	1.48649e-27	-2.0507	1.54143e-44	-1.445	2.1742e-07	-1.27356	1.11323e-08	-1.40088	9.87175e-12	-1.48482	9.96568e-14	-1.28442	1.48788e-12	-1.16455	0.02747	-1.48361	3.00782e-11	-1.46142	2.94995e-06	-1.81433	6.74848e-13	-1.77004	1.0593e-11
V	YLR379W	YLR379W			-1.68332	6.01521e-09	-1.85505	1.98986e-14	-2.12093	5.88545e-44	-2.36073	1.68341e-37	-2.09348	1.09183e-07	-2.42918	0	-2.49005	1.87962e-11	-2.13355	4.65166e-32	-2.04909	1.05585e-19	-2.14653	7.93763e-23	-1.88339	3.11006e-26	-2.15924	8.48365e-13	-1.73725	9.81467e-14	-1.48388	0.00015
V	YLR331C	YLR331C			-1.5584	0.19191	-2.38135	1e-05	-2.23219	0.00627	-2.85627	6.16424e-07	-3.6563	0.00022	-2.8512	0.00022	-3.00188	2.40471e-08	-2.96969	2.48116e-07	-2.34631	0.00468	-2.41158	1e-05	-1.581	0.37817	-2.33914	0.00117	-2.9404	3e-05	-1.13097	0.53247
V	YDR010C	YDR010C			-1.34543	0.00101	-1.66933	3.75076e-14	-3.01293	3.56911e-13	-3.02626	0	-1.32636	0.00015	-1.45504	6.57826e-12	-1.46326	6.09226e-06	-1.36288	2e-05	-1.14463	0.09275	-1.06859	0.40788	-1.64079	1.59013e-06	-1.75991	2.4599e-09	-1.90184	2.26282e-06	-1.7834	6.97409e-09
V	YOL109W	ZEO1			-1.87201	1.67195e-12	-2.04051	0	-1.25661	5.65937e-10	1.44798	0.03874	-1.93723	9.73418e-14	-1.64262	5.79655e-11	-2.64114	6.73614e-29	-2.93188	7.51309e-26	-3.02449	0	-3.08113	1.45695e-28	-1.85498	4.92848e-15	-1.5644	1.65698e-07	-2.03847	3.63802e-14	-2.03406	3.04633e-17
V	YBR203W	COS111			-1.92071	1.10222e-12	-2.0601	4.99419e-35	-1.65803	7.17205e-25	-1.11191	0.19623	-1.45366	2.72451e-10	-1.45446	2e-05	-1.64081	4.1662e-07	-1.37785	0.00165	-1.08109	0.31544	-1.29616	0.00132	-1.31708	0.0009	-1.33889	0.00016	-1.51836	2e-05	-2.05161	6.0984e-37
V	YDR303C	RSC3			-1.23542	1.15611e-24	-1.32982	2.87965e-39	-1.3232	1.14723e-13	-2.23914	0	-1.06278	0.01671	-1.23101	3.52014e-22	-1.38946	0	-1.61688	0	-1.08557	2e-05	-1.24532	3.13679e-18	-1.0505	0.14547	-1.10389	2.91038e-07	-1.20214	1.68229e-10	-1.20791	1.24945e-16
V	YJL106W	IME2			-2.00424	1e-05	-2.86972	4.79503e-19	-2.56065	2.59143e-14	-1.38576	5.66695e-12	-1.64292	4.12599e-13	-1.79164	5.66757e-26	-2.67633	1.39749e-39	-2.86363	0	-2.50721	2.52564e-14	-2.59555	4.62251e-31	-1.9073	4.33959e-13	-1.4906	8.50159e-08	-2.08866	1.47892e-32	-1.73744	6.09318e-06
V	YKL179C	COY1	ENSG00000160967	CUTL1	-1.36712	1.10198e-11	-1.42986	0	-1.5119	0	-2.21103	0	-1.2238	2.18639e-14	-1.216	1.47373e-32	-1.50108	0	-1.37665	0	-1.28359	5.72389e-34	-1.34682	0	-1.35058	1.0223e-40	-1.24541	1.01844e-20	-1.2795	4.88971e-30	-1.2739	0
V	YMR032W	CYK2			-1.10837	0.00187	1.03661	0.20166	1.16813	1.65655e-09	-2.079	0	-1.14004	0.00026	-1.48609	0	-1.00769	0.70949	-1.09839	0.00204	-1.10058	0.0387	-1.08346	0.00306	-1.21653	6.9834e-19	-1.19442	6.88545e-18	-1.23709	3.81144e-19	-1.29409	7.76519e-35
V	YOR254C	PTL1	ENSG00000025796	SEC63	-1.28715	6.38473e-17	-1.25776	9.88393e-08	-1.57042	8.35038e-32	-2.90851	0	-1.19592	7.91906e-11	-1.14916	2e-05	-1.29618	5e-05	-1.35233	0	-1.27882	0.00029	-1.4591	1.55781e-18	-1.21609	1.10012e-09	-1.34589	1.20977e-16	-1.27168	9.578e-25	-1.3171	1.45217e-29
V	YOR175C	YOR175C	ENSG00000111684	MBOAT5	-1.05047	0.17771	-1.06042	0.13447	-2.07844	0	-2.62005	0	-1.18618	2.46269e-10	-1.2105	9.55792e-20	-1.32271	3.76891e-26	-1.41069	2.33993e-28	-1.32941	9.01099e-11	-1.50203	1.16575e-14	-1.46208	0	-1.7453	0	-1.02092	0.43968	1.14502	6.62792e-07
V	YDR085C	AFR1			-2.92537	0	-3.47105	0	-2.42129	0	-1.74669	0	-2.62341	0	-2.23577	0	-3.219	0	-3.0914	0	-3.22803	0	-3.37943	0	-3.47778	0	-1.77608	5.75394e-33	-3.30621	0	-2.93277	0
V	YOR306C	MCH5	ENSG00000141526	SLC16A3	-1.37421	4.24792e-18	-1.53527	7.9874e-44	1.93297	0	1.326	4.11129e-21	-1.23437	0.01648	-1.77778	0	1.36438	5.1738e-10	-1.6909	0	-2.54668	0	-4.32956	0	-1.2143	3.00625e-07	-1.94659	0	1.09695	0.03445	-1.134	0.00885
V	YAL010C	FUN37			-1.3194	0.01279	-1.48088	1.07627e-06	-1.61102	7.5501e-11	-2.54573	1.20939e-31	-1.47166	0.0014	-1.44395	3.70514e-12	-1.64035	2.4594e-09	-1.40616	0.00492	-1.26479	0.00117	-1.37122	1.76274e-06	-1.5042	9.62945e-06	-1.19075	0.00521	-1.43512	2.47847e-07	-1.57041	0.0001
V	YGL253W	HEX1	ENSG00000106633	GCK	-2.00791	0	-1.8542	8.40461e-18	-1.40376	2.93515e-35	-1.65347	2.75921e-28	-1.42263	5.02572e-07	-1.44364	6.19412e-11	-1.32848	2e-05	-1.00697	0.86794	-1.46108	5.21527e-08	-1.49889	4.11789e-10	-1.67883	6.68453e-23	-1.38544	2.79692e-07	-1.5554	3.08146e-14	-1.65323	1.74623e-06
V	YLR359W	ADE13	ENSG00000100357	ADSL	-1.42204	2.94293e-20	-1.45388	4.50708e-36	-1.54837	0	-2.20385	0	-1.71578	0	-1.92574	0	-1.51142	9.94267e-19	-2.15062	0	-1.00528	0.90521	1.03035	0.49132	-1.60381	2.75355e-40	-1.37588	0.00042	-1.2974	1.5839e-18	-1.60657	6.72189e-19
V	YLR238W	FAR10	ENSG00000163681	SLMAP	-1.62897	1.06341e-25	-1.65342	8.83238e-42	-1.72335	0	-2.37365	0	-1.33211	8.73896e-18	-1.57218	0	-1.61114	0	-1.58818	0	-1.29574	6.69993e-20	-1.252	3.13372e-15	-1.58642	2.57236e-19	-1.66771	2.39451e-26	-1.84629	3.49225e-25	-1.78706	1.56417e-23
V	YNL009W	IDP3	ENSG00000182054	IDH2	-3.59028	0.01094	-3.33285	0.00109	-3.85797	9.43e-12	-1.34414	0.00452	-1.7535	0.07631	-3.45592	1.36613e-29	-2.9086	1.04822e-06	-2.71708	1.08548e-28	-1.96527	9.87913e-14	-2.01337	4e-05	-3.22213	0.00019	-1.82439	1.65452e-06	-4.13306	2.70006e-34	-2.52907	0.05671
V	YLL006W	MMM1			-1.19482	0.00062	-1.31751	1.57152e-09	-1.41261	5.01176e-11	-2.40823	0	-1.25807	6.49208e-08	-1.25071	3.19489e-06	-1.42694	2.27525e-14	-1.4474	4.35553e-13	1.1302	0.0595	-1.11781	0.15964	-1.17806	2.0699e-07	-1.00978	0.86385	-1.12657	0.00681	-1.10855	0.00307
V	YNR043W	ERG19	ENSG00000167508	MVD	-1.18536	2.50895e-07	-1.08974	0.00138	-1.26787	4.44461e-17	-2.38221	0	1.07209	0.01294	1.0397	0.01043	-1.31962	4.89244e-20	-1.4299	1.90847e-36	-1.35873	0	-1.52751	3.81742e-41	-1.05682	0.13792	1.30883	1.63472e-12	-1.06802	0.03988	-1.01972	0.52857
V	YAL060W	BDH1			-1.49466	1.29945e-22	-1.64893	6.16536e-22	-2.24372	0	-1.26908	2.54742e-18	-1.82775	0	-1.59557	1.47333e-16	-1.79344	6.11473e-21	-1.47163	9.71246e-20	-1.0488	0.4909	1.05038	0.18179	-1.90533	0	-1.30808	1.3061e-09	-1.72887	0	-1.78001	8.4555e-30
V	YOL136C	PFK27			-1.8502	0	-1.48194	8.59857e-17	-1.48545	5.93786e-20	-1.69371	1.04838e-16	-1.38017	1.09189e-06	-1.1241	0.01967	-1.14169	0.00948	-1.32442	2.47717e-10	-1.24961	2.66642e-18	-1.78565	7.00649e-45	-1.49708	0	-1.33435	3.40424e-08	-1.81565	0	-2.09259	0
V	YHR208W	BAT1	ENSG00000105552	BCAT2	-1.37523	1.35249e-30	-1.41864	5.57563e-32	-1.56708	0	-1.11353	0.00101	-1.5968	0	-1.82585	0	-2.06201	0	-2.6147	0	-2.08186	0	-1.64964	9.99544e-18	-1.48723	1.18992e-37	-1.58644	0	-1.62967	0	-1.85616	0
V	YGL246C	RAI1	ENSG00000204348	DOM3Z	-1.32736	3.93152e-25	-1.22534	1.02364e-13	-1.28631	1.44481e-21	-1.67763	0	-1.26791	1.10426e-18	-1.18762	3.02834e-13	-1.35926	1.13923e-32	-1.47499	0	-1.66913	0	-2.17445	0	-1.30456	0	-1.62529	0	-1.40078	6.51063e-26	-1.4045	5.12959e-36
V	YML019W	OST6			-1.6535	4e-05	-1.579	2.59252e-08	-1.78261	8.96285e-15	-2.3339	3.08733e-27	-1.33554	0.0001	-1.28173	0.00528	-1.33011	9e-05	-1.46024	2.67335e-07	-1.31939	0.00651	-1.46544	0.00018	-1.43372	7.00436e-06	-1.48361	9.07812e-09	-1.49483	3.62263e-17	-1.5969	5.93756e-17
V	YDR044W	HEM13	ENSG00000080819	CPOX	-1.80527	1.05573e-15	-1.52868	0	-1.89384	0	-6.26303	0	-1.25871	7.35575e-21	-1.76547	0	-1.65785	4.61903e-38	-2.17295	0	1.07042	0.09674	-2.01666	1.88974e-32	-1.54708	4.08186e-32	-1.77626	0	-1.71517	0	-1.88146	0
V	YCR015C	YCR015C			-1.48759	3.21728e-22	-1.36125	4.27068e-30	-1.5677	0	-2.16331	0	-1.46114	2.58064e-29	-1.50531	0	-1.48586	0	-1.46151	6.08865e-23	-1.01444	0.61083	-1.20057	0.0001	-1.36763	1.4013e-45	-1.33451	0	-1.52423	4.4698e-24	-1.40311	0
V	YDR492W	IZH1	ENSG00000159346	ADIPOR1	-1.3412	1.05766e-06	-1.25283	6.00526e-07	-1.84159	2.49547e-30	-4.09563	0	1.02883	0.55361	1.10734	0.13044	-1.04185	0.32982	-1.5396	4.27408e-27	1.04047	0.46857	-1.52296	2.26488e-29	1.02381	0.57326	-1.1162	2e-05	-1.348	6.04262e-14	-1.22482	2.49714e-22
V	YKL018W	SWD2	ENSG00000164091	WDR82	-1.55624	4.28986e-18	-1.49111	4.83645e-10	-1.89136	3.93918e-15	-2.5194	0	-1.6558	6.42962e-28	-1.53183	2.27131e-22	-1.82611	0	-1.79889	1.7236e-43	-1.59386	7.55574e-17	-1.7272	0	-1.49253	1.10794e-29	-1.72196	0	-1.64934	6.60188e-32	-1.6569	0
V	YDR435C	PPM1	ENSG00000205629	LCMT1	-1.5332	4.70063e-28	-1.7411	0	-1.68659	0	-2.00626	0	-1.90363	0	-1.75996	0	-1.36946	6.16571e-44	-1.21342	1.04267e-10	-1.26005	4.86641e-31	-1.33135	8.6434e-25	-2.15043	0	-1.7985	0	-1.75018	0	-1.74684	0
V	YBR119W	MUD1			-1.79663	2.00768e-11	-1.51884	7.04778e-10	-1.8158	4.91382e-23	-1.24049	0.00177	-1.45125	3e-05	-1.13553	0.10476	-1.78599	7.15295e-27	-1.69227	1.50659e-10	-1.43452	1.0006e-11	-1.22366	5e-05	-1.58137	6.60446e-12	-1.48269	0.00014	-2.00096	1.10612e-29	-1.86935	2.0132e-25
V	YMR267W	IPP2	ENSG00000180817	PPA1	-1.32552	1.54104e-07	-1.26958	3e-05	-1.63518	9.57232e-25	-2.51641	1.30184e-36	-1.26688	1.3633e-12	-1.29214	1.22057e-08	-1.47718	1.29161e-23	-1.40352	1.3147e-13	1.10588	0.0591	-1.16068	0.0099	-1.25153	4e-05	-1.49519	2.93769e-17	-1.51439	0	-1.50801	0
V	YFR041C	ERJ5			-1.74459	3.32929e-09	-1.61244	1.39675e-06	-1.70144	8.80065e-29	-1.75821	2.5548e-30	-1.87504	7.08674e-22	-1.5308	5.94366e-12	-1.63673	3.0712e-28	-1.52399	2.92429e-14	-1.6246	2.19137e-23	-1.34839	5.02142e-13	-2.05324	1.30321e-43	-1.70276	1.48786e-10	-1.67593	2.60643e-24	-2.05296	2.70756e-36
V	YNL177C	MRPL22			-1.48062	1.85588e-16	-1.48035	8.79274e-23	-1.55782	4.20271e-33	-2.00896	0	-1.35159	7.47508e-17	-1.46109	2.89647e-24	-1.54427	0	-1.55951	1.58116e-27	-1.31177	1.2039e-10	-1.47945	1.157e-34	-1.42206	4.3008e-18	-1.47016	0	-1.64984	0	-1.57891	0
V	YPR061C	JID1			-2.05085	2.39996e-35	-2.49	0	-1.78058	0	1.37856	8.75183e-33	-1.88407	1.78041e-16	-1.69005	7.2107e-32	-1.84929	3.41227e-25	-1.74504	0	-1.54649	4.4121e-23	-1.4425	5.32291e-16	-2.13864	1.30321e-43	-2.1343	0	-2.66119	0	-2.63895	0
V	YPR060C	ARO7			-1.16748	0.01119	-1.19035	0.00303	-1.40831	4.11401e-09	-2.00477	0	-1.09027	0.09353	-1.07551	0.09939	-1.43403	1.63281e-08	-1.53172	9.86857e-36	-1.79523	1.82169e-44	-2.16392	0	-1.14163	0.00013	-1.49144	4.49556e-18	-1.1887	5.8176e-12	-1.14988	0.0004
V	YPL124W	LPH3			-1.84352	3e-05	-1.73089	1e-05	-1.25119	0.04401	-1.35443	1.65845e-15	-1.29959	0.01255	-1.34039	1.2084e-14	-1.23041	0.0044	-1.37294	8e-05	-1.08081	0.45646	-1.38846	0.00824	-1.31096	0.00065	-1.73162	9.44526e-07	-2.03434	7.17265e-19	-1.61956	0.00223
V	YMR156C	TPP1			-1.76291	0.00181	-1.96898	5e-05	-2.36221	6.515e-13	-2.9429	2.03129e-13	-2.13376	0.00011	-1.79098	0.00015	-2.03055	0.00019	-1.79544	0.00025	-1.7174	0.00967	-1.45832	0.06589	-1.60362	8e-05	-1.26207	0.04168	-2.08847	2.54833e-09	-2.44099	1.2315e-10
V	YEL057C	YEL057C			-1.23163	0.2979	-1.64713	8.67462e-07	-2.20496	9.23942e-25	-2.64407	3.49105e-21	-1.33333	0.00072	1.05994	0.22496	-1.32748	9e-05	1.15342	0.03968	-1.84301	1.0939e-10	-1.54745	0.00069	-2.17135	3.05412e-12	-1.44499	4.11265e-06	-2.56896	4.12567e-21	-1.1735	0.03625
V	YJR011C	YJR011C			-1.65956	0.00234	-1.90642	3.66717e-11	-1.9573	9.92676e-21	-1.90253	4.39294e-31	-1.73716	0.00011	-2.11786	4.27524e-12	-1.99433	1.48789e-15	-1.94514	2.0841e-17	-1.82312	9.51116e-11	-1.92598	3.39133e-07	-1.99289	1.95548e-11	-1.66157	2.07567e-07	-1.93909	1.15711e-39	-1.79069	0.00371
V	YLR194C	YLR194C			-1.59252	3.29451e-14	-1.82973	0	-1.97373	0	-2.10032	3.60388e-32	-1.99011	0	-1.53544	2.16324e-22	-1.90552	7.89725e-35	-1.76525	0	-4.17704	0	-2.41995	0	-2.64317	0	1.12588	8.5604e-06	-1.82504	1.23467e-23	-1.76114	0
V	YKL096W	CWP1			-2.2395	0	-2.25995	0	-2.17918	0	-2.95835	0	-2.23814	0	-3.10761	0	-3.88259	0	-5.97526	0	-1.93363	3.28745e-42	-2.5087	0	-2.06456	0	-1.52792	0	-2.47086	4.22802e-35	-2.58824	0
V	YIR043C	YIR043C			-1.9144	4.46332e-20	-1.63983	5.08181e-09	-2.38974	2.03983e-26	-1.79037	2.43152e-33	-1.85321	0	-1.60483	1.36302e-20	-1.28917	0.00024	-1.12681	0.10349	-1.46196	1.71969e-07	-1.33203	0.00041	-1.73015	1.3971e-34	-1.78727	2e-05	-1.88412	0	-2.32463	4.64197e-10
V	YMR311C	GLC8	ENSG00000184203	PPP1R2	-2.08208	3.48597e-12	-1.91307	2.56669e-15	-1.78345	3.98291e-13	-1.04346	0.525	-1.78685	3.59089e-13	-1.90755	5.23616e-13	-1.82075	1.04478e-12	-1.71713	2.22008e-14	-1.34195	0.00037	-1.15082	0.10646	-2.23364	2.86448e-18	-1.88885	4.79172e-14	-2.25311	5.66438e-18	-2.22082	1.63635e-21
V	YKL117W	SBA1			-1.7837	0	-1.75295	2.06033e-30	-1.8016	1.4013e-45	1.17427	7.85397e-07	-2.03953	1.59991e-22	-1.89259	1.65022e-18	-1.66766	2.86095e-24	-1.26415	3e-05	-1.64165	2.8026e-45	-1.29472	4.40001e-11	-2.64378	0	-2.3443	0	-1.80428	8.64638e-08	-1.96379	3.83601e-20
V	YLR262C	YPT6	ENSG00000175582	RAB6C	-2.29139	5.99756e-43	-2.3219	0	-2.01965	0	-2.3466	0	-1.71661	0	-1.59215	2.70829e-41	-1.84822	0	-2.14625	0	-1.40046	1.05794e-25	-1.51605	5.22149e-23	-1.81549	0	-2.05901	0	-2.15419	0	-2.14904	0
V	YNR049C	MSO1			-1.63121	0	-1.51007	0	-2.00283	0	-1.65038	2.26572e-28	-1.86942	0	-1.72557	2.8026e-45	-1.71773	0	-1.44965	0	-1.36824	4.69742e-27	-1.27205	5.45286e-15	-2.27498	0	-1.92949	1.90759e-31	-2.11917	0	-2.20712	0
V	YOR150W	MRPL23	ENSG00000172172	MRPL13	-1.64348	2.7223e-33	-1.73219	0	-1.96711	0	-2.31454	0	-1.69344	0	-1.80003	2.50832e-43	-2.02947	2.49637e-35	-1.97147	0	-1.48089	2.22254e-35	-1.4367	1.59927e-09	-1.84103	3.17533e-17	-1.73806	3.52487e-23	-2.21594	0	-2.34758	0
V	YFL017C	GNA1	ENSG00000100522	GNPNAT1	-1.16011	1.94235e-06	-1.03485	0.55841	-1.74431	1.71673e-39	-2.19122	0	-1.42772	4.51285e-11	-1.54652	6.9082e-33	-1.21951	5.40134e-08	-1.21416	9.42046e-06	-1.08485	0.01087	-1.06844	0.06012	-1.31806	6.31037e-13	-1.70011	3.09882e-17	-1.58287	9.93144e-35	-1.60118	1.99837e-11
V	YKR091W	SRL3			-2.06272	2.59257e-34	-2.37585	0	-2.13026	0	-2.1453	0	-1.72668	1.57809e-29	-2.09072	0	-2.47073	0	-2.81544	0	-3.53949	0	-4.59808	0	-1.89722	2.33779e-30	1.34049	1.16541e-11	-1.5934	1.27962e-07	-1.54695	1.52891e-23
V	YGR272C	YGR272C			-1.03442	0.5656	1.08411	0.26258	-1.48434	3.30837e-16	-2.29534	0	1.04413	0.59634	-1.00285	0.95814	-1.34108	1.29212e-06	-1.7969	9.07002e-25	-1.59992	7.09805e-15	-2.79896	5.68519e-20	1.13932	2e-05	-1.58489	1.16892e-07	-1.27131	1.02291e-06	-1.30048	0.00486
V	YGR243W	YGR243W	ENSG00000143158	BRP44	-2.64485	0	-2.78562	0	-2.42054	0	-1.39063	4.13833e-21	-2.04173	0	-1.91839	0	-1.75408	0	-1.4658	9.52236e-26	-1.26163	7.95556e-12	-1.36776	2.72344e-11	-1.4706	8.10553e-22	1.14453	0.00615	-3.60939	0	-4.37621	0
V	YPL225W	YPL225W	ENSG00000102390	CXorf26	-1.4639	5.83677e-06	-1.53638	1.94262e-09	-1.74853	3.30286e-16	-2.19263	3.14193e-22	-1.47406	4.47583e-38	-1.68351	2.48573e-08	-1.53454	2e-05	-1.65985	1.89934e-15	-1.44964	5.47459e-07	-1.32523	0.0012	-1.76335	2.30044e-12	-1.68908	2.97183e-12	-1.65542	7.96849e-12	-1.57981	1.44606e-06
V	YBR201W	DER1	ENSG00000072849	DERL2	-1.75799	2e-05	-1.81133	4.45623e-09	-1.84352	4.24046e-09	-2.07139	1.60238e-07	-1.70606	4e-05	-1.31118	0.03097	-1.8294	9.74997e-07	-1.43593	0.00103	-1.65768	3.61341e-06	-1.31246	0.01143	-1.73018	5e-05	-1.52787	0.00033	-1.57593	8.78466e-07	-1.88051	7.60753e-09
V	YIL029C	YIL029C			-1.44492	3e-05	-2.05855	1.39319e-27	-2.16675	2.94644e-31	-2.44239	1.43657e-32	-2.06201	0	-1.91768	0	-2.19038	9.52907e-36	-1.81965	3.13903e-38	-2.11379	0	-1.71855	7.26176e-20	-2.12625	0	-2.11681	1.56548e-12	-1.71026	9.36524e-17	-2.05995	8.90609e-10
V	YDL023C	YDL023C			-1.68683	1.7228e-12	-1.53302	1.8594e-13	-1.71293	3.08727e-06	-2.32592	2.62114e-23	-1.46278	0.0004	-1.68653	9.74778e-11	-1.66065	4.72354e-12	-1.72972	4.38072e-09	-1.20598	0.001	-1.17942	0.00447	-1.32465	0.00033	-1.47173	1.92952e-09	-1.50808	3.37503e-11	-1.84768	2.13845e-34
V	YOL020W	LTG3	ENSG00000099960	SLC7A4	-1.19905	1.10927e-15	-1.09377	0.04547	-1.41938	1.44273e-21	-2.07901	0	-1.10628	0.00023	-1.05294	0.01852	-1.03333	0.13863	-1.18225	2.49771e-08	-1.04287	0.1775	-1.14329	1.04168e-10	-1.02873	0.38913	-1.05214	0.03969	-1.22146	4.7126e-37	-1.24333	2.1703e-30
V	YDR342C	HXT7	ENSG00000151229	SLC2A13	-4.00256	0	-4.54464	0	-3.28786	6.29921e-16	-1.22176	0.04807	-2.49768	0	-2.9188	1.35192e-36	-3.3844	0	-2.71197	0	-1.06107	0.44197	1.22562	0.00042	-3.30808	0	-3.3908	0	-2.47221	2.17839e-10	-5.18089	0
V	YDL079C	MRK1	ENSG00000082701	GSK3B	-2.76516	0	-2.8206	0	-2.84303	0	-1.35389	3.70965e-36	-2.20672	0	-2.2079	0	-2.8806	0	-1.91586	0	-1.44048	3.96906e-11	-1.57633	3.1317e-22	-2.70943	0	-2.32405	0	-3.38543	0	-4.20435	4.62709e-42
V	YHR045W	YHR045W			-1.20723	2.78583e-06	-1.15768	0.0277	-1.17298	0.01289	-2.04779	1.18886e-41	-1.10257	0.00012	-1.07691	0.17698	-1.29286	1.83436e-10	-1.43503	1.23336e-19	-1.10357	0.04882	-1.35734	2.78446e-09	-1.07208	0.03067	1.07016	0.02426	-1.41653	1.68541e-32	-1.4606	6.30724e-42
V	YPL109C	YPL109C	ENSG00000133597	ADCK2	-1.64661	4e-05	-1.92773	1.71939e-42	-1.71431	2.94787e-18	-1.24583	8.35671e-10	-1.7044	5.729e-24	-1.56983	0	-1.83681	3.04765e-34	-1.77173	0	-1.22053	2e-05	-1.13469	0.13998	-2.00654	0	-1.48412	3.12069e-42	-1.9013	0	-1.55927	2.94229e-13
V	YAR071W	PHO11	ENSG00000107789	MINPP1	-1.76893	0	-1.71529	4.83225e-28	1.00597	0.89397	-3.62008	0	-1.35319	1.91828e-21	-1.62878	6.75405e-18	-2.70315	0	-3.32763	0	-2.06211	1.40102e-41	-3.91024	0	-1.56335	0	-1.58831	3.49141e-35	-1.56094	0	-1.23649	1.54606e-07
V	YFL052W	YFL052W			-1.5637	2.48438e-06	-2.12072	8.96252e-07	-2.16983	0	-1.39533	2e-05	-2.37846	1.05279e-28	-1.71643	3.34082e-16	-2.32579	0	-1.6425	8.31797e-23	-1.88353	1.21632e-07	-2.61114	3.23363e-25	-2.18252	9.93714e-16	-1.56676	2.40446e-18	-2.06132	5.66255e-12	-2.09402	6e-05
V	YPL146C	NOP53	ENSG00000105373	SNORD23	-1.30861	0.00101	1.03911	0.40412	-1.80352	0	-3.58923	1.02295e-43	1.05418	0.61856	-1.67085	4.43919e-24	-1.79608	6.46842e-07	-2.22557	4.28797e-43	-2.40957	3.58388e-11	-2.99957	0	-1.21541	0.00911	-2.5451	2.28673e-16	-2.01074	6.94295e-18	-2.20872	2.09214e-19
V	YFL048C	EMP47	ENSG00000074695	LMAN1	-1.77438	0	-1.81637	0	-1.55	0	-1.62515	0	-1.33269	0	-1.27559	0	-2.15944	0	-2.07704	0	-1.31121	1.60981e-41	-1.56424	0	-1.38978	4.71522e-34	-1.36574	0	-1.76644	0	-1.82423	0
V	YOR237W	HES1			-1.41916	9e-05	-1.7757	1.04348e-07	-2.47095	4.82502e-10	-1.14813	0.05781	-1.62039	5.51519e-07	-1.45374	0.00056	1.753	2.62837e-10	1.44835	5.70504e-10	-1.56812	0.00107	-2.17651	1.54786e-06	-1.52087	3.12808e-08	5.67025	0	-1.41168	6e-05	1.26437	0.15564
V	YDR142C	PAS7	ENSG00000112357	PEX7	-1.90835	0	-1.89509	0	-1.45048	8.43705e-22	-1.16733	1.43595e-06	-1.5004	0	-1.39584	2.41111e-22	-1.5891	0	-1.47019	0	-1.32835	2.50769e-13	-1.38186	0	-1.80034	0	-1.61937	0	-2.00139	0	-1.93193	0
V	YDL211C	YDL211C			-1.46792	2.25712e-09	-1.43653	2.8908e-10	-1.00471	0.93781	-2.18187	4.35463e-27	1.17344	0.00406	-1.11626	0.00303	1.19735	6e-05	-1.26582	0.00129	-1.00648	0.92329	-1.53913	5.00319e-10	1.34036	2.60856e-30	-1.10994	0.0317	-1.2116	0.00039	-1.42437	6.51929e-09
V	YGL159W	YGL159W			-1.28086	8.92642e-06	-1.42201	5.82635e-33	-1.58744	0	-2.43828	3.41819e-41	-1.24294	2.63759e-14	-1.22794	1.81699e-29	-1.58529	0	-1.68159	1.51809e-28	-1.17108	4.1279e-06	-1.22969	5.88388e-10	-1.23418	6.60147e-13	-1.20077	5.69131e-16	-1.2666	1.35806e-17	-1.28978	2.31852e-09
V	YPL209C	IPL1			-2.05799	1.55888e-14	-2.0496	1.15316e-09	-1.29408	1.44563e-08	-1.50367	1.61166e-10	-1.50502	2.7919e-08	-1.58168	1.25403e-12	-1.38991	5e-05	-1.65931	2.52858e-34	-1.66745	1.03569e-06	-1.88384	1e-05	-1.33537	0.001	-1.51511	3.14195e-06	-1.61963	5.54879e-17	-1.7053	3.74622e-07
V	YKL011C	CCE1			-1.68008	4.26206e-15	-1.79817	0	-2.11088	0	-2.21378	0	-1.81253	0	-2.09869	0	-1.92388	0	-1.82286	0	-1.52095	7.59914e-21	-1.38265	2.93722e-18	-1.91966	0	-1.88693	0	-2.07373	1.66791e-09	-1.86852	6.18519e-22
V	YDR322W	MRPL35			-1.53369	8.99503e-13	-1.50967	1.70337e-13	-1.62048	1.32009e-22	-2.10564	0	-1.30993	4.44904e-07	-1.18575	0.01449	-1.82363	0	-1.93788	1.4013e-45	-1.06041	0.36117	-1.0953	0.00131	-1.47927	4.06149e-29	-1.55984	4.84909e-27	-1.91157	0	-1.73	1.31577e-31
V	YMR234W	RNH1	ENSG00000171865	RNASEH1	-1.46839	0	-1.56639	2.53825e-20	-1.60882	1.12662e-40	-2.49824	0	-1.3404	7.77244e-18	-1.50644	2.87402e-22	-1.39006	1.26599e-19	-1.5078	1.97539e-21	-1.35032	7.60225e-11	-1.389	4.10112e-10	-1.41027	9.48676e-14	-1.59663	0	-1.58747	3.39763e-27	-1.71149	7.8467e-30
V	YLR151C	PCD1	ENSG00000140876	NUDT7_HUMAN	-2.14938	4.65135e-37	-3.00149	0	-1.93877	1.83243e-18	-1.1019	0.09084	-2.1116	2.03306e-19	-1.94558	9.63653e-19	-2.88552	0	-2.06851	3.07498e-26	-1.67618	7.59455e-18	-1.69075	4.97009e-23	-2.34428	0	-1.94961	3.35452e-17	-2.88533	0	-3.08949	0
V	YJR060W	CBF1			-1.24995	0.00011	-1.1934	3e-05	-1.39422	0	-2.07327	0	-1.06911	0.02223	-1.63305	1.13294e-31	-1.11998	0.00069	-1.38108	2.84834e-17	-1.05174	0.23167	-1.28998	2.33992e-11	-1.35978	1.55694e-36	-1.48938	0	-1.26913	2.52375e-20	-1.21024	3e-05
V	YPL227C	ALG5	ENSG00000120697	ALG5	-1.43247	0	-1.27931	4.02915e-07	-1.38815	4.95072e-10	-2.64902	0	-1.16597	1.3406e-06	-1.20147	3.17814e-13	-1.26334	0	-1.36123	6.22322e-38	-1.38064	4.13474e-25	-1.74342	0	-1.09753	0.00109	-1.42326	0	-1.27701	1.61666e-31	-1.32145	0
V	YPL156C	PRM4			-1.92757	0	-2.15394	6.31697e-39	-1.13139	0.02854	1.07121	0.11913	-1.27731	2.4164e-09	-1.05305	0.18152	-1.09873	0.01956	1.24521	6.52055e-10	-2.22301	0	-2.55727	2.00872e-40	-1.54906	1.23564e-40	1.84303	2.16294e-23	-2.00208	1.50881e-33	-1.73761	2.27851e-42
V	YNL232W	CSL4	ENSG00000171311	EXOSC1	-1.05253	0.22223	1.17781	2.9858e-12	-1.2114	0	-1.37021	7.46478e-17	-1.14638	1.94141e-07	-1.10019	0.03146	-1.17834	4e-05	-1.25353	3.47922e-31	-1.66317	5.13087e-40	-2.30308	0	-1.22036	2.45038e-06	-1.55961	1.54617e-32	-1.11739	0.00633	-1.10158	0.00106
V	YHR209W	YHR209W			-2.39343	0	-2.87654	0	-1.79193	0	-1.5032	1.80637e-24	-2.53676	0	-2.51777	0	-3.12203	0	-3.0976	0	-2.90997	0	-3.07336	0	-3.10251	0	-1.54777	0	-2.48428	6.17253e-36	-2.63528	0
V	YGL224C	SDT1			-1.80396	0	-1.64346	0	-1.33247	1.09696e-17	-1.23644	1.05342e-07	-1.30449	6.32863e-23	-1.73785	0	-1.37617	1.21087e-28	-1.56456	1.58152e-22	-2.08829	7.00649e-45	-2.02085	0	-1.59452	6.22379e-32	-1.24029	3e-05	-1.65932	3.09464e-22	-1.6588	0
V	YGR120C	COG2			-1.51595	5.83312e-21	-1.40158	2.70867e-09	-1.85803	0	-2.61477	0	-1.4506	8.24725e-14	-1.32146	3.42923e-17	-1.5054	2.05007e-13	-1.50904	1.91872e-10	-1.33096	5.39614e-14	-1.56472	9.55861e-25	-1.5634	2.34347e-22	-1.55663	1.16998e-11	-1.45066	5.33077e-17	-1.56086	4.82992e-11
V	YMR178W	YMR178W	ENSG00000160688	FLAD1	-1.77951	0	-1.89558	0	-1.68696	0	-2.05685	0	-1.47486	3.4029e-26	-1.42082	3.34586e-19	-1.44405	7.40196e-31	-1.33195	2.16655e-12	1.00285	0.93225	-1.1309	0.01046	-1.62997	1.18417e-26	-1.58928	1.03996e-14	-1.82895	4.76441e-44	-1.82023	6.71128e-35
V	YGR280C	PXR1	ENSG00000104637	PINX1_HUMAN	1.09654	0.25893	1.5129	8.11791e-15	-1.46418	1.82065e-19	-1.78621	2.29837e-09	1.05972	0.66018	-1.27382	4.06254e-09	-1.43047	3.41115e-08	-1.59532	1.0406e-13	-2.1708	3.64338e-43	-2.66965	7.00649e-45	-1.11291	0.25021	-1.82356	1.76041e-21	-1.41228	9e-05	-1.32164	0.00082
V	YDL049C	KNH1			-1.52049	1.06687e-27	-1.51686	3.08765e-12	-2.58672	0	-1.97138	1.39185e-15	-1.12428	0.10352	1.07751	0.25556	-1.89363	3.6763e-33	-2.83476	0	-3.07952	0	-3.76644	0	-1.20025	3e-05	-1.08583	0.08581	-1.40449	4.21753e-24	-1.30715	1.37787e-20
V	YGL061C	DUO1			-1.94737	1.65183e-08	-1.47417	8e-05	-1.66346	3.53085e-24	-2.33178	0	-1.39638	1.30619e-07	-1.2527	2e-05	-1.62922	1.56619e-12	-1.41724	0.0009	-1.65291	5.20805e-09	-2.2502	6.15553e-22	-1.32831	3.77417e-07	-1.64308	1.27129e-09	-1.75071	5.69518e-20	-1.48685	8e-05
V	YPL065W	VPS28	ENSG00000160948	VPS28	-1.38679	1.97037e-23	-1.41395	1.88609e-06	-2.02658	3.91561e-26	-2.03147	0	-1.4334	1.05731e-16	-1.24502	2.21713e-13	-1.79153	0	-1.75767	0	-1.27237	1.17793e-07	-1.28886	1.3065e-13	-1.34804	1.83956e-22	-1.43394	1.4013e-43	-1.46805	0	-1.52137	0
V	YKL065C	YET1			-1.99665	0	-2.23432	0	-1.74837	0	-1.15241	7e-05	-1.89631	0	-1.7149	0	-1.49228	7.76654e-22	-1.3886	8.30942e-20	-1.18367	4.08598e-15	-1.10028	0.00011	-2.19989	3.32892e-41	-1.63343	0	-2.42957	0	-2.15017	0
V	YKR065C	PAM17			-1.87464	3.18264e-20	-1.7306	2.55491e-10	-2.40403	0	-3.17751	0	-1.93156	3.88754e-13	-1.86925	1.72501e-16	-2.05355	6.44384e-26	-1.82458	2.90719e-16	-1.50605	5.63861e-15	-1.71095	2.93596e-15	-2.18383	1.61484e-33	-1.95356	9.91527e-17	-2.12093	7.68024e-39	-2.11163	2.77552e-28
V	YMR143W	RPS16A	ENSG00000187928	0	-1.04052	0.43915	-1.01438	0.53704	-1.18209	3.05652e-13	-2.05602	1.31694e-41	-1.10569	0.02436	-1.20767	1.3473e-06	-1.14511	0.01038	-1.24816	1.08292e-11	-1.28256	1.91368e-12	-1.56678	7.15569e-27	-1.1893	0.00833	-1.26898	1.81312e-06	-1.31406	3.23781e-07	-1.20193	8.21285e-06
V	YDR056C	YDR056C			-1.26601	0.00393	-1.27725	0.00226	-1.98742	4.69246e-20	-2.25394	5.82408e-22	-1.52162	2.50151e-06	-1.52203	2.428e-07	-1.32077	0.00011	-1.23081	0.02866	-1.1664	0.00333	-1.21326	0.00052	-1.32963	2.09941e-14	-1.58237	1.17043e-08	-1.4005	9.5264e-11	-1.28385	7e-05
V	YIL158W	YIL158W			-1.08623	0.04006	1.10107	3.41597e-06	-1.22493	5.65985e-20	-2.22327	0	-1.25277	3.45181e-20	-1.21476	2.35809e-12	-1.12817	0.00153	-1.25927	0.00025	-1.17497	2e-05	-1.40487	4.12107e-34	-1.35203	1.29199e-17	-1.48923	2.19921e-30	-1.40307	1.52907e-12	-1.35728	3.74413e-21
V	YOL159C	YOL159C			-2.28897	0	-2.36671	0	-1.88093	0	-1.51506	2.18791e-16	-2.48426	0	-2.17644	0	-2.78781	6.33387e-43	-2.56366	0	-2.88089	0	-2.92057	0	-2.80826	0	-1.62159	1.15876e-21	-2.49003	0	-2.67019	0
V	YIL111W	COX5B			-1.87805	0	-1.96509	0	-3.02609	0	-2.20192	0	-2.65608	0	-2.69232	0	-1.81978	0	-1.70432	0	-1.06909	0.137	-1.14536	9.2103e-20	-3.21924	0	-3.70511	0	-2.43754	0	-2.63765	0
V	YDL241W	YDL241W			-1.14265	0.02314	-1.08025	0.21644	-1.40343	1.8538e-09	-3.83221	0	-1.09785	0.07193	-1.2881	4.67909e-16	-1.6576	4.33677e-38	-1.94535	0	-2.0956	0	-2.76669	0	-1.28674	7.54858e-06	-1.79281	3.70461e-08	-1.25682	0.00028	-1.62973	5.17424e-08
V	YHL015W	RPS20	ENSG00000008988	RPS20	-1.76042	7.60129e-09	-1.79134	1.81718e-08	-2.15834	3.77164e-16	-2.20992	4.42769e-10	-1.68144	2.83814e-17	-1.77078	8.2484e-06	-1.91011	1.82348e-13	-1.61607	5.16623e-12	-1.7829	4.66864e-12	-1.89598	3.59998e-19	-1.82844	2.49612e-33	-1.86611	3.20583e-14	-1.64762	5.64642e-37	-1.80539	2.70865e-34
V	YBL002W	HTB2	ENSG00000196501	HIST2H2BA	-1.15545	0.03194	-1.03834	0.45013	-2.38322	0	-4.32945	0	-1.27904	0.00382	1.07105	0.27248	-1.68965	2.29647e-19	-1.74346	2.48595e-11	-1.47954	0	-1.57635	0	-1.24991	1.59286e-15	-1.6017	4.95318e-12	-1.38819	3.90239e-10	-1.36431	5.25269e-10
V	YOL023W	IFM1			-1.80968	0	-2.13056	0	-1.22852	6.64949e-07	-1.22345	4e-05	-1.25642	1.91858e-11	-1.33901	2.15621e-32	-1.20525	2.80006e-06	-1.41342	6.61649e-25	-1.09724	0.00809	-1.01896	0.78242	-1.37112	2.24837e-18	-1.2352	3.96253e-07	-1.4483	1.08523e-17	-1.43182	5.73637e-13
V	YHR091C	MSR1	ENSG00000146282	RARS2	-1.98821	0	-2.07484	0	-1.48118	6.51326e-40	-1.29099	6.18806e-22	-1.24729	4.34923e-12	-1.4436	4.44738e-36	-1.61749	0	-1.81579	0	-1.34028	2.95162e-34	-1.3409	1.17429e-42	-1.24858	1.94401e-11	-1.13506	3e-05	-1.58644	0	-1.62973	0
V	YDR365C	ESF1	ENSG00000089048	ESF1	1.11671	0.04256	1.33725	3.63646e-22	-1.04843	0.30104	-2.02372	0	1.24277	0.00038	-1.14283	0.00333	-1.24367	1.5926e-15	-1.29949	9.33412e-11	-1.68997	7.14324e-25	-1.83118	0	1.04684	0.33566	-1.59518	4.06992e-27	-1.2201	2e-05	-1.15714	0.02705
V	YBR298C	MAL31			-3.17532	6.87289e-22	-2.67342	6.26795e-26	-2.19381	1.6339e-19	-1.0778	0.59695	-1.82604	3.12489e-06	-1.53259	0.00311	-1.93874	2.10053e-07	-1.40339	0.00156	-1.37243	0.00525	-1.34491	0.05855	-1.4842	5.29971e-23	-1.50748	0.00138	-2.80077	1.25445e-15	-3.58733	2.74868e-17
V	YGR289C	AGT1			-2.34863	1.99406e-38	-2.51955	0	-2.75502	0	-1.40935	2e-05	-1.90212	0	-1.78996	2.56512e-12	-2.41572	0	-1.44921	1.64663e-09	-1.48479	4.7423e-10	-1.5326	8.32207e-25	-1.90155	0	-1.74853	0	-2.37735	0	-3.00802	0
V	YHR171W	APG7	ENSG00000197548	ATG7	-1.43518	6.66242e-06	-1.86422	4.19107e-18	-1.31756	0.00088	-1.19086	0.01876	-1.69359	1.613e-11	-1.82702	1.63088e-13	-1.86198	3.22819e-19	-1.72615	6.49453e-11	-1.14538	0.05882	-1.16697	0.05854	-2.33703	0	-2.1498	1.4381e-24	-1.70331	5.63201e-19	-1.59516	6.99764e-08
V	YHR007C	CYP51			1.03028	0.45331	1.10289	0.01328	-1.08909	0.00077	-1.89355	0	-1.23387	3.21038e-27	-1.34401	0	-1.00523	0.81854	-1.2088	2.44576e-12	-1.3616	1.28571e-26	-1.63094	0	-1.11761	8e-05	2.02196	0	-1.21651	6.89261e-10	-1.14055	2.6994e-06
V	YMR014W	BUD22			1.11271	0.10219	1.62929	7.28781e-12	-1.76546	1.67834e-29	-2.52191	0	1.12766	0.3641	-1.40997	1.01768e-19	-1.31853	3e-05	-1.50426	9.29343e-09	-2.27013	9.15399e-15	-2.23434	2.00661e-10	1.05468	0.42049	-1.6687	2.45327e-12	-1.28129	0.00187	-1.19897	0.22685
V	YIL162W	SUC2			-1.53892	5.56634e-10	-1.53753	3.06889e-16	-1.47776	7.6075e-20	-1.36425	0.00024	-1.85709	6.63588e-39	-1.83442	2.71384e-26	-2.00178	1.98565e-22	-1.95585	3.16421e-31	-1.54106	2.12831e-11	-1.93506	2.27063e-16	-2.02991	2.15859e-28	-1.85428	6.64175e-37	-1.7496	2.54322e-29	-2.27609	1.09551e-40
V	YBR138C	HDR1			-1.93625	0	-1.99215	0	-1.33253	5.1379e-10	-2.43323	5.39009e-39	-1.71791	0	-2.37121	0	-1.68557	1.27896e-34	-1.63032	0	-1.37695	1.08801e-30	-1.43041	1.69148e-17	-1.98206	0	-1.71107	0	-2.32553	0	-2.43867	1.33484e-11
V	YPL072W	UBP16			-1.9223	4.79349e-28	-1.83392	1.40387e-21	-1.9376	0	-1.88285	5.25701e-35	-1.64398	6.66127e-37	-1.9054	0	-1.92553	3.69803e-41	-1.74359	0	-1.64544	6.0761e-25	-1.39125	7.72235e-09	-1.86281	2.42329e-22	-1.73374	1.69435e-19	-2.48528	0	-2.65501	9.50702e-21
V	YOR216C	GRP1			-1.21233	1.04517e-07	-1.10113	0.00079	-1.34289	1.59643e-12	-2.66219	0	-1.18413	1.71109e-06	-1.2189	6.51205e-09	-1.28288	3.40084e-38	-1.32489	2.8239e-41	-1.47256	3.14793e-24	-1.75592	0	-1.13452	7e-05	-1.21874	8.83857e-07	-1.08569	0.00557	-1.04876	0.01419
V	YHR159W	YHR159W			-1.46473	1.10131e-23	-1.58426	0	-1.77146	0	-2.08577	0	-1.6275	8.67034e-23	-1.91302	0	-1.6235	0	-1.56464	0	-1.58999	4.57343e-19	-1.37431	3.14461e-13	-1.92077	0	-1.65429	3.21506e-22	-1.54072	2.02054e-24	-1.33667	2.33375e-10
V	YJL091C	GWT1	ENSG00000184886	PIGW	-1.31961	2.51333e-08	-1.41901	1.62826e-10	-1.9596	3.818e-24	-2.68461	0	-1.33453	2e-05	-1.04165	0.3229	-1.60776	2.34987e-38	-1.44252	6.35189e-11	-1.20259	4.85639e-07	-1.10799	0.02557	-1.1965	3.5782e-20	-1.2336	2.50668e-07	-1.46022	3.06336e-18	-1.20512	2.254e-06
V	YKR058W	GLG1	ENSG00000163754	GYG1	-2.16061	0	-2.40518	0	-2.13972	0	-2.0506	0	-1.42895	6.1251e-32	-1.35886	5.53421e-09	-1.66799	1.48082e-19	-1.43884	3.38806e-19	1.36072	1.15706e-17	-1.06099	0.20915	-1.98162	0	-1.52922	8.99828e-32	-1.82155	1.4013e-45	-2.18828	6.12367e-43
V	YEL070W	DSF1			-2.25702	6.924e-27	-2.18904	0	-2.41731	0	1.32324	0.00028	-2.66078	0	-2.1913	1.4013e-45	-3.24339	0	-2.45035	0	-1.54179	4.87679e-27	-1.44332	1.21984e-07	-2.62928	5.36543e-37	-1.97116	3.40053e-08	-2.28073	4.54006e-22	-1.22486	2.98841e-06
V	YHR030C	BYC2			-1.31971	3.47183e-09	-1.3731	1.28663e-16	-1.28422	2.67003e-12	-1.3969	1.12469e-09	-1.13192	0.00045	-1.22103	0.00125	-1.63336	3.88218e-15	-1.9334	0	-2.41659	0	-2.74285	7.70714e-44	-1.10347	0.0323	1.08192	0.00373	-1.23211	7.55187e-10	-1.30832	8.03568e-07
V	YLR130C	ZRT2	ENSG00000143570	SLC39A1	-1.14205	0.01153	-1.12069	0.02428	-1.94675	2.17523e-35	-2.6914	0	-1.31512	8.69732e-09	-1.99217	8.9768e-22	-1.09464	0.09819	-1.34826	7e-05	-1.21068	0.00204	-1.78098	3.09009e-27	-1.16754	0.00464	-1.62641	8.66233e-14	-5.24813	0	-6.2277	0
V	YKL149C	DBR1	ENSG00000138231	DBR1	-1.30076	5.85518e-09	-1.26897	5.75564e-18	-1.8033	9.4428e-40	-2.19123	0	-1.43624	1.56181e-21	-1.45621	5.30447e-18	-1.45691	1.28932e-39	-1.46605	0	-1.55037	9.11845e-14	-1.43883	0	-1.55365	1.79169e-24	-1.40443	1.24574e-19	-1.58155	0	-1.53876	1.41531e-43
V	YDR019C	GCV1	ENSG00000145020	AMT	-1.3609	9.16814e-14	-1.50104	0	-1.57849	0	-3.79764	0	-2.3894	8.21303e-21	-3.40715	0	1.05814	0.13795	-1.55614	8.11041e-35	2.02089	0	1.49686	9.6675e-19	-1.64867	0	-1.21146	6.50928e-12	1.19899	0.00025	1.05382	0.1223
V	YKL195W	MIA40	ENSG00000163528	CHCHD4	-2.22376	0	-2.16346	0	-1.5412	2.38972e-26	-1.04849	0.28533	-1.81766	0	-1.86059	0	-2.16244	0	-1.92639	0	-1.48752	6.66811e-26	-1.32871	1.12104e-44	-2.09814	0	-1.97181	0	-2.42845	0	-2.50063	0
V	YOL058W	ARG1	ENSG00000130707	ASS1	-1.38449	1.26013e-33	-1.33763	1.73124e-12	-3.01168	0	1.75964	9.32121e-31	-1.82934	2.88089e-40	-2.63734	0	-3.48029	0	-3.41184	0	-2.49511	0	-3.42922	0	1.20164	6.86607e-06	2.66804	0	-1.31486	7.38525e-12	1.01638	0.75062
V	YHL003C	LAG1	ENSG00000172292	LASS6	-1.28826	4.97489e-13	-1.30089	8.06565e-06	-1.38783	0	-2.35166	0	-1.04855	0.07278	1.01692	0.38929	-1.36088	0	-1.35331	2.20962e-12	-1.06246	0.02063	-1.37022	3.12066e-37	-1.02802	0.3345	-1.10501	0.06918	-1.27615	1.37632e-10	-1.27272	2.24463e-06
V	YPL113C	YPL113C			-2.06771	6.71644e-33	-2.59625	0	-1.66877	0	-1.22299	0.00029	-1.77527	5.63245e-33	-1.65825	3.79109e-30	-2.3077	0	-1.82759	6.01499e-38	-1.18965	0.00569	-1.03008	0.51915	-2.50952	3.10496e-38	-1.67235	1.34999e-12	-3.54922	0	-4.16365	6.27642e-42
V	YHR017W	YSC83			-2.11067	0	-2.22717	3.44981e-29	-1.76685	0	-1.40901	3.16646e-21	-1.62395	0	-1.36666	4.53478e-32	-2.3447	0	-1.88283	0	-1.38537	7.03153e-18	-1.28192	6.0027e-18	-1.81951	0	-1.81366	0	-2.16646	0	-2.20015	0
V	YJL137C	GLG2	ENSG00000163754	GYG1	-1.91418	9.10844e-44	-1.84487	0	-1.49099	0	-1.48188	6.35736e-12	-1.55215	1.41872e-38	-1.36125	6.5759e-26	-1.80765	0	-1.89521	0	-1.11932	0.01465	-1.3896	1.45066e-12	-1.70419	1.39189e-25	-1.73193	9.03145e-38	-2.03152	0	-1.98807	0
V	YNL025C	GIG3	ENSG00000112237	CCNC	-2.40421	0	-2.67347	0	-1.81868	0	-2.39663	0	-1.9593	0	-1.85539	0	-2.23449	0	-2.22777	0	-1.74004	3.62037e-34	-1.69526	0	-2.26757	0	-2.04675	0	-2.11696	0	-2.02787	0
V	YNL098C	ctn5			-1.87141	0	-1.88911	0	-1.9966	0	-2.24064	0	-1.67433	0	-1.4481	2.48446e-30	-1.75217	0	-1.75615	0	-1.49829	3.36957e-19	-1.46458	2.50004e-16	-2.01446	1.77993e-40	-1.66538	9.80909e-44	-2.11016	1.4013e-45	-2.00466	0
V	YIL117C	PRM5			-1.7563	0	-1.99853	0	1.60634	0	1.58051	0	1.03128	0.55243	1.09862	0.00016	-1.61617	1.35884e-27	-2.07658	0	-2.23087	1.06474e-35	-2.58721	0	-1.26984	1.00399e-26	1.79607	0	-1.78643	0	-1.75185	0
V	YDR124W	YDR124W			-1.37045	1.4086e-10	-1.42178	1.38447e-11	-3.0074	0	-3.42502	0	-1.83742	9.97851e-07	-2.16338	3.52707e-42	-2.55054	2.70234e-28	-2.80786	0	-5.21456	0	-5.14719	5.31965e-13	-1.90407	4.29596e-20	-2.24227	3.97038e-37	-1.39688	5.17694e-09	-1.11847	0.00803
V	YHR144C	DCD1	ENSG00000129187	DCTD	-1.21933	0.04044	1.00336	0.96085	-1.55973	1.13918e-29	-2.64443	0	-1.15577	0.03675	1.04471	0.54481	-1.52135	2.57398e-07	-1.58004	1.5723e-13	-1.54112	5.57829e-08	-1.76898	8.90817e-17	-1.07723	0.34552	-1.18206	0.00038	-1.27975	0.00012	-1.17406	0.01068
V	YKL120W	OAC1			-1.16197	2e-05	-1.08985	0.00018	-1.18926	4.34566e-13	1.18736	0.00013	-1.04479	0.06514	-1.03199	0.32511	-1.80652	0	-2.27881	0	-1.32128	1.06693e-07	-1.08977	0.08171	1.2122	9.76143e-08	1.14577	8e-05	-1.25147	4.00514e-13	-1.44111	7.47733e-42
V	YNR028W	CPR8			-1.49846	4.82473e-15	-1.40247	4.99031e-32	-1.99263	0	-3.4523	0	-1.44425	1.80764e-35	-1.5458	3.01642e-36	-1.57254	1.68834e-25	-1.70532	0	-1.37987	1.84528e-24	-1.55996	4.15905e-42	-1.38268	1.74777e-14	-1.95124	0	-1.46797	1.31068e-39	-1.6558	5.65739e-17
V	YMR281W	GPI12	ENSG00000108474	PIGL	-1.60577	2.10971e-33	-1.65407	0	-1.70428	0	-2.16511	1.58109e-41	-1.55936	2.8026e-45	-1.4795	1.77965e-43	-1.79758	0	-1.73258	0	-1.32449	4.33721e-36	-1.4546	6.64513e-28	-1.61069	0	-1.59871	0	-1.7088	0	-1.79914	2.30899e-34
V	YER055C	HIS1			-1.11886	0.07212	-1.14745	0.03256	-1.64489	2.72055e-18	-2.564	0	-1.19635	0.00011	-1.38065	3.2545e-12	-1.5047	4.33226e-23	-1.7393	4.85447e-20	-1.84882	3.95843e-23	-2.26745	0	-1.29342	5.64737e-10	-1.12087	0.04594	-1.16636	0.00358	-1.16541	0.00816
V	YNL246W	VPS75			-1.04214	0.64	1.01619	0.82934	-1.44488	5.51074e-06	-2.62254	0	-1.0505	0.50466	-1.22622	0.00453	-1.25851	1e-05	-1.30761	0.0004	-1.19968	0.00043	-1.53991	4.47282e-17	-1.1549	3.87665e-07	-1.36941	3.72321e-07	-1.10155	0.0322	-1.11669	0.14373
V	YHL013C	YHL013C	ENSG00000155100	OTUD6B	-1.16059	2.42153e-11	-1.08285	0.09295	-1.46627	5.37529e-35	-2.02349	0	-1.38565	7.05548e-13	-1.22611	5.58813e-06	-1.34978	8.70551e-14	-1.41847	2.51265e-17	-1.84106	0	-2.34558	0	-1.28387	2.14462e-11	-1.55783	8.77273e-34	-1.23401	1.9944e-09	-1.14048	5.31456e-10
V	YMR193W	MRPL24			-1.52158	1.99319e-07	-1.65464	1.76192e-32	-1.63637	0	-1.60865	2.36399e-42	-1.57368	2.4864e-19	-1.57139	5.73783e-22	-1.6245	5.80482e-26	-1.54817	3.04029e-17	-1.29289	6.14754e-08	-1.23972	2.22942e-07	-1.69682	9.29101e-21	-1.72931	6.80304e-28	-2.10983	0	-1.70749	0.00026
V	YOR060C	YOR060C			-1.04592	0.23583	-1.18756	0.00593	-1.37048	3.48519e-09	-2.33867	0	-1.33594	1.38298e-06	-1.13273	0.02888	-1.22624	4.97045e-15	-1.40091	4.41871e-08	-1.19644	0.00156	-1.44756	9.50447e-20	-1.26784	0.00011	-1.30365	5.37166e-18	-1.02091	0.30107	1.0126	0.61097
V	YDR383C	NKP1			-1.21756	2.27091e-06	-1.12056	0.08641	-1.86417	2.13659e-25	-2.1798	0	-1.59115	1.32441e-08	-1.30137	9e-05	-1.13885	0.05921	1.05637	0.4038	-1.29884	2.98294e-12	-1.2228	0.00017	-1.62838	5.4773e-18	-1.18243	0.00038	-1.50816	1.43611e-11	-1.34259	2.34769e-06
V	YPR131C	NAT3	ENSG00000173418	NAT5	-1.98975	3.54085e-14	-2.09831	1.81032e-17	-2.44611	0	-2.80941	0	-1.9477	2.05958e-37	-1.53388	2.24175e-17	-1.86074	1.10564e-17	-1.67377	2.03724e-29	-1.8895	5.40541e-24	-2.12415	3.36672e-19	-2.02149	8.94707e-18	-1.95355	8.8446e-16	-2.0211	0	-1.905	3.15072e-12
V	YGR033C	TIM21			-1.48799	6.46492e-29	-1.53379	1.20127e-09	-1.92371	0	-2.06131	0	-1.3156	1.30161e-06	-1.2499	0.00028	-1.48114	2.34087e-15	-1.47459	2.9574e-10	-1.33869	5.19114e-10	-1.39539	2.07842e-12	-1.48211	1.15482e-18	-1.6629	1.56866e-34	-1.73404	3.28819e-34	-1.7097	4.49246e-36
V	YBR111C	RMA2	ENSG00000165609	NUDT5	-1.66302	2.26398e-17	-1.66087	2.17797e-15	-2.0625	1.82169e-44	-1.91504	3.36842e-25	-1.8228	2.46148e-31	-1.64344	2.57461e-27	-1.48903	3.78723e-09	-1.4474	2.80996e-18	-1.10742	0.00052	-1.02582	0.4857	-2.3761	1.55976e-37	-2.24296	1.82238e-33	-2.05244	1.37327e-43	-2.04662	1.6314e-26
V	YOR319W	HSH49			-2.00128	1.53928e-12	-1.91941	0	-2.13917	0	-2.91822	0	-1.93468	0	-1.8933	0	-2.21221	0	-2.50706	0	-2.22418	0	-2.67445	0	-1.97948	0	-1.76528	0	-2.29704	0	-1.82457	1.96358e-18
V	YGR146C	YGR146C			-1.4321	2.8341e-06	-1.97297	1.25483e-12	-1.07532	0.37939	-1.06813	0.45377	-1.4533	1.25707e-12	-1.52905	5.3221e-08	-1.18607	0.01523	-2.04208	6.54618e-25	-6.88586	0	-4.52024	0	-1.30577	9.87614e-11	-1.16201	1e-05	-1.04815	0.1425	-1.25465	3.47216e-08
V	YAL004W	YAL004W			-2.64958	0	-3.27798	0	-1.31022	0.01423	-1.83178	1.3843e-19	-1.93743	6.01791e-24	-2.05316	3.81052e-26	-3.84736	0	-3.9798	0	-1.54576	2.73208e-16	-1.35071	0.00066	-1.68343	1.67117e-12	-1.98685	6.70013e-33	-2.17501	0	-2.02375	5.64338e-36
V	YER067W	YER067W			-4.28149	8.25469e-27	-5.2909	2.75211e-36	-8.64242	0	-2.34419	1.06322e-06	-5.96644	6.9359e-32	-4.29847	7.83839e-22	-7.68015	3.58956e-35	-2.32776	3.54599e-22	-4.38477	0	-2.85193	5.01381e-17	-8.3766	0	-4.50729	4.93222e-38	-4.98476	0	-5.19111	0
V	YJR047C	ANB1	ENSG00000132507	EIF5AP1	1.24377	0.00028	1.11381	0.00842	-1.17863	0.00011	-3.17495	0	-1.14148	0.03202	-1.45574	8.76938e-12	1.40844	2.39221e-12	1.11836	0.00759	1.21873	2.61215e-10	-1.41128	0	-1.60619	5.03918e-21	-2.69261	8.99351e-34	1.01522	0.68866	-1.25495	8.35988e-07
V	YPL071C	YPL071C			-1.39972	0.01012	-1.46779	1.70469e-12	-1.94661	4.56516e-26	-2.00688	0	-1.65766	3.75723e-13	-1.52696	1.79116e-09	-1.73998	5.84718e-17	-1.49486	3.28173e-09	-1.94014	1.67684e-34	-1.71608	5.48645e-15	-1.85293	2.62779e-21	-1.27852	1.19888e-06	-1.67855	1.55874e-12	-1.67544	4.60029e-06
V	YKL122C	SRP21			-1.10989	0.19607	-1.16081	0.00032	-1.78838	0	-2.56113	0	-1.38126	7e-05	-1.62166	7.39385e-20	-1.48403	3.9462e-06	-1.66625	1.53558e-13	-1.56854	4.74757e-13	-1.12816	0.0107	-1.3544	2.62342e-07	-1.55313	2.39879e-22	-1.57279	6.98934e-13	-1.55457	0.00018
V	YKL002W	DID4	ENSG00000130724	CHMP2A	-1.48096	4.39207e-26	-1.47463	4.7015e-16	-1.86934	0	-1.77658	1.14924e-19	-1.50718	1.58603e-35	-1.69926	2.95736e-23	-1.25662	3.71981e-09	-1.10533	0.01726	-1.13524	0.00589	-1.24813	4.46615e-35	-1.80224	0	-1.94392	7.00649e-45	-2.14247	0	-2.01436	0
V	YLR211C	YLR211C			-2.23415	4.29511e-35	-2.00335	2.56319e-26	-2.78198	0	-1.43798	1.08822e-31	-1.64696	3.78073e-09	-2.37286	1.4013e-45	-2.46641	3.39148e-26	-2.12249	3.95058e-27	-2.21507	2.44225e-18	-1.84329	9.82121e-12	-2.38933	1.85061e-40	-2.01392	9.96025e-38	-3.43851	0	-2.46866	6.1458e-12
V	YNL031C	HHT2	ENSG00000196285	H3F3B	-1.65904	1.13817e-16	-1.69476	1.95087e-39	-2.45618	0	-2.41991	0	-1.67778	5.60519e-44	-1.51931	1.26767e-33	-1.62499	0	-1.74081	0	-1.3157	9.72576e-22	-1.32858	3.15736e-13	-1.62746	7.83857e-25	-2.01779	0	-1.79601	1.18577e-26	-2.06258	0
V	YBL025W	RRN10			-2.17563	5.55357e-06	-2.28213	1.06897e-19	-1.67488	9.11001e-16	-1.61341	3.12685e-14	-1.72523	2.83826e-21	-1.63864	6.96539e-24	-1.72455	0	-1.76431	3.08817e-24	-2.17769	1.33118e-36	-2.32048	1.4013e-45	-1.96781	1.70502e-23	-2.22992	0	-2.33608	0	-1.54743	1.26872e-06
V	YJL027C	YJL027C			-1.1598	0.22789	-1.06753	0.43402	-1.50894	5.23787e-06	-2.08535	2.62598e-25	-1.46475	7.97326e-07	-1.59823	1.5264e-12	-1.47582	1.01839e-14	-1.50962	1e-05	-1.50377	3e-05	-1.64529	2.58882e-08	-1.38892	1.03826e-07	-1.48444	3.47306e-13	-1.2434	0.01403	-1.1792	0.11419
V	YBR010W	BUR5	ENSG00000196285	H3F3B	-1.43993	2e-05	-1.44269	5e-05	-1.92741	1.27268e-12	-2.06831	9.80829e-27	-1.48292	3.89865e-07	-1.28407	0.00521	-1.62563	6.14419e-08	-1.76607	5.14332e-12	-1.12158	0.08567	-1.12999	0.04998	-1.46392	2.7251e-10	-1.82461	1.19198e-12	-1.60671	8.8218e-12	-1.59856	1.93122e-08
V	YOL012C	HTA3	ENSG00000105968	H2AFV	-1.18331	0.00045	-1.18599	7.40101e-09	-1.72875	0	-2.44932	0	-1.28476	1.01051e-22	-1.23931	4.3833e-13	-1.28408	4.48797e-07	-1.35465	0	-1.28674	9.50314e-11	-1.28722	2.33185e-06	-1.32044	5.7109e-14	-1.7194	1.81074e-40	-1.33832	3.23892e-21	-1.35213	2.20649e-12
V	YLR327C	YLR327C			-3.60435	0	-4.2306	0	-4.33805	0	-1.18784	0.0001	-4.85514	0	-5.39648	0	-4.71502	0	-2.419	1.10393e-30	-3.07159	0	-1.64494	2.09642e-21	-8.19893	0	-2.39037	3.26409e-39	-4.15356	1.5096e-22	-6.45915	0
V	YOR168W	GLN4	ENSG00000172053	QARS	-1.33529	9.74563e-21	-1.33878	3.38133e-28	-1.41772	1.91663e-40	-2.71651	0	-1.09317	3e-05	-1.09809	4.32069e-06	-1.55496	6.01564e-17	-1.59952	0	-1.61648	0	-1.90765	8.9143e-22	-1.06118	0.04338	-1.29027	2.46997e-14	-1.27582	8.00741e-10	-1.28896	3.5734e-07
V	YGL229C	SAP4			-1.50081	8.89458e-06	-1.60841	2.51004e-09	-2.31404	3.84638e-15	-1.88582	2.85658e-18	-1.73046	4.28549e-34	-2.20108	3.4557e-16	-1.77056	3.1291e-16	-1.52212	4.88362e-17	-1.06156	0.50124	1.1936	0.04157	-2.1323	1.92462e-29	-1.94035	2.4235e-25	-2.00154	1.15259e-19	-2.3309	1.05942e-35
V	YOR178C	GAC1	ENSG00000173281	PPP1R3B	-1.72546	0	-1.85348	1.04883e-19	-2.23806	0	-1.35606	3.62391e-19	-1.87412	7.60905e-43	-1.94954	0	-2.10694	2.11991e-25	-1.87949	7.3917e-31	-1.12207	0.03747	-1.25435	1.52894e-08	-2.6392	0	-2.52404	0	-1.95002	4.14535e-33	-2.046	0
V	YJL061W	HRB187			-1.14038	0.0248	-1.09315	0.10309	-1.76358	6.5653e-31	-2.70879	0	-1.10078	0.11024	-1.61427	8.23721e-20	-1.68054	7.23039e-36	-1.51399	1.0001e-08	-1.2192	8e-05	-1.30766	1.67389e-06	-1.2277	0.00033	-1.33729	4.1756e-14	-1.55562	1.07813e-15	-1.55541	6.6038e-15
V	YFR015C	GSY1	ENSG00000104812	GYS1	-1.47187	2.42756e-23	-1.68582	4.03574e-42	-3.26932	0	-4.03571	0	-1.68979	0	-1.68432	1.62551e-43	-1.23445	8.58709e-06	-1.06362	0.08425	1.07584	0.00621	-1.16847	0.00012	-2.68281	0	-2.74858	0	-1.97536	8.84079e-41	-2.49035	0
V	YDR497C	ITR1	ENSG00000151229	SLC2A13	-1.0979	0.00014	-1.03025	0.43904	-1.7664	0	-2.05732	0	-1.24036	1.52712e-13	-1.48375	5.72683e-24	-1.03788	0.22222	-1.50636	0	-1.1442	2.8421e-10	-1.61687	0	-1.17843	2.40909e-13	-1.04179	0.04139	-1.27728	3.09906e-24	-1.37654	3.77287e-35
V	YDR343C	HXT6	ENSG00000151229	SLC2A13	-3.83405	0	-4.5454	0	-4.00183	0	-1.61619	0	-3.83983	0	-4.26694	0	-4.87218	0	-3.96376	0	-1.2377	2.31845e-25	-1.23449	7.06962e-11	-5.01507	0	-3.93057	0	-4.03592	2.50533e-35	-7.08166	0
V	YNL227C	JJJ1	ENSG00000168724	DNJA5_HUMAN	1.29691	0.00188	1.71639	3.9378e-30	-1.22743	0.00296	-1.405	2e-05	-1.12	0.32709	-1.34035	0.00028	-1.40479	4.88819e-07	-1.18047	0.08595	-2.04834	6.01133e-33	-2.08262	3.88959e-22	-1.23663	0.0002	-1.36149	2.02061e-18	-1.01697	0.78841	1.09876	0.21385
V	YOR073W	SGO1			-1.56384	0.00029	-1.31781	0.00128	-2.31476	0	-4.98235	0	-1.06579	0.62474	-1.78213	1.81704e-06	-1.61264	0.00019	-1.70151	0.0001	-1.26709	0.1391	-1.05137	0.71006	-1.03225	0.82297	-1.54164	0.0105	-1.95987	7.01009e-13	-1.97521	6.48559e-09
V	YBR299W	MAL32	ENSG00000138079	SLC3A1	-3.6232	0	-3.99039	3.49074e-38	-4.05577	0	-2.36707	1.11225e-38	-3.33894	0	-4.15203	0	-4.06445	0	-2.81906	0	-3.04625	1.77643e-37	-3.61582	0	-3.86738	9.10844e-44	-2.87359	9.02508e-33	-3.71858	5.32666e-14	-10.8193	4.55274e-18
V	YJR131W	MNS1	ENSG00000198162	MAN1A2	-1.09565	0.00835	-1.18383	6.89396e-07	-1.63165	5.39001e-21	-2.0819	0	-1.24775	1.98819e-06	-1.46123	1.45064e-11	-1.50451	0	-1.39853	1.75773e-15	-1.20489	1.09885e-08	-1.3375	2.67301e-34	-1.10063	1.27331e-07	-1.12325	2e-05	-1.2863	7.3136e-14	-1.35288	5.71379e-16
V	YOR161C	PNS1	ENSG00000129353	SLC44A2	-1.81344	2.22217e-18	-2.19012	5.92678e-28	-2.11996	6.93322e-26	1.03264	0.61883	-1.68867	2.5033e-16	-1.98194	1.77193e-26	-2.70053	0	-2.63133	1.61867e-30	-1.49465	2e-05	-1.42305	2.35344e-06	-1.49341	1.51691e-12	-1.57383	1.39061e-14	-1.76059	2.35993e-22	-2.00358	2.15371e-32
V	YBR093C	PHO5	ENSG00000107789	MINPP1	-1.94875	0	-1.97803	0	1.25873	4.19743e-18	-3.40821	0	-1.55922	3.92371e-39	-2.44745	0	-1.97546	0	-2.62761	0	-1.48559	2.40845e-33	-2.75428	0	-1.66012	0	-1.7227	0	-1.41361	2.99827e-24	-1.0387	0.1558
V	YDL216C	RRI1	ENSG00000121022	COPS5	-1.56162	7.95604e-25	-1.82625	0	-1.9484	0	-2.39937	0	-1.62665	2.61889e-41	-1.7986	0	-2.00385	1.47702e-29	-1.68866	1.08462e-30	-1.36961	1.89701e-31	-1.47536	0	-1.6923	1.68838e-33	-1.54282	4.36055e-24	-1.62612	4.73632e-39	-1.53151	2.40328e-31
V	YNL220W	ADE12	ENSG00000035687	ADSS	-1.64111	0	-1.69929	3.13152e-40	-1.05738	0.00052	-1.09419	0.0262	-1.23628	7.45258e-23	-1.53395	5.26727e-22	-1.4336	8.96938e-35	-1.55109	0	-1.05467	0.02669	-1.19927	2.2122e-11	-1.27237	1.92949e-19	-1.5311	3.64338e-43	-1.5702	0	-2.02145	0
V	YPR108W	RPN7	ENSG00000163636	PSMD6	-1.9044	9.99517e-20	-1.96488	1.4013e-45	-1.26315	5.70709e-14	-1.10558	0.17364	-1.47631	3.96077e-31	-1.46775	2.01084e-29	-2.13574	0	-1.96289	0	-1.62883	1.31063e-17	-1.4173	6.65932e-24	-1.79819	6.54568e-28	-1.67575	8.74406e-21	-1.88139	6.34788e-43	-1.85483	0
V	YLR049C	YLR049C			-1.57475	3.04737e-24	-1.4581	0	-2.74271	0	-3.78077	0	-1.63724	0	-1.32995	1.079e-16	-1.66052	0	-1.5026	0	-1.56261	6.43092e-33	-1.75305	0	-1.61801	0	-1.34181	5.38267e-19	-1.91832	0	-1.9327	0
V	YGR286C	BIO2			-2.12416	2.68377e-28	-1.94381	0	-2.18647	0	-3.64231	0	-1.67445	1.1125e-26	-2.20094	8.93248e-23	-2.15142	2.85382e-33	-3.02115	0	-2.30509	0	-2.98688	0	-1.74513	0	-2.75433	0	-2.27383	0	-2.68085	0
V	YIL035C	CKA1	ENSG00000101266	CSNK2A1P	-1.41239	2.14049e-23	-1.46971	1.24552e-09	-1.79771	0	-2.41966	0	-1.33486	4.77591e-16	-1.33656	2.09804e-27	-1.58454	2.8026e-45	-1.55127	0	-1.42959	1.62565e-13	-1.65357	0	-1.29159	1.11645e-15	-1.36469	4.42735e-13	-1.48197	4.12961e-10	-1.60754	3.11196e-23
V	YKR011C	TOS5			-1.67927	8.00616e-33	-1.96068	0	-1.38565	1.68257e-17	-1.02808	0.51819	-1.67256	0	-1.78412	0	-2.39756	0	-1.79108	0	-1.33318	1.79052e-20	-1.03193	0.38245	-2.36931	0	-1.8564	1.32239e-26	-2.21183	0	-2.36615	0
V	YMR139W	GSK3	ENSG00000082701	GSK3B	-1.75045	0	-2.00189	0	-1.73078	1.41799e-19	-1.43949	2.04346e-38	-1.60716	8.68556e-40	-1.40778	4.3855e-13	-1.81716	0	-1.571	2.02488e-41	-1.23872	2e-05	-1.32137	3.28787e-19	-1.73244	0	-1.52753	0	-1.85826	0	-2.0472	0
V	YKL164C	CCW6			-1.09716	0.03941	-1.18824	0.00027	-1.6312	2.00821e-36	-6.2773	0	-1.18073	8e-05	-1.11394	0.00847	-1.3155	3.89645e-08	-1.54587	5.24559e-17	-1.27079	8.3055e-07	-1.08406	0.10166	-1.18137	0.00018	1.45599	9.63822e-25	-1.04576	0.07043	-1.07575	0.00037
V	YOR061W	CKA2	ENSG00000101266	CSNK2A1P	-1.51797	4.36835e-33	-1.51297	3.18848e-16	-1.49913	4.77552e-12	-2.13076	0	-1.27598	5.67233e-09	-1.5092	0	-1.60604	0	-1.69612	1.00258e-36	-1.27239	3.94969e-10	-1.71058	0	-1.23397	5.15618e-07	-1.50663	3.90051e-17	-1.62794	0	-1.72561	5.60519e-45
V	YHR210C	YHR210C	ENSG00000143891	GALM	-2.29689	3e-05	-1.65601	2e-05	-2.1196	6.60874e-07	-2.34525	6.26191e-17	-1.24361	0.01352	-1.21225	0.00292	-1.78808	7.14929e-06	-1.29175	0.00109	-1.35053	6.798e-06	-1.5861	2e-05	-1.60085	0.01476	-1.34398	0.05844	-2.69233	5.96467e-18	-1.47565	0.35427
V	YGR021W	YGR021W	ENSG00000136463	CCDC44	-1.83601	0	-1.62704	1.60536e-23	-1.84056	0	-1.74606	0	-1.67009	0	-1.52701	1.98116e-25	-2.19197	0	-2.36099	0	-1.66694	0	-1.64494	0	-1.69968	1.24048e-31	-1.87277	0	-1.77929	0	-1.90555	0
V	YLR404W	YLR404W			-1.24419	0.02098	-1.22461	0.00054	-1.80739	1.57766e-21	-2.81141	1.26117e-44	-1.47686	2.43797e-20	-1.2562	3.65881e-26	-1.59466	6.57209e-43	-1.52384	1.9038e-41	-1.49126	5.88545e-44	-1.83812	5.9034e-29	-1.41416	9.10136e-10	-1.30034	2e-05	-1.42011	4.03181e-24	-1.41376	1.6806e-15
V	YLR003C	YLR003C			-1.18571	0.00382	-1.06355	0.17538	-1.25432	7e-05	-2.08967	0	1.05704	0.3051	-1.06378	0.52367	-1.40015	4.97261e-08	-1.62622	5.74204e-14	-1.9385	1.07916e-15	-2.75566	3.1528e-25	1.13698	1e-05	-1.26307	1.44411e-22	-1.0817	0.00956	-1.03955	0.14414
V	YMR149W	SWP1			-1.31666	0.00033	-1.4666	1.04013e-09	-1.55261	3.81056e-12	-2.05176	1.03163e-21	-1.20003	0.00056	-1.20088	0.00437	-1.31855	2e-05	-1.42612	9.50482e-12	-1.24067	0.01536	-1.20137	0.01527	-1.36519	0.00033	-1.41052	4.16275e-07	-1.35702	4.1137e-07	-1.3299	9.97597e-10
V	YLR290C	YLR290C			-1.70439	9.14591e-34	-1.75274	9.62596e-22	-2.17163	0	-1.63933	1.89584e-30	-1.52073	1.64494e-17	-1.32428	4.02616e-11	-1.52832	3.53862e-24	-1.45486	3.11205e-40	-1.1087	0.07934	1.04309	0.50825	-1.86056	0	-1.60324	3.21141e-16	-1.81954	1.21493e-42	-1.89871	5.30868e-38
V	YOR036W	PEP12			-1.2539	0.00027	-1.47129	1.01953e-15	-1.83862	3.78781e-33	-1.50172	5.22414e-07	-1.83021	4.33696e-19	-1.58915	2e-05	-1.34598	4.43059e-08	-1.31609	0.00042	-1.46136	9.77679e-08	-1.18671	0.07761	-2.25371	1.51238e-32	-1.31153	5.05747e-09	-1.70542	5.86265e-23	-1.6607	9.82815e-35
V	YGR026W	YGR026W			-1.37717	1.08856e-14	-1.52044	9.23935e-15	-1.80968	2.84703e-39	-2.65191	0	-1.39101	3.46995e-15	-1.43078	3.16248e-20	-1.42346	2.44609e-20	-1.31877	1.09351e-13	1.11682	0.02874	1.03888	0.4199	-1.42923	2.87853e-12	-1.46582	2.03011e-16	-1.63689	7.84743e-31	-1.62936	3.58276e-15
V	YML105C	SEC65	ENSG00000153037	SRP19	-1.55258	0	-1.43775	8.24105e-20	-1.68166	1.61331e-36	-2.2993	0	-1.49569	0	-1.42189	0	-1.59912	0	-1.73294	0	-1.58535	0	-1.8546	0	-1.49861	0	-1.94034	0	-1.59877	0	-1.64603	1.20111e-26
V	YHR043C	DOG2			-1.50441	3.21004e-12	-2.00935	0	-1.74804	4.61151e-34	-2.06809	0	-1.42786	6.79575e-15	-1.35273	9.89973e-35	-1.55134	1.5405e-32	-1.40244	6.664e-07	-1.08018	0.0233	-1.10861	0.02039	-1.57738	6.86779e-21	-1.42189	2.44324e-08	-1.72851	8.62258e-26	-2.01592	2.31259e-21
V	YDL043C	PRP11			-2.51903	1.25847e-06	-2.04886	0.00832	-2.35798	2.86483e-09	-1.95538	2.84252e-29	-1.63083	1e-05	-1.46883	3.87706e-15	-2.3535	1.60981e-16	-2.55028	2.3014e-12	-2.67653	1e-05	-2.87139	3.02962e-07	-1.73164	1e-05	-1.66628	1.33472e-13	-2.32241	4.52293e-13	-2.04613	0.00022
V	YGL098W	USE1			-1.50761	9.58035e-15	-1.57297	4.125e-41	-1.79131	0	-2.53683	0	-1.61103	7.96854e-19	-1.61887	0	-1.62626	0	-1.56794	0	-1.56242	0	-1.66685	0	-1.73609	0	-1.75727	0	-1.59568	4.02221e-34	-1.54248	4.88331e-27
V	YNL129W	NRK1	ENSG00000106733	C9orf95	-1.00068	0.99461	-1.08972	0.2101	-1.69764	0	-2.17799	7.00649e-45	-1.32728	0.00055	-1.35145	0.00034	-1.34156	0.00545	-1.55225	1.32136e-07	-1.41937	0.00019	-1.44331	3e-05	-1.12894	0.17823	1.1533	0.13307	-1.15905	0.04311	-1.41097	0.00023
V	YGR195W	ECM20	ENSG00000178896	EXOSC4	-1.45704	8.73317e-06	-1.29689	4.91024e-06	-1.72539	3.46192e-37	-2.11742	1.0783e-41	-1.27341	0.00312	-1.46206	1.32061e-09	-1.63152	2.643e-12	-1.94138	1.3541e-09	-1.75031	1.6093e-21	-2.16985	1.4238e-35	-1.41289	0.00013	-1.80934	1.95998e-08	-1.51051	1.64802e-09	-1.61892	9.60909e-22
V	YDR066C	YDR066C			-1.30242	0.00291	-1.3301	0.00079	-1.45486	1.89683e-08	-2.14842	2.30736e-24	-1.37352	6.17602e-08	-1.28705	0.00026	-1.4254	1.71887e-06	-1.43099	1.95013e-07	-1.42983	5.60033e-08	-1.54152	1.96793e-14	-1.42924	1.04172e-06	-1.09423	0.01988	-1.29854	0.00082	-1.27511	0.0068
V	YEL012W	UBC8	ENSG00000186591	UBE2H	-1.79535	0.00014	-2.26158	1.44107e-07	-1.89181	1.7253e-13	-1.49	4.50043e-06	-1.97664	3.5967e-07	-1.99085	4.92575e-09	-1.91966	9.56131e-09	-1.59986	6.60854e-07	-1.41959	0.0038	-1.5187	2.17215e-06	-3.39337	2.00913e-12	-2.06938	5.63725e-11	-2.87306	2.63145e-37	-2.65055	1.25096e-13
V	YDL135C	RDI1	ENSG00000141522	ARHGDIA	-1.3329	1.24795e-31	-1.47462	0	-1.55821	0	-2.1357	0	-1.29548	8.4031e-24	-1.22847	9.06983e-11	-1.30988	3.64725e-23	-1.1534	1.62518e-12	-1.36216	9.32564e-42	-1.53315	0	-1.50624	0	-1.39048	0	-1.59815	0	-1.41568	0
V	YLR193C	UPS1	ENSG00000169230	PRELID1	-1.7446	7.46381e-09	-1.76727	1.53243e-36	-1.422	8.70942e-18	-1.21818	6.62886e-08	-1.30793	1.78269e-06	-1.3676	6.18684e-14	-1.76415	1.90916e-13	-1.83766	1.12225e-22	-1.34385	4.80596e-17	-1.54133	1.39053e-21	-1.3766	1.52603e-14	-1.50639	1.50847e-25	-1.90825	4.90454e-44	-2.27826	0
V	YGL070C	RPB9	ENSG00000105258	POLR2I	-1.03825	0.07861	-1.0149	0.59833	-1.41006	3.61738e-20	-2.03319	0	-1.0402	0.12382	-1.11121	0.00165	-1.14917	1.30026e-13	-1.29579	2.10482e-10	-1.25788	8.19496e-15	-1.42416	3.73225e-30	-1.04254	0.17928	-1.44644	4.6001e-19	-1.15581	4.92887e-10	-1.15519	6.41819e-15
V	YDR224C	HTB1	ENSG00000196501	HIST2H2BA	-1.65209	4.3004e-12	-2.05089	2.81134e-13	-1.81633	1.4995e-10	-1.70731	2.00312e-10	-1.67063	1.67778e-10	-1.61686	4.60291e-15	-2.02326	2.01998e-21	-2.3399	1.60806e-34	-1.57803	1.55741e-19	-1.48123	6.49484e-15	-1.52099	1.84395e-19	-1.77242	5.61206e-09	-1.69687	0	-1.94453	1.16133e-13
V	YOL014W	YOL014W			2.40486	0	2.76828	0	-2.3235	7.54781e-09	-11.3889	0	-1.56894	0.02373	1.31249	0.00139	-2.81182	0	-1.62828	2.23839e-11	-2.85462	1.78926e-10	-1.74407	9.12649e-15	-2.22569	2.78985e-34	-2.06931	3.02818e-18	1.03487	0.73561	1.52719	1.36252e-08
V	YBL078C	APG8	ENSG00000034713	GABARAPL2	-1.69388	1.59254e-07	-1.8502	6.20881e-09	-1.92938	3.5029e-14	1.3953	0.00315	-2.00893	2.93286e-16	-1.62982	9.44687e-07	-2.22017	7.95824e-15	-1.61354	2.41923e-07	-1.72549	1.16766e-09	-1.32234	0.00487	-2.25005	8.67547e-28	-1.5364	6.86678e-07	-1.8644	4.25803e-10	-1.76559	6.6112e-13
V	YJR087W	YJR087W			-1.0138	0.93515	-1.54644	9.65087e-07	-1.63964	1.09762e-14	-2.07456	5.61107e-26	-1.6492	1.57678e-06	-1.80328	4.19465e-15	-1.65466	4.96821e-08	-1.47062	5.70744e-07	-1.46619	6.60911e-06	-1.50622	1e-05	-1.4474	1.51524e-21	-1.37827	1.11073e-08	-1.17298	0.14265	1.57599	0.00326
V	YPR044C	YPR044C			-1.12702	0.02073	-1.00484	0.87216	-1.34916	3.47183e-25	-2.98114	0	-1.23207	5.45228e-12	-1.40623	9.89954e-26	-1.41765	5.78395e-16	-1.48346	1.06815e-23	-1.58595	6.83787e-23	-1.80042	0	-1.07106	0.1188	-1.31579	2.00258e-08	1.02425	0.78672	-1.09729	0.28663
V	YOR135C	YOR135C			-1.7518	0.00596	-2.49604	4e-05	-2.01964	1e-05	-2.29752	1.07256e-12	-1.67315	0.00638	-1.95198	2.37758e-06	-2.38585	0.00095	-2.17828	0.00067	-1.41787	0.00519	-1.58054	0.065	-1.70774	0.00052	-1.99797	0.00551	-1.79904	0.00026	-1.86654	0.00046
V	YGL168W	HUR1			-1.49036	0.05663	-1.47307	0.00246	-2.13103	5.23103e-06	-1.65486	1.4013e-44	-1.71362	1.16056e-09	-2.14585	7.46078e-34	-1.64211	5.26182e-15	-1.55377	6e-05	-2.14125	1.00774e-12	-1.63834	5e-05	-1.68993	1.80742e-07	-1.69676	1.11486e-06	-1.70581	5.02669e-15	-1.42221	0.03807
V	YEL022W	GEA2	ENSG00000107862	GBF1	-1.18225	1.39599e-17	-1.1424	1.22382e-10	-1.27433	4.17202e-27	-2.34396	0	-1.11319	0.00361	-1.20605	3.28468e-37	-1.15755	2.52278e-16	-1.16577	1.12276e-14	-1.49941	0	-1.65616	5.75572e-37	-1.08161	2.02724e-07	-1.20801	1.80519e-35	-1.06544	0.00337	-1.05976	0.00699
V	YDR247W	VHS1			-1.88745	1.20481e-23	-1.82591	1.16191e-14	-2.19422	0	-1.08271	0.20567	-1.63402	8.83093e-13	-1.1626	2e-05	-2.40187	0	-1.54437	0	-1.5544	8.72119e-07	-1.37844	1.52742e-41	-2.56792	0	-1.6694	0	-1.70368	0	-1.29416	1.11171e-21
V	YMR062C	ARG7			-1.63426	3.42915e-23	-1.67238	0	-1.97638	0	1.05654	0.27903	-1.39178	7.43304e-07	-1.56264	3.10697e-30	-2.03789	0	-1.88531	0	-1.43322	7.19983e-09	-1.36267	6.9089e-11	-1.38721	1.03135e-08	1.0271	0.48447	-1.58354	1.03445e-31	-1.53622	1.80457e-22
V	YAR075W	YAR075W			-1.09308	0.24009	-1.18805	0.07213	-1.03768	0.4896	-2.17244	0	1.24878	2.05428e-31	-1.41662	0	1.06933	0.22493	1.08779	0.03176	1.30103	4.25491e-20	-1.2404	2.83617e-09	-1.23003	1.10984e-07	-2.51906	0	-1.38752	4.2039e-44	-1.92509	0
V	YML036W	YML036W	ENSG00000144034	TPRKB	-1.25799	0.01535	-1.19093	3.71785e-08	-1.55888	8.00397e-18	-2.45104	0	-1.5088	3.27848e-13	-1.44667	1.32215e-16	-1.42264	2.16562e-14	-1.51947	1.74142e-25	-1.37783	8.20719e-06	-1.35762	0.00115	-1.23647	4e-05	-1.43946	2e-05	-1.05124	0.14854	-1.05522	0.25588
V	YMR117C	SPC24			-1.72392	0.02389	-2.3026	3e-05	-1.62171	1e-05	-2.26713	6.59969e-15	-1.34593	1.86838e-11	-1.58151	4.1775e-11	-1.57837	0.00032	-1.44299	1e-05	-1.58011	0.02002	-2.13078	0.00036	-1.38677	0.00086	-1.28182	0.03709	-1.98555	8.99861e-15	-1.66483	1e-05
V	YNL280C	ERG24	ENSG00000143815	LBR	-1.11576	0.00018	-1.08841	0.00604	-1.53901	3.26957e-29	-2.22645	0	-1.09566	0.07279	-1.2209	0.00028	-1.1331	0.00039	-1.18751	3e-05	-1.06918	0.17865	-1.24598	3.72038e-09	-1.0922	0.01805	1.33049	4.46536e-14	-1.17084	1.77131e-25	-1.17059	8.62721e-15
V	YPL170W	DAP1	ENSG00000164040	PGRMC2	-1.51582	1.27071e-08	-1.78536	2.38768e-08	-1.75671	2.11108e-07	-1.52277	4.48536e-14	-1.5026	2.14833e-06	-2.34628	1.26445e-39	-1.53298	1.37012e-16	-2.12996	0	-1.39289	1.69923e-06	-1.44555	4.47013e-06	-1.60807	3.17985e-11	1.18668	0.01616	-1.45518	5.17342e-14	-1.58002	2.58973e-15
V	YNL051W	COG5			-1.88639	0	-1.86313	0	-2.08628	0	-2.64367	0	-1.69901	0	-1.6835	0	-2.1692	0	-2.03425	0	-1.33581	1.05097e-43	-1.34486	6.3753e-25	-1.76913	0	-1.84758	0	-2.00968	0	-2.0278	0
V	YPL197C	YPL197C			-1.21602	0.0035	-1.24003	4.48234e-07	-1.69558	1.18693e-35	-3.02593	0	-1.3268	7.37075e-19	-1.53922	7.91163e-16	-1.79048	5.65786e-10	-1.77226	6.02705e-37	-1.61299	0	-1.74872	1.61731e-15	-1.17356	0.00598	-1.41052	5.3131e-13	-1.1291	0.0346	-1.38316	0.00014
VI	YDL243C	AAD4	ENSG00000053371	AKR7A2	-1.76187	1.16267e-14	-1.71383	0	42.5863	0	78.7669	0	-1.58184	5.77752e-23	-1.48086	1.0052e-09	-1.00057	0.99159	1.20615	6e-05	-1.56966	4.76479e-08	1.64608	6.82054e-20	-2.02354	1.14275e-37	1.31431	5.83275e-06	-1.48713	0	-1.40757	3.02439e-22
VI	YBR072W	HSP26			1.37625	1.677e-08	1.14153	0.01299	4.09137	0	100	0	-1.37094	1.33053e-09	1.95603	0	1.43	6.37994e-07	4.56507	0	28.8716	0	54.4514	0	-1.83508	8.82258e-42	-1.09636	0.0769	-1.26535	0.00077	1.68637	1.39866e-28
VI	YLL060C	GTT2	ENSG00000124194	GDAP1L1	-1.16522	0.09736	-1.31237	1.16947e-06	42.7696	0	96.1528	0	-1.25559	0.00434	1.1299	0.17908	1.1334	0.05074	1.65515	8.40941e-11	1.03637	0.56129	3.20739	0	-1.26717	5e-05	3.15561	0	-1.29155	1.86292e-06	1.10074	0.02893
VI	YFL057C	AAD16	ENSG00000053371	AKR7A2	-1.48372	0.00033	-1.48862	3.79351e-14	35.8283	0	69.5865	0	-1.33187	0.00015	-1.31128	1e-05	1.29373	4e-05	1.56666	7.65784e-09	1.08688	0.23165	2.26938	0	-1.41541	1.05471e-07	1.68319	5.90556e-14	-1.30582	9.24009e-08	-1.23943	0.0026
VI	YBR008C	FLR1			1.14807	8.52494e-09	1.13545	4e-05	34.7608	0	100	0	-1.00045	0.99388	1.09931	0.01378	1.28619	2.16599e-14	1.29752	7.18208e-09	1.24688	5.37089e-09	1.93063	0	1.17292	0.00043	1.40622	2.48505e-10	1.34598	4e-05	1.35328	8.01388e-10
VI	YCL026C-A	FRM2			1.31234	0.01018	1.46642	8.00277e-07	85.6904	0	84.2018	0	1.31046	0.00681	1.32036	0.00065	1.2887	0.01863	1.34966	0.001	1.27771	0.00385	3.42053	5.49565e-31	1.50657	0.00067	1.68419	5.07462e-06	1.66858	0.00061	2.21227	2.77594e-15
VI	YPL171C	OYE3			-1.1174	0.13814	-1.12332	0.02173	95.0258	0	100	0	-1.27032	0.00052	-1.0381	0.21167	-1.14613	0.00046	1.16519	1e-05	1.22768	2.53169e-08	9.85139	0	-1.08661	0.07089	2.42377	3.99122e-31	1.10073	0.11095	1.37257	1.83968e-09
VI	YKL071W	YKL071W	ENSG00000159228	CBR1	1.34709	0.03151	1.24808	0.05602	96.8407	0	100	0	1.38227	0.00093	2.40961	0	1.64713	0.00052	1.98688	2.7314e-17	1.46685	4.1599e-06	3.84444	0	1.48021	6e-05	6.82647	0	1.42937	0.00076	1.44112	0.00046
VI	YOR396W	YOR396W			-1.20655	0.00508	-1.23223	8.58071e-09	1.22935	3.98786e-10	2.45231	0	-1.14056	3.94874e-06	-1.04905	0.19579	1.12332	1.47922e-07	1.34129	1.84806e-08	-1.03873	0.25787	1.12566	2.06664e-07	-1.22122	6.81709e-14	1.07151	0.14698	-1.21316	5e-05	-1.23007	1.89736e-09
VI	YGL163C	RAD54			-1.35394	4.75337e-07	-1.28392	5.14577e-12	1.74382	2.54068e-38	4.02439	0	-1.09465	0.00932	-1.00151	0.97799	1.18652	0.00077	1.38956	1.04755e-21	1.04135	0.30508	1.13224	0.0008	-1.05917	0.18168	-1.0096	0.88227	-1.17098	3.61407e-09	-1.11053	0.0252
VI	YPL222W	YPL222W	ENSG00000073169	SELO_HUMAN	1.17979	7.17851e-10	1.07687	0.0398	1.09261	0.00013	4.50416	0	-1.11372	2.34167e-06	1.01826	0.46059	1.1377	1.01497e-06	1.37634	0	1.74514	2.58009e-31	2.41541	0	-1.04754	0.24065	1.27823	5.475e-10	1.03645	0.48162	1.0606	0.21046
VI	YMR297W	LBC1	ENSG00000064601	CTSA	-1.04708	0.3171	-1.16672	1.30263e-09	-1.08696	5e-05	1.64725	3.21006e-13	-1.01802	0.70227	1.10247	0.00076	1.02711	0.24597	1.25183	4e-05	1.7202	0	2.19547	0	-1.06151	0.02707	1.24752	8.9653e-06	-1.24519	4.88587e-08	-1.10141	0.05011
VI	YBR241C	YBR241C	ENSG00000117394	SLC2A1	1.12845	1.15317e-06	-1.08501	0.00171	1.03712	0.09426	3.3887	0	-1.09935	0.00614	1.10054	7.19816e-09	1.25261	5.36123e-07	1.51208	0	3.20572	0	3.93385	0	-1.13779	0.01066	1.44151	5.27513e-32	-1.0034	0.94957	1.06191	0.14075
VI	YLL062C	MHT1			1.55517	2.61569e-12	1.4266	1.41136e-17	6.3485	0	6.07602	0	1.47517	6.09654e-14	1.44483	2.9029e-07	1.73092	1.65007e-27	1.51643	4.28167e-16	2.76096	0	3.39231	0	-1.07283	0.01518	1.09945	0.09761	-1.15652	0.0215	-1.2717	3.54394e-13
VI	YGR213C	RTA1			-1.06975	0.78657	-2.31697	0.00874	2.81817	9.75304e-43	2.05236	1.30968e-34	-1.98204	5.04799e-08	-1.56133	3.28729e-06	3.07366	2.8026e-45	6.27822	0	-2.40628	0.00187	-1.35123	0.05093	-2.46239	7e-05	1.35969	3e-05	-1.09617	0.24952	1.04193	0.80645
VI	YDL124W	YDL124W			-1.04983	0.11766	-1.10113	0.0049	3.14491	0	6.02351	0	1.10623	0.0007	1.77195	0	1.63466	1.63952e-43	2.00852	0	2.33904	0	3.22375	0	1.00521	0.86535	1.81217	0	-1.13595	9.05938e-07	1.13324	4e-05
VI	YDL059C	RAD59			-1.16406	0.00613	-1.06048	0.45245	3.6359	0	6.70133	0	-1.06893	0.27426	1.00839	0.86668	1.36799	2.2489e-25	1.3359	1.84479e-06	1.23812	0.00043	2.0639	8.63622e-40	-1.45405	4.62254e-08	-1.1635	0.00157	-1.43288	2.39701e-10	-1.43641	1.46866e-07
VI	YLR178C	DKA1			1.0639	0.21867	-1.1614	0.00294	-1.01292	0.83214	3.96352	0	-1.23975	1.36542e-08	-1.07643	0.08729	1.15115	0.03257	1.64276	4.88941e-28	3.93901	0	4.51919	0	-1.70943	8.41484e-25	-1.14015	0.00781	-1.54679	2.89457e-16	-1.26234	0.00031
VI	YPL250C	ICY2			1.46297	8.69003e-13	1.55961	9.92134e-26	4.08112	0	9.14159	0	1.26017	0.00014	-1.09379	0.08666	1.47589	2.41144e-15	1.44284	1.611e-09	-1.34888	6.26607e-20	1.9698	0	1.01903	0.76162	1.30894	9e-05	-1.07829	0.04392	1.09692	0.11702
VI	YNL183C	NPR1			1.01624	0.57508	1.00809	0.8054	1.10595	2.90434e-06	2.19588	0	1.00777	0.70787	-1.18431	2.95422e-08	-1.1049	6e-05	-1.02093	0.40495	1.44285	2.23677e-38	1.51646	1.52738e-16	-1.15762	1.46862e-08	1.01007	0.75355	-1.18972	2.73551e-14	-1.28496	1.03447e-19
VI	YDR258C	HSP78			1.0901	0.00597	-1.34156	0	3.13531	0	3.37527	0	-1.43146	1.18313e-19	-1.38953	1.05448e-31	1.0549	0.27747	1.45054	1.93858e-40	2.30969	0	3.05763	0	-1.63313	1.42174e-20	-1.40306	0	1.45378	4.44825e-30	1.20322	5.26929e-08
VI	YOR162C	YRR1			1.03692	0.21107	1.00647	0.90386	1.9327	0	3.35003	0	-1.14097	0.00014	-1.15274	1.07062e-07	-1.09396	0.0003	-1.00129	0.95611	-1.14053	1e-05	1.16014	1e-05	-1.0104	0.75224	1.21053	3.24568e-15	-1.01346	0.50574	-1.02052	0.46069
VI	YNL212W	VID27			-1.12309	6e-05	-1.19977	3.31701e-09	1.83673	0	2.66015	0	-1.11033	6.33354e-11	-1.14682	6.95995e-11	-1.32993	0	-1.30241	0	-1.0238	0.2899	1.12316	1.46425e-09	-1.12558	3.21526e-06	1.04039	0.11713	-1.26244	1.85242e-29	-1.30621	0
VI	YKR039W	GAP1	ENSG00000099960	SLC7A4	1.91103	6.9357e-29	1.801	8.86147e-15	1.99733	8.30032e-12	6.2865	0	1.07076	0.378	-1.10335	0.19458	1.40385	1.95284e-09	-1.44021	0.00154	8.72134	0	7.22194	0	-1.10954	0.04915	1.3536	1.23223e-09	-1.02443	0.63281	-1.26797	9.02901e-10
VI	YKR077W	YKR077W			-1.21874	0.02949	-1.11019	0.1073	1.46706	3.2596e-13	3.40214	0	1.1872	0.05025	1.20137	1.66071e-10	1.47208	1.68951e-15	1.32209	2.6254e-12	2.0557	3.33224e-14	1.57871	3.08742e-20	1.2116	1e-05	1.30156	0.00011	1.04371	0.40053	-1.10072	0.30168
VI	YGR043C	YGR043C	ENSG00000177156	TALDO1	1.00477	0.92363	-1.30659	1.11289e-12	-1.08931	0.01274	4.67846	0	-1.53703	1.81065e-31	-1.02872	0.42573	1.17937	4e-05	2.11114	0	6.51012	0	6.91337	0	-1.76442	4.67388e-32	1.28769	2e-05	-1.36303	1.02784e-06	-1.06791	0.09264
VI	YPL149W	APG5	ENSG00000057663	ATG5	1.51886	3.66724e-32	1.50065	7.69917e-15	1.17026	9.13388e-10	1.4845	1.80285e-28	-1.07313	0.05257	1.22157	1.59272e-16	1.16936	3.68283e-06	1.46715	0	-1.14046	0.00283	2.02098	0	-1.09115	0.06266	1.25095	2.36089e-18	1.25775	2.71775e-20	1.35615	9.47373e-35
VI	YDR453C	TSA2	ENSG00000117450	PRDX1	1.13737	0.01982	1.03683	0.25987	-1.08931	0.00165	2.58939	0	-1.29333	4.55911e-07	1.16105	5.73434e-06	1.24749	6e-05	1.86889	0	3.63629	0	3.4963	0	-1.68684	4.2118e-19	2.6846	0	-1.38905	4.8706e-07	1.22953	0.00018
VI	YLR297W	YLR297W			1.0736	0.14415	1.08865	0.00039	2.5721	0	8.90804	0	1.0066	0.88286	1.37164	9.11778e-06	1.04967	0.49442	1.38047	4.01888e-35	-1.30695	0.00023	1.01251	0.81535	1.22482	6.5464e-26	1.24366	2.70545e-14	1.16611	4e-05	1.11531	1.37118e-06
VI	YPL283C	YRF1			-1.15067	0.05497	-1.21796	3.89325e-08	1.19259	1.82132e-08	2.41414	0	-1.04179	0.18095	-1.00485	0.93071	1.17469	0.00049	1.35011	7.1105e-34	-1.03294	0.344	1.16306	1.51219e-06	-1.20066	9e-05	1.07729	0.03522	-1.20666	1.16895e-15	-1.186	3.83286e-11
VI	YGL062W	PYC1	ENSG00000173599	PC	-1.20507	3.30513e-08	-1.16385	5.89999e-13	1.03028	0.50448	3.29404	4.4485e-39	1.10527	0.00012	1.46911	1.61945e-21	1.12273	0.00177	1.15939	0.01963	-1.04878	0.08574	1.30003	2.345e-12	-1.01867	0.42991	2.2427	3.56687e-35	-1.19919	2.82291e-13	-1.09444	4.07319e-07
VI	YLL026W	HSP104	ENSG00000162129	CLPB	1.06623	0.01831	-1.24955	9.31324e-14	2.80305	0	3.29332	0	-1.11158	2e-05	-1.15838	5e-05	-1.05147	0.27488	1.33635	1.87632e-20	2.58936	0	3.05315	0	-1.42282	4.45906e-28	-1.23634	9e-05	1.06101	0.07155	-1.07445	0.01941
VI	YJL034W	BiP	ENSG00000044574	HSPA5	-1.01185	0.57879	-1.11727	0.00012	1.79357	0	1.7363	1.61481e-21	-1.01879	0.40611	1.55607	2.66247e-43	1.29031	3.64258e-19	1.39396	4.80093e-17	1.01149	0.78938	2.26462	0	-1.00397	0.87029	1.29218	5.615e-42	1.16882	2.81528e-14	1.29502	5.64801e-14
VI	YHR219W	YHR219W			-1.27311	0.00038	-1.26509	2.0352e-07	1.19525	3.00004e-07	2.43741	0	-1.06133	0.12903	-1.04646	0.06808	1.11788	1.46858e-06	1.34554	6.9297e-13	1.02168	0.20149	1.1695	2.57253e-15	-1.24531	6.68963e-37	1.04478	0.11968	-1.22086	1.07137e-20	-1.22414	1.43172e-22
VI	YGR155W	CYS4	ENSG00000160200	CBS	1.00637	0.88298	-1.04588	0.12424	2.68996	0	3.72436	0	1.26016	5.30327e-22	1.4173	7.2007e-28	1.12381	0.00133	-1.0425	0.23434	1.46283	4.9487e-23	1.65017	2.51474e-22	1.15868	0.00016	1.19801	3.23533e-31	1.02433	0.1272	1.04368	0.00568
VI	YPL272C	YPL272C			-1.51823	3e-05	-1.85828	2.01406e-28	-1.16995	0.00025	2.14513	2.7942e-24	-1.3239	3.70052e-09	-1.43725	4.46335e-17	1.03183	0.55948	1.13825	0.00145	-1.07774	0.01814	1.11678	0.0044	-1.40095	1.89507e-38	4.17546	4.38461e-29	-1.65179	1.20916e-17	-1.10434	0.24174
VI	YJR122W	CAF17	ENSG00000181873	C1orf69	-1.32759	2.61251e-09	-1.54701	1.35382e-13	3.20954	0	4.75817	0	-1.38364	6.35929e-17	-1.30053	1.49299e-20	-1.72469	0	-1.75209	4.49237e-32	-1.18362	4e-05	1.13521	2e-05	-1.40382	2.12303e-22	1.26636	6.3403e-12	-1.61048	0	-1.70649	0
VI	YDL054C	MCH1			-1.18451	2.25662e-06	-1.25901	2.6406e-06	1.02926	0.53497	2.22431	0	-1.00557	0.84924	1.0294	0.19106	-1.32452	1.28557e-25	-1.34099	1.93922e-15	1.01759	0.4329	1.14904	7e-05	-1.10468	0.00047	1.0042	0.88377	-1.29888	2.32445e-16	-1.33755	9.59867e-17
VI	YOL082W	ATG19			-1.12558	0.00058	-1.26817	1.2756e-19	-1.02817	0.46341	1.55796	3.22245e-33	-1.07311	0.01421	-1.01937	0.52922	1.29155	2.54013e-11	1.30547	1.23627e-11	1.75199	1.23198e-35	2.08876	6.13909e-42	-1.26081	1.93e-06	1.16667	0.00025	-1.08291	0.03537	-1.16885	0.00013
VI	YKR061W	KTR2			-1.03498	0.49456	-1.13356	0.00056	3.15388	0	3.9021	0	-1.16541	0.0002	-1.0337	0.58697	1.45658	2.79124e-16	1.42203	5.11469e-19	-1.76033	2.73001e-23	-1.29532	4.03678e-10	1.01165	0.75719	1.93919	0	1.0367	0.32269	1.08177	0.00262
VI	YLR312C	YLR312C			-1.46654	7.83941e-07	-2.04852	1.71931e-39	1.11621	0.08154	6.54603	0	-1.19372	0.04521	1.19413	0.01768	-1.10028	0.2493	1.20769	0.04853	1.54519	3.77657e-11	1.68356	1.52087e-14	-1.47713	2.07808e-10	-1.077	0.24982	-1.88881	7.41808e-32	-2.04526	4.09861e-18
VI	YJL026W	CRT6	ENSG00000171848	RRM2	-1.38599	8.24671e-07	-1.42484	5.65236e-10	2.3151	0	6.56811	0	-1.02573	0.53177	1.18408	2e-05	1.12954	0.01644	1.1891	5.10164e-07	1.31926	2.5953e-12	1.33906	4.65233e-13	-1.05509	0.3464	1.29362	9.74245e-08	-1.37127	4.57017e-10	-1.41475	1.03314e-07
VI	YJL052W	GLD3	ENSG00000111640	GAPDH	-1.12957	0.00236	-1.42542	2.35287e-17	1.66964	4.15382e-30	3.1107	0	1.00483	0.92956	-1.00908	0.83681	1.45943	3.90484e-08	2.14296	8.68185e-33	1.84766	9.20653e-43	1.98292	5.55842e-20	-1.78688	0	-1.31241	0.00015	1.17988	0.1082	-1.35721	2.53741e-12
VI	YKL163W	CCW8			-1.33183	2.14625e-17	-1.66682	0	1.40767	8.62881e-38	3.40826	0	-1.67466	8.03039e-34	-1.42968	1.07844e-41	-1.18875	5.10899e-11	-1.17108	1.11558e-11	1.30394	1.21616e-08	1.25352	1.91782e-17	-2.04217	0	1.127	4.39491e-07	-1.32655	4e-05	-1.22053	7.82155e-13
VI	YDR368W	YPR1			-1.11352	0.00522	-1.16099	8.48951e-08	2.1541	0	2.34359	0	-1.15072	0.00099	-1.02009	0.61377	-1.04734	0.23827	1.13692	0.00022	1.29164	2.03497e-06	1.20516	5.59192e-08	-1.06733	0.13581	1.33985	9.45346e-12	-1.05788	0.045	1.07028	0.01079
VI	YER053C	PIC2	ENSG00000075415	SLC25A3	-1.05357	0.64632	-1.04252	0.66769	1.66228	1.85926e-10	3.21458	2.57615e-30	1.48709	8e-05	1.5814	1.42096e-06	1.46183	0.00895	1.80459	1.98316e-12	2.67435	6.77988e-19	2.44127	8.34464e-22	-1.17737	0.08616	-1.16897	0.12726	-1.59774	7.14214e-08	-1.64327	2e-05
VI	YMR096W	SNZ1			-1.03963	0.37529	-1.14257	0.01227	1.11066	0.00103	4.31173	0	-1.20374	0.00046	-1.29787	1.00859e-19	1.71919	5.15354e-20	1.58815	3.6021e-24	1.11359	0.00924	1.16387	0.00313	-1.20408	0.0001	1.56837	4.41934e-14	1.14559	0.00186	1.17422	0.00016
VI	YDR054C	CDC34			-1.11051	0.00024	-1.14913	1.28204e-08	1.55649	5.50719e-37	2.09593	0	1.04301	0.20109	1.01997	0.4987	-1.00352	0.90783	-1.13946	1e-05	-1.06155	0.08089	-1.36776	0	-1.0362	0.21419	1.16214	0.00012	1.13804	6.00754e-14	1.16309	1.10851e-12
VI	YBL064C	PRX1	ENSG00000117592	PRDX6	-1.4568	1.91011e-36	-1.69524	0	2.56867	0	7.54498	0	-1.21623	0.00053	1.12661	8e-05	-1.32218	3.81789e-34	-1.00104	0.97411	1.56964	4.11881e-37	1.72391	1.4013e-45	-1.02551	0.31993	1.3694	5.23705e-27	-1.54434	6.92868e-15	-1.59348	0
VI	YKR071C	DRE2	ENSG00000005194	CIAPIN1	-1.362	4.08717e-11	-1.33101	7.96282e-13	4.1379	0	4.42828	0	-1.07018	0.05167	-1.10756	6e-05	-1.73509	0	-1.68364	4.63481e-37	-1.36614	1.47565e-13	1.12275	1e-05	1.02811	0.46825	1.05607	0.05307	-1.41365	3.17023e-34	-1.49862	1.51556e-31
VI	YPR127W	YPR127W			1.17631	1.96432e-06	1.18189	1.39437e-07	1.36887	8.01521e-10	1.65487	1.88983e-29	-1.08969	0.12715	-1.11064	0.06204	1.42508	5.19111e-30	1.73339	1.09088e-23	3.36364	0	3.27035	0	-1.01996	0.60331	1.00141	0.98006	1.19984	0.00047	1.41067	4.8909e-10
VI	YOR040W	GLO4	ENSG00000063854	HAGH	-1.07103	0.25846	-1.21183	7.30587e-06	1.24634	9.0503e-06	2.70789	0	-1.20585	0.00022	1.00439	0.94685	-1.13329	2e-05	-1.03766	0.50219	1.36133	1.40892e-26	1.46613	1.4013e-45	-1.24774	2.08169e-15	1.13866	0.00507	-1.08958	0.06141	1.13822	0.00068
VI	YIR018W	YAP5			1.01583	0.80242	-1.13176	0.00209	2.10015	0	2.83465	0	1.1751	0.00033	1.24869	3e-05	1.44401	1.18338e-09	1.45954	1.9615e-13	1.28409	8.86994e-08	1.47584	7.43925e-30	-1.1902	0.00017	-1.0989	0.00641	-1.03722	0.46915	1.56272	3.37502e-14
VI	YDR032C	PST2			-1.10486	0.00053	-1.21735	1.03527e-09	1.18521	5.08205e-06	3.38923	0	-1.24873	2.62895e-25	-1.02569	0.28608	-1.00615	0.83556	1.2228	4.43228e-10	1.66927	0	1.69284	2.30413e-24	-1.21373	3.57826e-17	1.06265	0.04402	-1.26839	1.06877e-16	-1.17193	1.77889e-06
VI	YIL024C	YIL024C			-1.07897	0.04979	-1.14559	0.00764	1.41622	7.23292e-15	3.63582	0	1.08365	0.05153	1.38511	3.2144e-17	1.37358	0	1.52891	3.16626e-34	1.40372	9.09656e-21	1.59308	0	-1.0084	0.87425	1.18093	3.73467e-12	-1.18421	0.00078	-1.31625	5.81732e-08
VI	YGL121C	GPG1			1.07371	0.14828	-1.02089	0.72504	1.12488	0.0001	2.98792	0	-1.45491	2.98685e-07	-1.37034	2.51941e-13	1.9196	1.5228e-22	2.50068	0	2.90112	0	3.25864	0	-1.40542	3.29072e-07	1.16769	0.00335	1.04991	0.50911	1.22475	5.32109e-29
VI	YMR196W	YMR196W			1.23398	6.92539e-07	-1.01938	0.48925	1.15183	5.64458e-10	3.45888	0	-1.10544	0.02787	-1.28581	7.03321e-09	1.21939	9.69444e-08	1.4429	1.04635e-15	2.62779	0	2.80805	0	-1.58974	0	1.01934	0.57786	-1.05239	0.267	-1.12873	1e-05
VI	YPR204W	YPR204W			-1.2356	0.00208	-1.13097	0.01248	1.28261	1.03799e-13	2.29753	0	-1.02482	0.38339	-1.01166	0.60214	1.18949	6.45803e-19	1.40142	1.0464e-24	1.07259	0.0024	1.1961	1.29779e-22	-1.18979	4.42078e-08	1.04367	0.37972	-1.20144	8.06424e-13	-1.19879	4.8414e-11
VI	YGL180W	APG1			-1.56736	7.64414e-06	-1.61816	1.51589e-13	1.53951	1.26117e-44	3.45404	0	-1.03126	0.46998	-1.22115	2.27915e-20	-1.07024	0.16556	1.03618	0.17286	-1.18571	1.12811e-07	1.20062	1.31584e-06	-1.53136	1.19663e-20	-1.06193	0.03685	-1.28956	1.64817e-18	-1.30726	4.92975e-07
VI	YJR121W	ATP2	ENSG00000110955	ATP5B	-1.11349	0.02171	-1.16437	8.43784e-06	1.19733	0.00101	1.60965	8.65926e-14	-1.07358	0.04894	1.03387	0.19183	1.08745	0.01291	1.19896	5.91766e-14	1.76634	0	2.08462	0	-1.14427	1.41055e-06	1.06547	0.00419	-1.10782	7.33277e-06	-1.10141	0.00055
VI	YGR121C	AMT1	ENSG00000140519	RHCG	1.19085	0.00121	1.06739	0.02704	1.4913	1.92329e-26	4.2764	0	-1.05543	0.34441	1.18965	0.0223	1.37843	1e-05	1.0411	0.43556	1.92471	0	2.38389	0	-1.07146	0.0515	1.48154	1.41421e-17	1.2939	1.79834e-08	1.29442	1.48718e-06
VI	YPL091W	GLR1	ENSG00000104687	GSR	-1.32291	7.13163e-06	-1.28297	7.83482e-31	2.53835	0	2.60224	0	-1.22443	4.43389e-06	-1.15648	0.00102	-1.49853	6.59335e-23	-1.29675	1.30809e-19	-1.0303	0.55858	1.10872	0.00127	-1.004	0.93252	1.43814	3.064e-31	-1.28779	4.78554e-12	-1.3102	6.15834e-17
VI	YDR132C	YDR132C			-1.00345	0.91786	-1.09378	0.00778	7.28903	0	7.58259	0	-1.01086	0.77184	1.20658	3.28353e-29	-1.19244	0.0001	1.0001	0.9972	-1.07182	0.08061	1.74183	0	1.19571	7.64528e-12	2.05725	0	1.06631	0.07368	1.19289	3.04006e-14
VI	YGL104C	VPS73	ENSG00000117394	SLC2A1	-1.29349	0.00053	-1.41317	2.4508e-21	1.05392	0.23739	2.00927	7.57112e-40	-1.0834	0.04603	1.12395	0.00138	1.23708	4.3161e-07	1.56904	2.78096e-33	1.92549	6.55776e-35	2.2567	0	-1.37932	4.77653e-08	1.02425	0.64522	-1.23621	3.56381e-08	-1.07247	0.3366
VI	YGR142W	BTN2			3.30838	0	1.96622	2.6189e-11	6.01424	0	5.62848	0	-1.32507	0.00057	-1.24462	0.00015	-1.75594	4.41143e-08	-1.05982	0.4403	1.33237	0.07241	5.29216	0	-2.65242	0	-2.32373	0	2.33441	1.6053e-33	1.97199	0
VI	YHR179W	OYE2			-1.18194	6e-05	-1.27622	1.76432e-18	5.68568	0	10.476	0	-1.12499	0.00468	-1.04821	0.19124	1.22157	1.13464e-07	1.45448	4.20079e-24	-1.00063	0.97278	1.07648	0.00682	-1.24352	5.97246e-06	-1.17662	1.2438e-06	-1.0687	0.075	1.04895	0.28375
VI	YMR173W-A	YMR173W-A			-1.74147	0	-2.12455	0	1.78478	0	3.74818	0	-1.71528	2.8026e-45	-1.03558	0.33765	-1.35815	2.32376e-12	-1.06905	0.04731	1.1917	1.00965e-06	1.59004	0	-1.70091	1.40988e-23	1.24404	0.0003	-1.40791	4.42128e-20	1.16192	0.00201
VI	YMR056C	AAC1	ENSG00000151729	SLC25A4	1.13116	0.03751	1.24056	2.4547e-12	1.16154	3e-05	3.17158	0	-1.13346	0.00577	1.01765	0.69191	1.07	0.14588	1.23106	3.59143e-08	1.18429	2.50882e-10	1.47372	2.7829e-17	-1.25129	8.10665e-11	1.01764	0.627	-1.34308	2.77373e-40	-1.2323	3.16314e-07
VI	YIR038C	GTT1			-1.1257	0.03813	-1.22492	0.00462	-1.26185	2e-05	2.5452	0	-1.52444	4.24381e-20	-1.32511	6.505e-21	1.16135	2.8961e-07	1.52446	3.26606e-32	1.4271	3.01835e-09	1.69008	1.83815e-17	-1.8118	7.2435e-21	1.18074	0.00023	-1.4883	7.89139e-15	-1.19946	5.42841e-07
VI	YBL043W	ECM13			-1.75812	1.88845e-06	-1.62645	6.16673e-08	-1.32347	1.69653e-07	7.80859	0	-1.39309	1.71642e-06	-1.10511	0.0423	-1.36451	8.96101e-10	-1.0572	0.41214	1.08618	0.18591	1.09328	0.14889	-1.41645	2e-05	1.02689	0.66061	-1.83969	2.67627e-34	-1.5258	4.57469e-13
VI	YOR226C	ISU2	ENSG00000136003	ISCU	1.09864	0.12495	1.1489	2.2209e-07	2.61175	0	3.33044	0	-1.14998	1e-05	-1.15748	1e-05	-1.09213	0.0705	-1.15571	0.00244	-1.1307	0.06955	1.26294	1.89606e-13	1.02182	0.78663	1.16292	6e-05	1.23595	1.2847e-20	1.1607	0.0013
VI	YNL015W	PBI2			1.23947	1e-05	-1.00456	0.95202	1.03562	0.46962	2.24952	1.56059e-27	-1.12076	0.00991	1.59207	5.88657e-08	1.30087	1.08262e-06	1.74552	3.14874e-31	2.28077	0	3.69506	0	-1.3591	2.73955e-09	1.23508	8.61373e-07	-1.05467	0.11987	1.02281	0.67729
VI	YBR114W	PSO5			1.00077	0.97176	-1.15739	5.88729e-16	1.17461	3.83104e-20	2.59127	0	-1.02659	0.41383	1.02821	0.28668	-1.04098	0.09535	-1.13927	4.92747e-06	-1.37304	1.0606e-25	-1.32249	4.81951e-14	-1.00303	0.86669	1.08277	0.00017	1.04792	0.00472	-1.11438	2.40162e-13
VI	YBR169C	SSE2	ENSG00000120694	HSPH1	1.22557	1.06436e-17	-1.08716	0.01846	3.27625	0	4.03479	0	-1.11924	3.29668e-08	-1.1048	2e-05	1.38446	2.0783e-37	1.65398	0	3.91833	0	4.51885	0	-1.28584	5.807e-30	1.11165	1.53854e-06	1.1366	2.43443e-12	-1.04959	0.0419
VI	YPL240C	HSP82	ENSG00000096384	HSP90AB1	1.46865	4.39976e-22	1.27779	0.00012	6.05973	0	7.08208	0	1.09479	0.29926	1.32255	0.00036	-1.20485	0.00064	1.28005	0.01802	2.15494	0	4.22089	0	-1.08873	0.12319	1.16782	0.00256	1.69991	3.2895e-20	1.59834	1.00933e-26
VI	YMR250W	GAD1			1.1442	0.00622	1.02064	0.26834	-1.51289	8.88209e-30	-1.13606	0.00297	-1.38229	7.0053e-25	-1.12726	0.0049	1.19291	5e-05	1.68121	0	3.1387	0	2.99202	0	-1.6175	2.04393e-41	-1.28939	4.4422e-25	1.03688	0.25546	1.07074	0.01223
VI	YKL201C	MNN4			-1.16753	0.02347	-1.48726	1.34403e-10	2.55742	0	4.58723	0	-1.29955	4e-05	-1.07925	0.10971	-1.01524	0.73025	1.16575	0.00012	1.2524	3.68005e-10	1.80886	1.14906e-43	-1.22428	1e-05	1.01666	0.60695	-1.40516	1.18426e-20	-1.3011	6.11335e-09
VI	YOR007C	SGT2	ENSG00000104969	SGTA	1.01127	0.58187	1.0438	0.43024	1.38456	1.93882e-06	3.01364	0	-1.15467	0.00131	1.02966	0.64472	1.0249	0.31849	1.11588	0.00964	-1.2021	2.36128e-08	1.2326	3.52136e-11	-1.28838	1.11264e-15	-1.10903	4.41601e-07	-1.09251	1.06698e-06	-1.08632	9.33703e-07
VI	YGR180C	crt3	ENSG00000171848	RRM2	-1.12088	0.03752	-1.31197	4.20928e-15	3.05234	0	9.26536	0	1.23981	0.00053	1.4515	2.46633e-17	1.64249	5.86719e-21	1.69436	3.68494e-16	1.347	1.36487e-10	1.13777	0.01349	1.42252	1.09418e-11	1.3148	1.97531e-09	1.12502	0.05345	1.04873	0.28458
VI	YBR101C	FES1	ENSG00000133265	HPBP1_HUMAN	1.42305	0.00046	1.2388	0.00266	2.44421	1.50186e-31	2.31405	2.28055e-39	-1.59431	7.39379e-09	-1.29386	9e-05	-1.5149	1.1755e-08	-1.41099	6.02407e-06	-1.2362	0.00643	1.66802	4.67799e-16	-1.60506	9.10001e-18	-1.4569	2.72325e-06	1.17543	0.0345	1.028	0.75319
VI	YJR155W	AAD10	ENSG00000053371	AKR7A2	-1.0472	0.39804	-1.23771	9.96286e-07	1.21116	3.4558e-06	3.95907	0	-1.26732	9.83697e-12	-1.25364	2.26291e-07	1.4031	1.99569e-31	1.39086	2.57641e-07	1.35034	1.62775e-37	1.74501	4.85945e-24	-1.13012	0.00089	1.349	5.51716e-14	1.05634	0.02691	-1.04984	0.00379
VI	YLR136C	CTH2	ENSG00000185650	ZFP36L1	1.12222	0.08362	1.19632	1.3422e-12	2.76865	0	2.91107	0	-1.59966	6.71151e-33	-1.11096	0.10191	1.96606	0	2.80703	0	-1.05379	0.2693	1.41787	4.69043e-41	-2.47025	0	-1.76608	9.84757e-25	2.25494	0	3.00669	0
VI	YOR227W	YOR227W			-1.04075	0.55603	-1.05762	0.41531	2.27577	4.14328e-20	3.68429	0	-1.01461	0.80781	-1.29577	0.00052	1.46481	2.47001e-10	1.52646	2.49247e-18	1.65177	8.79868e-10	2.22152	1.67707e-41	-1.10774	0.08559	1.22118	3e-05	1.15005	0.00627	-1.06866	0.17365
VI	YGL013C	AMY1			-1.21478	2.42999e-07	-1.29459	3.75244e-15	1.22776	3.91998e-17	2.43024	0	1.04841	0.30693	1.1582	9.85597e-08	-1.31395	8.43417e-23	-1.19553	2.60045e-06	-1.27618	1.19439e-25	1.0866	0.06833	1.11501	8e-05	1.40413	5.60144e-24	-1.04932	0.54224	1.02557	0.41262
VI	YOR058C	ASE1	ENSG00000198901	PRC1	1.05636	0.06262	1.18816	5.32018e-09	2.66002	0	5.84453	0	1.12348	0.00155	-1.00175	0.93737	1.34522	6.74935e-22	1.18306	1.17484e-15	1.15936	3.49243e-12	1.3999	5.66705e-09	-1.00934	0.735	1.22689	1.39002e-15	1.09751	0.00057	1.22637	2.38359e-18
VI	YMR177W	MMT1			-1.00467	0.95626	-1.10164	0.00637	2.86957	0	4.31523	0	-1.12781	1.34777e-06	-1.06222	0.00026	-1.07055	0.06289	-1.1335	6e-05	-1.56235	0	-1.60676	3.31885e-18	-1.16651	0.00042	-1.13231	0.00265	-1.15213	0.00292	-1.17842	0.00625
VI	YNL077W	APJ1			1.79445	3.51794e-23	1.03966	0.47911	1.6797	1.59542e-07	2.78428	0	-1.37772	1.70798e-09	1.00987	0.88044	-1.44264	1.16563e-11	1.03704	0.62043	1.14705	0.04375	2.55191	0	-1.39396	1.05215e-34	-1.12168	4e-05	1.59941	3.62692e-32	1.53755	6.96956e-38
VI	YGR256W	GND2	ENSG00000142657	PGD	-1.21162	0.00823	-1.40272	7.50287e-15	2.31356	0	10.3623	0	-1.27209	8.5424e-11	1.35444	4.64369e-07	1.10716	0.02858	1.7048	9.91604e-23	3.6858	0	5.08466	0	-1.47745	2.60171e-09	1.26517	1.49974e-06	-1.31001	7.61248e-08	1.08752	0.17771
VI	YLR174W	IDP2	ENSG00000182054	IDH2	-1.71862	4.2039e-45	-1.8651	0	-1.23481	1.0193e-06	6.50014	0	1.02302	0.26281	1.35895	6.38979e-17	-1.44335	2.56129e-16	-1.11198	0.00604	-1.23137	1.50908e-10	-1.14	0.0003	-1.67439	1.73761e-43	1.57931	2.79949e-22	-2.35452	0	-2.57927	0
VI	YAL061W	YAL061W			1.90805	0	1.50653	7.5261e-19	1.38713	2.2055e-32	3.11318	0	-1.09475	0.00486	-1.4258	3.58743e-09	1.062	0.05989	1.35269	4.02764e-13	3.17106	0	2.93991	0	-1.10778	0.03881	1.46286	8.7903e-15	1.30185	9.07734e-36	1.53304	6.88425e-25
VI	YCL049C	YCL049C			-1.715	0	-1.79764	5.71217e-25	1.56587	0	2.53843	0	-1.18775	0.00026	-1.04996	0.39768	1.11704	0.03161	1.17238	0.019	1.03219	0.35965	-1.00503	0.87796	-1.58426	9.82726e-12	-1.0276	0.58044	-1.77206	0	-1.61508	1.10902e-20
VI	YHR029C	YHI9	ENSG00000108187	PBLD	-1.22971	5e-05	-1.1822	0.00117	2.46827	0	2.40314	0	-1.40156	1.42835e-27	-1.2105	2.8472e-07	-1.50988	8.3508e-34	-1.34516	1.99437e-23	-1.205	3.81094e-06	1.03351	0.57856	-1.1741	9.34323e-11	1.61109	2.07387e-17	-1.2115	8e-05	-1.01031	0.90595
VI	YNL117W	MLS1			-1.31463	0.00265	-1.86259	5.65476e-10	1.00724	0.93255	6.19669	0	-1.42555	3.57777e-06	-1.51861	3.89483e-11	1.40401	2.32304e-08	1.01641	0.81855	1.30182	6e-05	1.36722	0.00721	-1.73271	6e-05	1.7449	1.11524e-11	-1.78587	1.14835e-09	-1.58185	7.28131e-13
VI	YJL060W	BNA3	ENSG00000171097	CCBL1	1.06294	0.09157	-1.05574	0.00671	2.89601	0	3.65413	0	-1.00463	0.88378	1.19423	3.52514e-17	1.34454	6.07134e-15	1.44046	2.4517e-25	2.37528	0	2.66396	0	-1.14572	2e-05	1.16758	0.00021	-1.04804	0.21866	-1.10843	0.00236
VI	YGR254W	ENO1	ENSG00000074800	ENO1	-1.66793	8.10417e-09	-1.66095	3.30897e-15	1.45181	2.89983e-30	1.74275	9.71076e-30	1.51835	7.07221e-14	1.53966	2.40754e-16	1.3052	0.01607	1.45237	2.563e-09	2.19431	1.64445e-40	2.15438	3.99412e-39	-1.01418	0.73345	-1.27966	0.11234	1.1311	0.2448	-1.79202	2.73451e-06
VI	YPR075C	OPY2			1.24818	0.01764	1.20359	0.00058	1.29762	5.49932e-10	2.20004	0	-1.10106	0.02282	1.0912	0.14287	1.42225	4.27333e-24	1.61458	6.40548e-25	-1.02323	0.5088	1.10698	2e-05	-1.12802	0.0007	1.09306	0.12091	1.31542	6.64009e-11	1.47996	7.11264e-13
VI	YNL007C	SIS1	ENSG00000137094	DNAJB5	1.25859	8.03001e-26	1.07029	0.12633	2.85534	0	3.43275	0	-1.21574	6e-05	-1.30401	1.25547e-10	-1.11808	1e-05	1.03156	0.50083	1.90761	0	2.86094	0	-1.42967	8.88235e-24	-1.34965	9.36537e-28	1.10006	0.00641	-1.04709	0.21401
VI	YBR046C	ZTA1	ENSG00000180011	ZADH2	-1.14881	0.03448	-1.36933	1.4013e-45	1.88275	0	3.19217	0	-1.34675	1.42445e-19	-1.30465	1.2925e-35	1.13176	0.00152	-1.01159	0.78827	1.46187	1.58036e-19	1.58836	2.08258e-07	-1.48075	2.02198e-21	1.00293	0.92192	-1.29123	4.59026e-17	-1.23831	1.71394e-14
VI	YKR046C	PET10			-1.30984	9.29164e-06	-1.40273	3.33009e-14	1.23062	1.69091e-07	4.75928	0	-1.20613	0.00084	1.0277	0.53031	-1.03571	0.59239	1.07058	0.24873	1.57653	0	1.8507	0	-1.42244	2.47775e-25	1.14521	0.00569	-1.54755	2.79802e-23	-1.34443	3e-05
VI	YGR201C	YGR201C			1.1783	0.00039	1.20582	8.30582e-06	1.08795	0.015	2.87283	0	1.01526	0.60828	1.44129	9.64454e-13	1.21859	0.00017	1.52743	1.03012e-17	1.99822	0	2.09648	3.18095e-43	-1.00529	0.92721	1.06087	0.22258	-1.00385	0.94442	1.13013	0.00342
VI	YLR205C	HMX1			-1.53833	8.28562e-07	-1.7022	0	1.45097	6.16157e-13	2.86481	0	-1.1867	5.17929e-06	1.17615	0.00085	1.08952	0.00238	1.74358	9.62482e-41	-1.94048	6.58727e-29	-1.18464	2.57144e-07	-1.67062	2.37881e-18	1.2314	0.00019	1.15231	0.00066	2.27567	0
VI	YLR356W	YLR356W			1.1077	0.08417	-1.11495	2e-05	-1.10021	0.00187	1.72384	3.66413e-29	-1.21687	2.48425e-06	-1.12792	2.17122e-06	-1.00857	0.72199	1.08991	2e-05	1.80395	0	2.09891	0	-1.25383	3.60181e-08	1.00749	0.73134	-1.13766	8e-05	-1.1214	6.33653e-06
VI	YDR135C	YCF1			1.11839	0.00813	1.13849	0.00226	3.91211	0	5.44066	0	-1.05886	0.04122	1.05227	0.02564	1.2475	0	1.43715	3.26362e-42	-1.1923	4.84188e-07	1.31026	2.76043e-37	1.17522	9.08294e-20	1.85081	0	1.12357	8.07228e-07	1.21888	2.37769e-12
VI	YML133C	YML133C			-1.2468	0.00017	-1.19257	0.00013	1.12506	0.00011	2.37883	0	-1.05804	0.00059	-1.08408	1.31857e-06	1.14455	1.42277e-10	1.32408	5.03231e-33	-1.01715	0.51476	1.16035	1.15789e-12	-1.25376	4.49156e-19	1.04796	0.11782	-1.20081	7.17363e-26	-1.2277	1.38566e-19
VI	YEL059C-A	SOM1			-1.44653	8.0479e-15	-1.59423	0	1.31731	8.88451e-30	2.15024	0	-1.35637	0	-1.03883	0.3012	-1.04267	0.16292	-1.07573	0.00452	1.11105	0.01029	1.69871	0	-1.14897	0.00011	1.29894	4.33232e-16	-1.22575	1.1319e-27	-1.04178	0.0327
VI	YMR169C	ALD3	ENSG00000128918	ALDH1A2	1.01307	0.8218	-1.37058	7.80078e-14	-1.14948	0.00081	6.86667	0	-1.44817	1.20014e-16	-1.30182	7.13341e-10	-1.36623	4.57915e-15	1.4613	1.92038e-17	9.16092	0	10.0344	0	-1.88057	2.15347e-23	-1.0938	0.15163	-1.84214	3.78066e-23	-1.35282	8.52857e-15
VI	YIL074C	SER33	ENSG00000092621	PHGDH	-1.0866	0.15241	-1.12245	0.0004	3.69852	0	3.50536	0	-1.08803	0.01681	1.0311	0.25607	1.24014	1.09311e-10	-1.08381	0.08982	1.84305	0	2.10948	0	-1.14956	1.91928e-09	1.00084	0.98409	-1.07548	0.02292	-1.18838	5.01016e-12
VI	YLL066C	YLL066C			-1.24463	0.0027	-1.19641	3.39061e-06	1.17496	7e-05	2.26151	0	-1.054	0.02579	-1.01619	0.67312	1.12077	2.6986e-08	1.319	3.54735e-29	-1.01131	0.54079	1.17382	1.60735e-30	-1.22407	3.84339e-10	1.05729	0.02423	-1.21926	7.66363e-11	-1.23333	5.38865e-28
VI	YJL225C	YJL225C			-1.20153	0.00058	-1.23642	6.8269e-10	1.22841	6.73169e-14	2.46296	0	-1.02953	0.45539	-1.00792	0.83021	1.16784	7e-05	1.34752	6.72797e-09	1.02275	0.3883	1.19219	1.27618e-06	-1.23362	2.84288e-08	1.01251	0.67018	-1.20877	1.66373e-14	-1.18179	2e-05
VI	YIL177C	YIL177C			-1.17418	0.00058	-1.16395	0.00469	1.18082	8.12624e-09	2.32199	0	-1.04951	0.03491	-1.04181	0.01314	1.16771	1e-05	1.3964	1.31903e-23	1.01339	0.62028	1.19339	5.61483e-13	-1.2322	2.42088e-08	1.01894	0.40336	-1.20409	0.00048	-1.1986	7e-05
