# Supplementary material for: Global Transcriptome and Deletome Profiles of Yeast Exposed to Transition Metals
Source: PLoS Genet. 2008 Apr 25;4(4):e1000053. doi: 10.1371/journal.pgen.1000053 (PMC2278374; doi:10.1371/journal.pgen.1000053)
Supplement: Table S2 — Gene Ontology terms and levels of significance for the genes presented in Figure 2. aCorresponds to the clusters presented in Figure 2. bBiological processes were identified using the Gene Ontology Term Finder tool in Saccharomyces Genome Database. cProbability/significance values were calculated using the Gene Ontology Term Finder tool. dDifferentially expressed genes that are contained in the indicated Gene Ontology category. (0.05 MB XLS) [file pgen.1000053.s004.xls]

## Sheet: GO Terms
Supplemental Table 2
Gene Ontology of Genes Presented in Figure 2.
Clustera	Biological Processb		Probabilityc	Genesd
I	metal ion transport		0.00085	ARN1 FET3 ATX1 CCS1 FTR1 ENA2 CCC2 ARN2 SIT1 ENA1
I		siderophore-iron transport	0.00423	ARN1 ARN2 SIT1
I		siderophore transport	0.00147	ARN1 ARN2 SIT1 FIT3
I		transition metal ion transport	0.00153	ARN1 FET3 ATX1 CCS1 FTR1 CCC2 ARN2 SIT1
I		di-, tri-valent inorganic cation transport	0.00519	ARN1 FET3 ATX1 CCS1 FTR1 CCC2 ARN2 SIT1
I		iron ion transport	0.00297	ARN1 FET3 FTR1 ARN2 SIT1
I	metal ion homeostasis		0.00229	NFS1 SOD1/CRS4 ATX1 FRE8 SMF3 CCC2 ATM1 ARN2 SIT1 CUP9
I		transition metal ion homeostasis	0.00124	NFS1 SOD1/CRS4 ATX1 SMF3 CCC2 ATM1 ARN2 SIT1 CUP9
I		di-, tri-valent inorganic cation homeostasis	0.00272	NFS1 SOD1/CRS4 ATX1 SMF3 CCC2 ATM1 ARN2 SIT1 CUP9
I		iron ion homeostasis	0.00126	NFS1 ATX1 SMF3 CCC2 ATM1 ARN2 SIT1
I		homeostasis	0.00262	CWP2 NFS1 SOD1/CRS4 FYV5 ATX1 AHP1 PMA1 FRE8 SMF3 CCC2 ATM1 ARN2 SIT1 CUP9 GRX1
I		ion homeostasis	0.00627	CWP2 NFS1 SOD1/CRS4 FYV5 ATX1 PMA1 FRE8 SMF3 CCC2 ATM1 ARN2 SIT1 CUP9
I		sterol biosynthesis	0.00676	ERG4 UPC2 ECM22 ERG25 ERG3 PDR16
I		sterol metabolism	0.00531	ERG4 YEH1 UPC2 ECM22 ERG25 ERG3 PDR16
I		vitamin transport	0.00423	FEN2 VHT1 BIO5
I	alcohol metabolism		7.47e-05	PGK1 NRG1 ERG4 ENO2 YAT1 YEH1 PDC1 TOS3 SOR2 FBA1 TYE7/SGC1 HOR2/GPP2 UPC2 CDC19 ECM22 SFK1 MIG2 ERG25 SOR1 ERG3 VID24 PDR16
I		glycolysis	0.00685	PGK1 ENO2 FBA1 TYE7/SGC1 CDC19
I		pyruvate metabolism	0.00346	PGK1 ENO2 MAE1 PDC1 FBA1 CDC19 VID24
I		glucose metabolism	0.00962	PGK1 NRG1 ENO2 TOS3 FBA1 TYE7/SGC1 CDC19 MIG2 VID24
I		hexose metabolism	0.00764	PGK1 NRG1 ENO2 TOS3 SOR2 FBA1 TYE7/SGC1 CDC19 MIG2 SOR1 VID24
I	response to oxidative stress		0.00481	SOD1/CRS4 ATX1 AHP1 UGA2 SCH9/KOM1 UBA4 MXR1/MSRA GRX1 CYR1/CDC35
I		oxygen and reactive oxygen species metabolism	0.00593	SOD1/CRS4 ATX1 AHP1 UGA2 SCH9/KOM1 UBA4 MXR1/MSRA GRX1 CYR1/CDC35
I		age-dependent response to oxidative stress during chronological cell aging	0.00646	SOD1/CRS4 SCH9/KOM1 CYR1/CDC35
I		age-dependent response to oxidative stress	0.00646	SOD1/CRS4 SCH9/KOM1 CYR1/CDC35
I		age-dependent general metabolic decline during chronological cell aging	0.00646	SOD1/CRS4 SCH9/KOM1 CYR1/CDC35
I		age-dependent general metabolic decline	0.00927	SOD1/CRS4 SCH9/KOM1 CYR1/CDC35
I	cation transport		9.42e-06	STF1/AIS2 OLI1/ATP9 ATP6 ARN1 FET3 ATX1 CCS1 PMA1 MEP2 FTR1 ATP17 ENA2 CCC2 ARN2 SIT1 MEP3 ENA1
I		ion transport	2.68e-05	STF1/AIS2 OLI1/ATP9 ATP6 ARN1 FET3 ATX1 CCS1 PMA1 MEP2 FTR1 ATP17 ENA2 CCC2 ARN2 SIT1 MEP3 MIR1 ENA1
I		proton transport	0.00972	STF1/AIS2 OLI1/ATP9 ATP6 PMA1 ATP17
I		hydrogen transport	0.00972	STF1/AIS2 OLI1/ATP9 ATP6 PMA1 ATP17
I		monovalent inorganic cation transport	0.00126	STF1/AIS2 OLI1/ATP9 ATP6 PMA1 ATP17 ENA2 ENA1
I		generation of precursor metabolites and energy	0.00747	STF1/AIS2 OLI1/ATP9 COB ATP6 AAP1 AI1 COX1 PGK1 ENO2 IDP1 DLD1 PDC1 CIT2 FBA1 TYE7/SGC1 HOR2/GPP2 CDC19 ATP17 QCR9 COX7 VID24 ADH1/ADC1
I		oxidative phosphorylation	0.00358	STF1/AIS2 OLI1/ATP9 COB ATP6 COX1 ATP17 QCR9 COX7
I		transport	0.00841	STF1/AIS2 OLI1/ATP9 COB ATP6 COX1 MPT5 SSA1 ARN1 TPO3 FET3 PAC11 BFR2 YHC3/BTN1 REI1 GOT1 ATX1 TPO1 PDR5/LEM1 SEC27 NOG2 YCL073C SSA2 BAP3 AQR1 HXT17 CCS1 PMA1 KAR9 VTS1 FEN2 MEP2 FTR1 YKR104W YOL162W AQY2 ATP17 PTR2 SEO1 SAM3 PEX21 SEC31 ATG11 ENA2 CCC2 GEM1 ARN2 MPS3 TPO2 SIT1 FUI1 JEN1 MEP3 SRP40 MIR1 QCR9 COX7 VHT1 HXT9 MMP1 BIO5 PTK1/KKT8 ERG3 VID24 RSB1 PDR16 FIT3 KAP123 ENA1
I	polyamine transport		0.00215	TPO3 TPO1 TPO2 PTK1/KKT8
I		amine transport	0.0046	TPO3 YHC3/BTN1 TPO1 BAP3 SAM3 TPO2 MMP1 PTK1/KKT8
I	negative regulation of transcription from RNA polymerase II promoter		0.00358	RPH1 GZF3/DEH1 YHP1 YOX1 ROX1/REO1 SSL2/LOM3 SFL1 DAT1
I		regulation of progression through mitotic cell cycle	0.00543	YHP1 YOX1 CDC123 CLB6
I		G1/S-specific transcription in mitotic cell cycle	0.0041	YHP1 YOX1 TYE7/SGC1 HCM1
I		regulation of transcription from RNA polymerase II promoter	0.00747	NRG1 SPT21 RPH1 GZF3/DEH1 YHP1 MET28 CAF130 HIR1 YOX1 ROX1/REO1 TYE7/SGC1 SSL2/LOM3 HCM1 CTK3 SFL1 HSF1/EXA3 MIG2 SFG1 DAT1
II	sulfur metabolism		3.6e-16	MET3 MET2 CYS3/CYI1 MET1 ECM17 MET10 TRX2 MET14 MET32 MET16 STR3 MET8
II		siroheme metabolism	5.83e-05	MET1 MET8
II		siroheme biosynthesis	5.83e-05	MET1 MET8
II		porphyrin biosynthesis	0.00274	MET1 MET8
II		heme biosynthesis	0.00274	MET1 MET8
II		porphyrin metabolism	0.00313	MET1 MET8
II		heme metabolism	0.00313	MET1 MET8
II		homoserine metabolism	0.0007	MET2 CYS3/CYI1
II		serine family amino acid metabolism	9.78e-06	MET2 CYS3/CYI1 SDL1 AGX1
II		amino acid biosynthesis	0.00024	MET2 MET1 ECM17 AGX1 STR3
II		amine biosynthesis	0.00036	MET2 MET1 ECM17 AGX1 STR3
II		nitrogen compound biosynthesis	0.00036	MET2 MET1 ECM17 AGX1 STR3
II		methionine biosynthesis	5.39e-06	MET2 MET1 STR3
II		sulfur amino acid biosynthesis	2.45e-05	MET2 MET1 STR3
II		sulfur compound biosynthesis	0.00013	MET2 MET1 STR3
II		aspartate family amino acid biosynthesis	0.00016	MET2 MET1 STR3
II		sulfur utilization	9.31e-16	MET3 MET1 ECM17 MET10 TRX2 MET14 MET16 MET8
II		sulfate assimilation	9.31e-16	MET3 MET1 ECM17 MET10 TRX2 MET14 MET16 MET8
II		sulfur amino acid metabolism	9.39e-12	MET3 MET2 CYS3/CYI1 MET1 MET14 MET32 MET16 STR3
II		amino acid metabolism	1.94e-10	MET3 MET2 CYS3/CYI1 MET1 SDL1 ECM17 PUT4 AGX1 MET14 MET32 MET16 STR3
II		amino acid and derivative metabolism	4.99e-10	MET3 MET2 CYS3/CYI1 MET1 SDL1 ECM17 PUT4 AGX1 MET14 MET32 MET16 STR3
II		amine metabolism	1.69e-09	MET3 MET2 CYS3/CYI1 MET1 SDL1 ECM17 PUT4 AGX1 MET14 MET32 MET16 STR3
II		nitrogen compound metabolism	4.03e-09	MET3 MET2 CYS3/CYI1 MET1 SDL1 ECM17 PUT4 AGX1 MET14 MET32 MET16 STR3
II		organic acid metabolism	5.38e-08	MET3 MET2 CYS3/CYI1 MET1 SDL1 ECM17 PUT4 AGX1 MET14 MET32 MET16 STR3
II		carboxylic acid metabolism	5.38e-08	MET3 MET2 CYS3/CYI1 MET1 SDL1 ECM17 PUT4 AGX1 MET14 MET32 MET16 STR3
II		methionine metabolism	3.46e-09	MET3 MET2 MET1 MET14 MET16 STR3
II		aspartate family amino acid metabolism	1.77e-07	MET3 MET2 MET1 MET14 MET16 STR3
II	amino acid transport		0.00112	MUP1 MUP3 PUT4
II		amine transport	0.00235	MUP1 MUP3 PUT4
II		carboxylic acid transport	0.00264	MUP1 MUP3 PUT4
II		organic acid transport	0.00279	MUP1 MUP3 PUT4
II	oxygen and reactive oxygen species metabolism		0.0046	TRX2 SNQ2 SRX1
II		response to oxidative stress	0.00419	TRX2 SNQ2 SRX1
II		response to stimulus	0.00467	GRE2 SSA4 MET30 ATR1 TRX2 YGP1 HSP30 SNQ2 SRX1
II		response to chemical stimulus	0.00187	MET30 ATR1 TRX2 YGP1 SNQ2 SRX1
III	acetyl-CoA metabolism		2.02e-09	ACH1 MDH1 SDH2 SDH3/CYB3 CIT1 ACO1 IDH1 SDH4 SDH1
III		coenzyme metabolism	3.02e-07	ACH1 PNC1 NDE2 MDH1 SDH2 SDH3/CYB3 GUT2 CIT1 ACO1 IDH1 SDH4 VHS3 SDH1 NMA2 SOL4
III		cofactor metabolism	2.19e-07	ACH1 PNC1 NDE2 VHR1 MDH1 SDH2 SDH3/CYB3 GUT2 CIT1 HEM15 ACO1 IDH1 SDH4 VHS3 SDH1 NMA2 SOL4
III	electron transport		2.5e-12	COX6 CYB2 SDH2 SDH3/CYB3 CYC7 MCR1 COX4 QCR6/COR3 SDH4 SDH1 CYT1/CTC1 RIP1 CYC1
III		phosphorylation	0.00315	COX6 SDH2 SDH3/CYB3 COX4 QCR6/COR3 SDH4 PKH2 SDH1 CYT1/CTC1 RIP1
III		ATP synthesis coupled electron transport	1.35e-08	COX6 SDH2 SDH3/CYB3 COX4 QCR6/COR3 SDH4 SDH1 CYT1/CTC1 RIP1
III		ATP synthesis coupled electron transport (sensu Eukaryota)	1.35e-08	COX6 SDH2 SDH3/CYB3 COX4 QCR6/COR3 SDH4 SDH1 CYT1/CTC1 RIP1
III		oxidative phosphorylation	2.14e-06	COX6 SDH2 SDH3/CYB3 COX4 QCR6/COR3 SDH4 SDH1 CYT1/CTC1 RIP1
III	catabolism		2.1e-05	GCV2 CDC48 GRE3 GDB1 ATH1 ARO80 YLR345W PUT1 MDH1 SDH2 SDH3/CYB3 OAZ1 SUE1 CIT1 ACO1 IDH1 YJR096W SDH4 GCV3 GPH1 SDH1 SOL4 PAI3 PUF2
III		organic acid metabolism	0.00298	GCV2 ACH1 MDH2 GLN1 ARO80 LEU4 VHR1 ICL1 SER3 PUT1 MDH1 CIT1 ACO1 IDH1 GCV3 LEU1
III		carboxylic acid metabolism	0.00298	GCV2 ACH1 MDH2 GLN1 ARO80 LEU4 VHR1 ICL1 SER3 PUT1 MDH1 CIT1 ACO1 IDH1 GCV3 LEU1
III		amino acid catabolism	0.00489	GCV2 ARO80 PUT1 GCV3
III		cellular catabolism	0.0001	GCV2 CDC48 GRE3 GDB1 ATH1 ARO80 YLR345W PUT1 MDH1 SDH2 SDH3/CYB3 CIT1 ACO1 IDH1 YJR096W SDH4 GCV3 GPH1 SDH1 SOL4 PAI3 PUF2
III		glycine catabolism	0.0043	GCV2 GCV3
III		one-carbon compound metabolism	0.00317	GCV2 SHM2 GCV3
III	energy reserve metabolism		3.17e-06	GDB1 ATH1 TPS1/BYP1 GLC3/GHA1 GSY2 GIP2 TSL1 GPH1
III		glycogen metabolism	0.00073	GDB1 GLC3/GHA1 GSY2 GIP2 GPH1
III		glucan metabolism	0.0033	GDB1 GLC3/GHA1 GSY2 GIP2 GPH1
III		amino acid biosynthesis	0.00369	GLN1 LEU4 SER3 PUT1 CIT1 ACO1 IDH1 LEU1
III		glutamine family amino acid biosynthesis	0.00053	GLN1 PUT1 CIT1 ACO1 IDH1
III		glutamine family amino acid metabolism	0.00404	GLN1 PUT1 CIT1 ACO1 IDH1
III		carbohydrate catabolism	0.00207	GRE3 GDB1 ATH1 YLR345W YJR096W GPH1 SOL4
III		cellular carbohydrate catabolism	0.00207	GRE3 GDB1 ATH1 YLR345W YJR096W GPH1 SOL4
III		D-xylose catabolism	0.0043	GRE3 YJR096W
III		arabinose catabolism	0.0043	GRE3 YJR096W
III		arabinose metabolism	0.0043	GRE3 YJR096W
III		D-xylose metabolism	0.0043	GRE3 YJR096W
III		aerobic respiration	7.11e-08	MAM33 MDH1 SDH2 SDH3/CYB3 CIT1 COX4 QCR6/COR3 ACO1 COR1 IDH1 SDH4 SDH1 RIP1
III		cellular respiration	1.64e-07	MAM33 MDH1 SDH2 SDH3/CYB3 CIT1 COX4 QCR6/COR3 ACO1 COR1 IDH1 SDH4 SDH1 RIP1
III		tricarboxylic acid cycle	4.41e-09	MDH1 SDH2 SDH3/CYB3 CIT1 ACO1 IDH1 SDH4 SDH1
III		acetyl-CoA catabolism	4.41e-09	MDH1 SDH2 SDH3/CYB3 CIT1 ACO1 IDH1 SDH4 SDH1
III		coenzyme catabolism	1.15e-08	MDH1 SDH2 SDH3/CYB3 CIT1 ACO1 IDH1 SDH4 SDH1
III		cofactor catabolism	1.78e-08	MDH1 SDH2 SDH3/CYB3 CIT1 ACO1 IDH1 SDH4 SDH1
III	generation of precursor metabolites and energy		2.52e-16	MDH2 COX6 CYB2 NDE2 MAM33 GDB1 ATH1 YLR345W TPS1/BYP1 GLC3/GHA1 ICL1 MDH1 SDH2 SDH3/CYB3 CYC7 CIT1 MCR1 COX4 QCR6/COR3 ACO1 GSY2 GIP2 COR1 IDH1 SDH4 TSL1 GPH1 SDH1 CYT1/CTC1 SOL4 RIP1 CYC1 ADH2
III		cellular carbohydrate metabolism	2.02e-13	MDH2 GRE3 GDB1 ATH1 YLR345W UGP1 TPS1/BYP1 GLC3/GHA1 ICL1 MDH1 SDH2 SDH3/CYB3 GLK1 CIT1 HXK1 ACO1 GSY2 GIP2 IDH1 YJR096W OPI10 SDH4 TSL1 GPH1 SDH1 MIG1/CAT4 SOL4 PGM2/GAL5
III		carbohydrate metabolism	6.75e-15	MDH2 GRE3 GDB1 ATH1 YLR345W UGP1 TPS1/BYP1 GLC3/GHA1 ICL1 MDH1 SDH2 SDH3/CYB3 GUT2 GLK1 CIT1 HXK1 ACO1 GSY2 GIP2 IDH1 ARA1 YJR096W OPI10 SDH4 TSL1 GPH1 SDH1 MIG1/CAT4 SOL4 PGM2/GAL5 MAL33
III		alcohol metabolism	2.3e-06	MDH2 GRE3 NDE2 YLR345W UGP1 ERG20/BOT3 GLK1 HXK1 MCR1 YJR096W OPI10 ALD4 MIG1/CAT4 SOL4 PGM2/GAL5 ADH2
III		monosaccharide metabolism	2.03e-05	MDH2 GRE3 YLR345W UGP1 GLK1 HXK1 YJR096W OPI10 MIG1/CAT4 SOL4 PGM2/GAL5
III		malate metabolism	0.00246	MDH2 MDH1
III		tricarboxylic acid cycle intermediate metabolism	0.0001	MDH2 MDH1 CIT1 ACO1 IDH1
III		energy derivation by oxidation of organic compounds	2.97e-13	MDH2 NDE2 MAM33 GDB1 ATH1 YLR345W TPS1/BYP1 GLC3/GHA1 ICL1 MDH1 SDH2 SDH3/CYB3 CIT1 COX4 QCR6/COR3 ACO1 GSY2 GIP2 COR1 IDH1 SDH4 TSL1 GPH1 SDH1 SOL4 RIP1 ADH2
III		main pathways of carbohydrate metabolism	2.65e-07	MDH2 YLR345W ICL1 MDH1 SDH2 SDH3/CYB3 CIT1 ACO1 IDH1 SDH4 SDH1 SOL4
III		glucose metabolism	0.00022	MDH2 YLR345W UGP1 GLK1 HXK1 MIG1/CAT4 SOL4 PGM2/GAL5
III		hexose metabolism	0.00028	MDH2 YLR345W UGP1 GLK1 HXK1 OPI10 MIG1/CAT4 SOL4 PGM2/GAL5
III		ethanol metabolism	0.0019	NDE2 ALD4 ADH2
III		NADH oxidation	0.00246	NDE2 GUT2
III		NAD metabolism	0.00396	NDE2 GUT2 NMA2
III		pyridine nucleotide metabolism	0.00213	PNC1 NDE2 GUT2 NMA2 SOL4
III		water-soluble vitamin metabolism	0.00299	PNC1 NDE2 RIB1 VHR1 GUT2 NMA2 SOL4
III		vitamin metabolism	0.00299	PNC1 NDE2 RIB1 VHR1 GUT2 NMA2 SOL4
III		glutamate biosynthesis	0.0003	PUT1 CIT1 ACO1 IDH1
III		glutamate metabolism	0.00065	PUT1 CIT1 ACO1 IDH1
III		citrate metabolism	0.0043	CIT1 ACO1
III		mitochondrial electron transport, ubiquinol to cytochrome c	0.00141	QCR6/COR3 CYT1/CTC1 RIP1
III		mitochondrial electron transport, succinate to ubiquinone	3.18e-06	SDH2 SDH3/CYB3 SDH4 SDH1
III		oxygen and reactive oxygen species metabolism	0.00075	SRX1 YAP1/PAR1 HSP12/GLP1 CTA1 MCR1 GPX1 NCE103
III		response to oxidative stress	0.00322	SRX1 YAP1/PAR1 HSP12/GLP1 MCR1 GPX1 NCE103
III		response to stress	0.00091	SRX1 YAP1/PAR1 LCB5 NTG1/FUN33 GRE3 YJL144W HOR7 CTT1 ATH1 RSC30 TPS1/BYP1 UBI4/SCD2 MAG1 HSP12/GLP1 LSP1 MCR1 GPX1 TSL1 NCE103 DDR48 HSP42 UBC5
III		disaccharide biosynthesis	0.0043	TPS1/BYP1 TSL1
III		trehalose biosynthesis	0.0043	TPS1/BYP1 TSL1
III		trehalose metabolism	0.00068	ATH1 TPS1/BYP1 TSL1
IV	ribosome assembly		9.6e-11	DBP10 NSR1 RPF1 DRS1 NOC2 REX4 SDA1 DBP9 IPI3 RPF2 MAK21 DBP3 SSF1 NOP15 RIX1
IV		ribosome biogenesis	2.91e-66	NOP10 DBP10 MRD1 NOP9 NOP2 SOF1 NSR1 YOR287C RPF1 UTP23 ECM1 DRS1 NOC2 KRI1 ROK1 UTP7 NSA1 FAF1 REX4 TSR2 CGR1 RRP12 DIP2 RRP8 ESF2 RRP17 ERB1 TSR1 RRP6 DHR2 SPB1 ENP2 DBP9 NOC4 IPI3 LTV1 RPF2 URB1 UTP20 UTP10 RIX7 UTP5 NOP4 GRC3 DBP3 RIO1 EBP2 RIO2 MAK16 NOP14 UTP8 RRP9 PWP1 PWP2 RCL1 LCP5 IMP4 RRP1 RRS1 NAN1 RRB1 ENP1 RLP7 UTP11 BUD21 NOP15 UTP4 HCA4/DBP4 RIX1 ARX1 NOB1 RNT1 YTM1 RRP14 PNO1 ECM…
IV		cytoplasm organization and biogenesis	3.79e-65	NOP10 DBP10 MRD1 NOP9 NOP2 SOF1 NSR1 YOR287C RPF1 UTP23 ECM1 DRS1 NOC2 KRI1 ROK1 UTP7 NSA1 FAF1 REX4 TSR2 CGR1 RRP12 DIP2 RRP8 ESF2 RRP17 ERB1 SDA1 TSR1 RRP6 DHR2 SPB1 ENP2 DBP9 NOC4 IPI3 LTV1 RPF2 URB1 UTP20 UTP10 MAK21 RIX7 UTP5 NOP4 GRC3 DBP3 RIO1 EBP2 RIO2 MAK16 NOP14 UTP8 RRP9 PWP1 SSF1 PWP2 RCL1 LCP5 IMP4 RRP1 RRS1 NAN1 RRB1 ENP1 RLP7 UTP11 BUD21 NOP15 UTP4 HCA4/DBP4 RIX1 ARX1 NOB1 RNT1 YTM…
IV		ribosome biogenesis and assembly	3.79e-65	NOP10 DBP10 MRD1 NOP9 NOP2 SOF1 NSR1 YOR287C RPF1 UTP23 ECM1 DRS1 NOC2 KRI1 ROK1 UTP7 NSA1 FAF1 REX4 TSR2 CGR1 RRP12 DIP2 RRP8 ESF2 RRP17 ERB1 SDA1 TSR1 RRP6 DHR2 SPB1 ENP2 DBP9 NOC4 IPI3 LTV1 RPF2 URB1 UTP20 UTP10 MAK21 RIX7 UTP5 NOP4 GRC3 DBP3 RIO1 EBP2 RIO2 MAK16 NOP14 UTP8 RRP9 PWP1 SSF1 PWP2 RCL1 LCP5 IMP4 RRP1 RRS1 NAN1 RRB1 ENP1 RLP7 UTP11 BUD21 NOP15 UTP4 HCA4/DBP4 RIX1 ARX1 NOB1 RNT1 YTM…
IV		rRNA processing	1.19e-55	NOP10 DBP10 MRD1 NOP9 NOP2 SOF1 NSR1 YOR287C RPF1 UTP23 DRS1 ROK1 UTP7 FAF1 REX4 TSR2 CGR1 RRP12 DIP2 RRP8 ESF2 RRP17 ERB1 TSR1 RRP6 SPB1 ENP2 DBP9 NOC4 IPI3 RPF2 URB1 UTP20 UTP10 UTP5 NOP4 GRC3 DBP3 RIO1 EBP2 RIO2 NOP14 UTP8 RRP9 PWP1 PWP2 RCL1 LCP5 IMP4 RRP1 RRS1 NAN1 ENP1 RLP7 UTP11 BUD21 UTP4 HCA4/DBP4 RIX1 NOB1 RNT1 PNO1 ECM16
IV		rRNA metabolism	1.04e-45	NOP10 DBP10 MRD1 NOP9 NOP2 SOF1 NSR1 YOR287C RPF1 UTP23 DRS1 ROK1 UTP7 FAF1 REX4 TSR2 CGR1 RRP12 DIP2 RRP8 ESF2 RRP17 ERB1 TSR1 RRP6 SPB1 ENP2 DBP9 NOC4 IPI3 RPF2 URB1 UTP20 UTP10 UTP5 NOP4 GRC3 DBP3 RIO1 EBP2 RIO2 NOP14 UTP8 RRP9 PWP1 PWP2 RCL1 LCP5 IMP4 RRP1 RRS1 NAN1 ENP1 RLP7 UTP11 BUD21 UTP4 HCA4/DBP4 RIX1 NOB1 RNT1 PNO1 ECM16
IV		RNA processing	2.9e-38	NOP10 DBP10 MRD1 NOP9 NOP2 SOF1 NSR1 YOR287C RPF1 UTP23 PRP43/JA1 DRS1 ROK1 UTP7 FAF1 REX4 TSR2 CGR1 RRP12 DIP2 RRP8 ESF2 RRP17 ERB1 TSR1 RRP6 SPB1 ENP2 DBP9 NOC4 IPI3 RPF2 URB1 UTP20 UTP10 UTP5 NOP4 GRC3 DBP3 RIO1 EBP2 RIO2 NOP14 UTP8 RRP9 PWP1 PWP2 RCL1 LCP5 IMP4 RRP1 RRS1 NAN1 ENP1 RLP7 UTP11 BUD21 UTP4 HCA4/DBP4 RIX1 NOB1 RNT1 PNO1 ECM16
IV		RNA metabolism	3.42e-34	NOP10 DBP10 MRD1 NOP9 NOP2 SOF1 NSR1 YOR287C RPF1 UTP23 PRP43/JA1 DRS1 ROK1 UTP7 TRM11 FAF1 REX4 TSR2 CGR1 RRP12 DIP2 TRM2/NUC2 RRP8 NUC1 ESF2 RRP17 ERB1 TSR1 RRP6 SPB1 ENP2 DBP9 NOC4 IPI3 TRM82 RPF2 URB1 UTP20 UTP10 UTP5 NOP4 GRC3 DUS3 DBP3 RIO1 EBP2 RIO2 NOP14 UTP8 RRP9 TRM1 PWP1 PWP2 RCL1 LCP5 IMP4 RRP1 RRS1 TRM3 NAN1 ENP1 RLP7 UTP11 BUD21 UTP4 HCA4/DBP4 RIX1 PUS1 NOB1 RNT1 PNO1 ECM16
IV		organelle organization and biogenesis	1.96e-26	NOP10 DBP10 MRD1 NOP9 NOP2 SOF1 NSR1 LIA1 YOR287C RPF1 UTP23 ECM1 DRS1 NOC2 KRI1 ROK1 UTP7 NSA1 FAF1 REX4 TSR2 RPS21A CGR1 RRP12 DIP2 YNL313C RRP8 ESF2 RRP17 ERB1 MDM20 SDA1 TSR1 RRP6 DHR2 SPB1 ENP2 DBP9 NOC4 IPI3 LTV1 RPF2 URB1 UTP20 UTP10 MAK21 RIX7 UTP5 NOP4 GRC3 DBP3 RIO1 EBP2 RIO2 MAK16 NNT1 NOP14 UTP8 RRP9 PWP1 SSF1 PWP2 RCL1 LCP5 IMP4 RRP1 RPS30B RRS1 NAN1 CCT2/BIN3 RRB1 ENP1 RLP7 UTP11 BU…
IV		35S primary transcript processing	1.21e-21	NOP10 DBP10 MRD1 SOF1 UTP23 DRS1 ROK1 UTP7 ESF2 RRP6 DBP9 NOC4 IPI3 UTP20 DBP3 NOP14 RRP9 PWP2 RCL1 LCP5 IMP4 ENP1 HCA4/DBP4 RIX1 RNT1 PNO1
IV		processing of 20S pre-rRNA	5.17e-22	SOF1 YOR287C UTP23 FAF1 TSR2 RRP12 DIP2 UTP10 UTP5 RIO1 RIO2 NOP14 UTP8 RRP9 PWP2 IMP4 NAN1 UTP11 BUD21 UTP4 NOB1 ECM16
IV		processing of 27S pre-rRNA	9.12e-06	RPF1 SPB1 RPF2 URB1 RLP7
IV		nucleobase, nucleoside, nucleotide and nucleic acid metabolism	4.53e-18	NOP10 POL5 DBP10 MRD1 NOP9 NOP2 URK1 SOF1 NSR1 INO2/DIE1 YOR287C RPF1 UTP23 RPA34 FUR1 RPC19 PRP43/JA1 DRS1 GAT2 ROK1 UTP7 TRM11 FAF1 REX4 TSR2 CGR1 RRP12 DIP2 PUF6 TRM2/NUC2 RRP8 RPA49 NUC1 ESF2 RRP17 RPB8 ERB1 TSR1 RRP6 SPB1 ENP2 DBP9 NOC4 IPI3 TRM82 RPF2 URB1 UTP20 UTP10 UTP5 NOP4 GRC3 DUS3 DBP3 RIO1 EBP2 RIO2 NNT1 NOP14 UTP8 RRP9 TRM1 PWP1 PWP2 RCL1 PHD1 LCP5 IMP4 RRP1 RRS1 RPA12 TRM3 URA2 NA…
IV		cell organization and biogenesis	7.73e-18	NOP10 DBP10 MRD1 NOP9 NOP2 SOF1 NSR1 LIA1 YOR287C RPF1 UTP23 ECM1 BUD27 EFR3 DRS1 NOC2 KRI1 ROK1 UTP7 NSA1 UTR2 FAF1 REX4 TSR2 RPS21A CGR1 RRP12 DIP2 YNL313C RRP8 RPA49 ESF2 RRP17 ERB1 MDM20 SDA1 TSR1 RRP6 DHR2 SPB1 ENP2 DBP9 NOC4 IPI3 LTV1 RPF2 URB1 UTP20 UTP10 MAK21 RIX7 UTP5 NOP4 GRC3 DBP3 RIO1 EBP2 RIO2 MAK16 NNT1 NOP14 UTP8 RRP9 PWP1 SSF1 PWP2 RCL1 PHD1 LCP5 IMP4 RRP1 RPS30B RRS1 MSB1 NAN1 C…
IV		cellular physiological process	9.39e-12	NOP10 POL5 DBP10 SAP185 MRD1 ACS2 NOP9 TAT1 NOP2 LEU9 URK1 ERG13 SOF1 NSR1 LIA1 INO2/DIE1 YOR287C RPF1 UTP23 RPA34 FUR1 ECM1 RPC19 BUD27 EFR3 PRP43/JA1 DRS1 NOC2 PGM1 KRI1 GAT2 ROK1 UTP7 NSA1 UTR2 TRM11 IRC7 VRG4/GOG5 FAF1 RPS22B REX4 TSR2 RPS21A CGR1 RRP12 DSE4 DIP2 YNL313C PUF6 ENB1 TRM2/NUC2 ALD5 RRP8 RPA49 NUC1 ESF2 RRP17 RPB8 ERB1 MDM20 SDA1 TSR1 RRP6 DHR2 SPB1 ENP2 FAA4 DBP9 NOC4 CLN2 IPI3 …
IV		cellular process	2.14e-11	NOP10 POL5 DBP10 SAP185 MRD1 ACS2 NOP9 TAT1 NOP2 LEU9 URK1 ERG13 SOF1 NSR1 LIA1 INO2/DIE1 YOR287C RPF1 UTP23 RPA34 FUR1 ECM1 RPC19 BUD27 EFR3 PRP43/JA1 DRS1 NOC2 PGM1 KRI1 GAT2 ROK1 UTP7 NSA1 UTR2 TRM11 IRC7 VRG4/GOG5 FAF1 RPS22B REX4 TSR2 RPS21A CGR1 RRP12 DSE4 DIP2 YNL313C PUF6 ENB1 TRM2/NUC2 ALD5 RRP8 RPA49 NUC1 ESF2 RRP17 RPB8 ERB1 MDM20 SDA1 TSR1 RRP6 DHR2 SPB1 ENP2 FAA4 DBP9 NOC4 CLN2 IPI3 …
IV		physiological process	4.83e-11	NOP10 POL5 DBP10 SAP185 MRD1 ACS2 NOP9 TAT1 NOP2 LEU9 URK1 ERG13 SOF1 NSR1 LIA1 INO2/DIE1 YOR287C RPF1 UTP23 RPA34 FUR1 ECM1 RPC19 BUD27 EFR3 PRP43/JA1 DRS1 NOC2 PGM1 KRI1 GAT2 ROK1 UTP7 NSA1 UTR2 TRM11 IRC7 VRG4/GOG5 FAF1 RPS22B REX4 TSR2 RPS21A CGR1 RRP12 DSE4 DIP2 YNL313C PUF6 ENB1 TRM2/NUC2 ALD5 RRP8 RPA49 NUC1 ESF2 RRP17 RPB8 ERB1 MDM20 SDA1 TSR1 RRP6 DHR2 SPB1 ENP2 FAA4 DBP9 NOC4 CLN2 IPI3 …
IV		biopolymer metabolism	1.27e-10	NOP10 DBP10 MRD1 NOP9 NOP2 SOF1 NSR1 YOR287C RPF1 UTP23 PRP43/JA1 DRS1 ROK1 UTP7 TRM11 VRG4/GOG5 FAF1 REX4 TSR2 CGR1 RRP12 DIP2 TRM2/NUC2 RRP8 NUC1 ESF2 RRP17 ERB1 MDM20 TSR1 RRP6 SPB1 ENP2 FAA4 DBP9 NOC4 IPI3 TRM82 RPF2 URB1 UTP20 UTP10 UTP5 NOP4 GRC3 DUS3 DBP3 DPH2 RIO1 EBP2 RIO2 NNT1 NOP14 UTP8 RRP9 TRM1 PWP1 PWP2 RCL1 LCP5 IMP4 RRP1 RRS1 TRM3 FAS2 NAN1 RCK1 ENP1 RLP7 UTP11 BUD21 UTP4 HCA4/DBP…
IV		metabolism	6.71e-10	NOP10 POL5 DBP10 MRD1 ACS2 NOP9 NOP2 LEU9 URK1 ERG13 SOF1 NSR1 LIA1 INO2/DIE1 YOR287C RPF1 UTP23 RPA34 FUR1 RPC19 PRP43/JA1 DRS1 NOC2 PGM1 GAT2 ROK1 UTP7 TRM11 IRC7 VRG4/GOG5 FAF1 RPS22B REX4 TSR2 RPS21A CGR1 RRP12 DIP2 PUF6 TRM2/NUC2 ALD5 RRP8 RPA49 NUC1 ESF2 RRP17 RPB8 ERB1 MDM20 SDA1 TSR1 RRP6 SPB1 ENP2 FAA4 DBP9 NOC4 IPI3 LTV1 AAT1 TRM82 LYS20 RPF2 PAC10/GIM2 URB1 UTP20 UTP10 MAK21 FOL1 UTP5 …
IV		primary metabolism	1.75e-09	NOP10 POL5 DBP10 MRD1 NOP9 NOP2 LEU9 URK1 ERG13 SOF1 NSR1 LIA1 INO2/DIE1 YOR287C RPF1 UTP23 RPA34 FUR1 RPC19 PRP43/JA1 DRS1 NOC2 PGM1 GAT2 ROK1 UTP7 TRM11 VRG4/GOG5 FAF1 RPS22B REX4 TSR2 RPS21A CGR1 RRP12 DIP2 PUF6 TRM2/NUC2 RRP8 RPA49 NUC1 ESF2 RRP17 RPB8 ERB1 MDM20 SDA1 TSR1 RRP6 SPB1 ENP2 FAA4 DBP9 NOC4 IPI3 AAT1 TRM82 LYS20 RPF2 PAC10/GIM2 URB1 UTP20 UTP10 MAK21 UTP5 NOP4 GRC3 DUS3 ATF2 DBP3 …
IV		cellular metabolism	9.81e-09	NOP10 POL5 DBP10 MRD1 ACS2 NOP9 NOP2 LEU9 URK1 ERG13 SOF1 NSR1 LIA1 INO2/DIE1 YOR287C RPF1 UTP23 RPA34 FUR1 RPC19 PRP43/JA1 DRS1 PGM1 GAT2 ROK1 UTP7 TRM11 IRC7 VRG4/GOG5 FAF1 RPS22B REX4 TSR2 RPS21A CGR1 RRP12 DIP2 PUF6 TRM2/NUC2 ALD5 RRP8 RPA49 NUC1 ESF2 RRP17 RPB8 ERB1 MDM20 TSR1 RRP6 SPB1 ENP2 FAA4 DBP9 NOC4 IPI3 LTV1 AAT1 TRM82 LYS20 RPF2 PAC10/GIM2 URB1 UTP20 UTP10 FOL1 UTP5 NOP4 GRC3 DUS3 A…
IV		ribosomal large subunit assembly and maintenance	7.71e-08	DBP10 RPF1 DRS1 DBP9 IPI3 RPF2 MAK21 DBP3 SSF1 RIX1
IV		ribosomal subunit assembly	1.09e-07	DBP10 NSR1 RPF1 DRS1 DBP9 IPI3 RPF2 MAK21 DBP3 SSF1 RIX1
IV		protein complex assembly	2.31e-07	DBP10 NSR1 RPF1 DRS1 NOC2 REX4 SDA1 DBP9 IPI3 RPF2 MAK21 DBP3 SSF1 NOP15 RIX1 NOB1 PNO1
IV		ribosomal large subunit biogenesis	1.11e-06	NSA1 MAK16 RLP7 NOP15 ARX1 YTM1 RRP14
IV		macromolecule metabolism	1.57e-06	NOP10 DBP10 MRD1 NOP9 NOP2 SOF1 NSR1 YOR287C RPF1 UTP23 PRP43/JA1 DRS1 NOC2 PGM1 ROK1 UTP7 TRM11 VRG4/GOG5 FAF1 RPS22B REX4 TSR2 RPS21A CGR1 RRP12 DIP2 TRM2/NUC2 RRP8 NUC1 ESF2 RRP17 ERB1 MDM20 SDA1 TSR1 RRP6 SPB1 ENP2 FAA4 DBP9 NOC4 IPI3 AAT1 TRM82 RPF2 PAC10/GIM2 URB1 UTP20 UTP10 MAK21 UTP5 NOP4 GRC3 DUS3 DBP3 DPH2 RIO1 EBP2 RIO2 NNT1 NOP14 UTP8 RRP9 TRM1 PWP1 SSF1 PWP2 RCL1 LCP5 IMP4 RRP1 RPS3…
IV		RNA modification	2.36e-05	NOP10 SOF1 TRM11 TRM2/NUC2 SPB1 TRM82 DUS3 RRP9 TRM1 LCP5 IMP4 TRM3 PUS1
IV		ribosomal small subunit biogenesis	5.15e-05	NOC4 LTV1 NOP14 NOB1
IV		transcription from RNA polymerase I promoter	0.00081	RPA34 RPC19 RPA49 RPB8 RPA12
IV		ribosome export from nucleus	0.0016	ECM1 NOC2 RIX7 RIX1
IV	tRNA modification		4.98e-05	TRM11 TRM2/NUC2 TRM82 DUS3 TRM1 TRM3 PUS1
IV		RNA methylation	0.00015	TRM11 SPB1 TRM82 TRM1 TRM3
IV		biopolymer methylation	0.00328	TRM11 SPB1 TRM82 TRM1 TRM3
IV		tRNA methylation	0.00043	TRM11 TRM82 TRM1 TRM3
V	cellular localization		9.57e-05	DID2 APM3 SIL1 VTI1 MGE1 TPM2 MAD1 KIP2 FET4 YDR065W SEC28/ANU2 SEC14/PIT1 BIM1 TOM20/MAS20 ATG12/APG12 ACC1/ABP2 MIP6 SRP72 LPE10 COG1 MFT1 VTA1 BSD2 CTP1 VPS66 IST3 SRP14 COX17 RAV2 VPS25 COY1 SEC63/PTL1 MDM10/FUN37 YPT6 NOP53 EMP47 PEX7/PAS7 COG2 VPS28 PAM17 ATG7/APG7 RUD3/GRP1 MIA40 VPS75 NAT3 TIM21 SRP21 DID4 NUP82/HRB187 PIR1/CCW6 PEP12 SEC65 USE1 UPS1 ATG8/APG8 GEA2 COG5
V		intracellular transport	0.0001	DID2 APM3 SIL1 VTI1 MGE1 MAD1 KIP2 FET4 YDR065W SEC28/ANU2 SEC14/PIT1 BIM1 TOM20/MAS20 ATG12/APG12 ACC1/ABP2 MIP6 SRP72 LPE10 COG1 MFT1 VTA1 BSD2 CTP1 VPS66 IST3 SRP14 COX17 RAV2 VPS25 COY1 SEC63/PTL1 YPT6 NOP53 EMP47 PEX7/PAS7 COG2 VPS28 PAM17 ATG7/APG7 RUD3/GRP1 MIA40 VPS75 TIM21 SRP21 DID4 NUP82/HRB187 PIR1/CCW6 PEP12 SEC65 USE1 UPS1 ATG8/APG8 GEA2 COG5
V		establishment of cellular localization	0.00016	DID2 APM3 SIL1 VTI1 MGE1 MAD1 KIP2 FET4 YDR065W SEC28/ANU2 SEC14/PIT1 BIM1 TOM20/MAS20 ATG12/APG12 ACC1/ABP2 MIP6 SRP72 LPE10 COG1 MFT1 VTA1 BSD2 CTP1 VPS66 IST3 SRP14 COX17 RAV2 VPS25 COY1 SEC63/PTL1 YPT6 NOP53 EMP47 PEX7/PAS7 COG2 VPS28 PAM17 ATG7/APG7 RUD3/GRP1 MIA40 VPS75 TIM21 SRP21 DID4 NUP82/HRB187 PIR1/CCW6 PEP12 SEC65 USE1 UPS1 ATG8/APG8 GEA2 COG5
V		protein transport	0.00388	DID2 SIL1 MGE1 TOM20/MAS20 ATG12/APG12 ACC1/ABP2 SRP72 SNX41 BSD2 VPS66 SRP14 VPS25 SEC63/PTL1 YPT6 NOP53 PEX7/PAS7 VPS28 PAM17 ATG7/APG7 MIA40 VPS75 TIM21 SRP21 NUP82/HRB187 PIR1/CCW6 SEC65 UPS1 ATG8/APG8
V		cell organization and biogenesis	0.00035	DID2 STO1/CBC1 RLM1 RSC58 APM3 SIL1 CIC1 RRP45 ACF4 CKB2 VTI1 MGE1 TPM2 MRPL38 DAD2 HHF2 MAD1 KIP2 ASH1 FET4 DFG5 PEX27 YDR065W SEC28/ANU2 SEC14/PIT1 BIM1 BCP1 SDP1 ILM1 RHO2 TOM20/MAS20 ATG12/APG12 ACC1/ABP2 MIP6 SRP72 SAS10 RIM21 NCS2 LPE10 COG1 MFT1 MID2/KAI1 VTA1 BSD2 CTP1 VPS66 RRP46 NOP16 IST3 SRP14 HTA1/H2A1 HHF1 COX17 SLK19 MAK5 SKT5/CAL2 YKU70/HDF1 ESC2 MAK11 PAF1 RAV2 BRX1 IES3 SDO1 PAA…
V	glycogen biosynthesis		0.00011	PCL10 PCL6 GLC8 GLG1 GLG2 GSY1
V		glucan biosynthesis	0.00027	PCL10 PCL6 GLC8 KNH1 GLG1 GLG2 GSY1
V		biopolymer biosynthesis	0.00114	PCL10 PCL6 SKT5/CAL2 GLC8 KNH1 GLG1 GLG2 GSY1
V		polysaccharide biosynthesis	0.00114	PCL10 PCL6 SKT5/CAL2 GLC8 KNH1 GLG1 GLG2 GSY1
V		glycogen metabolism	0.0005	PCL10 PCL6 YPI1 GLC8 GLG1 GLG2 GAC1 GSY1
V		energy reserve metabolism	0.00195	PCL10 PCL6 YPI1 GLC8 GLG1 GLG2 GAC1 GSY1
V		glucan metabolism	0.00113	PCL10 PCL6 YPI1 GLC8 KNH1 GLG1 GLG2 GAC1 GSY1
V		cellular polysaccharide metabolism	0.004	PCL10 PCL6 YPI1 SKT5/CAL2 GLC8 KNH1 GLG1 GLG2 GAC1 GSY1
V		polysaccharide metabolism	0.004	PCL10 PCL6 YPI1 SKT5/CAL2 GLC8 KNH1 GLG1 GLG2 GAC1 GSY1
V		carbohydrate biosynthesis	0.00037	TDH3/GLD1 PCL10 CAT8 PCL6 TDH2/GLD2 SKT5/CAL2 GLC8 GNA1 KNH1 GLG1 GLG2 GSY1 UBC8
V	G-protein signaling, coupled to cAMP nucleotide second messenger		0.00204	RAS1 CYR1/FIL1 RAS2/CTN5
V		G-protein signaling, coupled to cyclic nucleotide second messenger	0.00204	RAS1 CYR1/FIL1 RAS2/CTN5
V		transcription termination from Pol II promoter, RNA polymerase(A) coupled	0.00359	RTT103 SYC1 RAI1 SWD2
V		transcription termination from RNA polymerase II promoter	0.00253	RTT103 SYC1 SUB1 RAI1 SWD2
V		transcription termination	0.0043	RTT103 SYC1 SUB1 RAI1 SWD2
V	SRP-dependent cotranslational protein targeting to membrane		0.00164	SIL1 SRP72 SRP14 SEC63/PTL1 SRP21 SEC65
V		cotranslational protein targeting to membrane	0.00326	SIL1 SRP72 SRP14 SEC63/PTL1 SRP21 SEC65
V		protein targeting to membrane	0.004	SIL1 SRP72 SRP14 SEC63/PTL1 VPS28 SRP21 SEC65
V		SRP-dependent cotranslational protein targeting to membrane, signal sequence recognition	0.00099	SRP72 SRP14 SRP21 SEC65
V		regulation of transcription from RNA polymerase I promoter	0.00204	CKB2 CKA1 CKA2
V	transport		0.00285	CTR1 ZRT1 DID2 PXA2 APM3 SIL1 YPT31 VTI1 MGE1 TPM2 MAD1 KIP2 PHO89/ITN1 HXT2 FET4 MTH1/BPC1 YDR065W SEC28/ANU2 SEC14/PIT1 BIM1 TOM20/MAS20 ATG12/APG12 ACC1/ABP2 MIP6 SRP72 SNX41 LPE10 COG1 MFT1 VTA1 BSD2 YDL119C CTP1 DIC1 VPS66 IST3 SRP14 STF2 COX17 RAV2 ATO3 SUT2 VPS25 COY1 SEC63/PTL1 MCH5 YPT6 MSO1 TAT2/LTG3 HXT7 NOP53 EMP47 PEX7/PAS7 COG2 VPS28 PAM17 COX5B MAL31 MAL11/AGT1 ATG7/APG7 RUD3/GRP1 …
V		establishment of localization	0.00461	CTR1 ZRT1 DID2 PXA2 APM3 SIL1 YPT31 VTI1 MGE1 TPM2 MAD1 KIP2 PHO89/ITN1 HXT2 FET4 MTH1/BPC1 YDR065W SEC28/ANU2 SEC14/PIT1 BIM1 TOM20/MAS20 ATG12/APG12 ACC1/ABP2 MIP6 SRP72 SNX41 LPE10 COG1 MFT1 VTA1 BSD2 YDL119C CTP1 DIC1 VPS66 IST3 SRP14 STF2 COX17 RAV2 ATO3 SUT2 VPS25 COY1 SEC63/PTL1 MCH5 YPT6 MSO1 TAT2/LTG3 HXT7 NOP53 EMP47 PEX7/PAS7 COG2 VPS28 PAM17 COX5B MAL31 MAL11/AGT1 ATG7/APG7 RUD3/GRP1 …
V		peptide or protein carboxyl-terminal blocking	0.0038	PPM1 ATG7/APG7 ATG8/APG8
VI	aldehyde metabolism		1.43e-05	AAD4 AAD16 GLO4 AAD10 MLS1
VI	response to abiotic stimulus		0.00324	FLR1 YRR1 TSA2 PRX1 GLO4 GLR1 HSP82 GAD1 SGT2 PDR1/AMY1 OPY2 YCF1
VI		response to toxin	0.00263	FLR1 GLO4
VI		response to chemical stimulus	0.0033	FLR1 YRR1 TSA2 PRX1 GLO4 GLR1 GAD1 PDR1/AMY1 OPY2 YCF1
VI	response to stimulus		0.00059	HSP26 FLR1 RAD54 RAD59 HSP78 YRR1 TSA2 HSP104 PRX1 GLO4 GLR1 RAD16/PSO5 HSP82 GAD1 MNN4 SGT2 PDR1/AMY1 OPY2 YCF1 ALD3
VI		protein folding	0.00091	HSP26 HSP78 HSP104 SSE2 HSP82 SIS1
VI	main pathways of carbohydrate metabolism		0.00084	PYC1 TDH1/GLD3 GND2 IDP2 MLS1 ENO1
VI		organic acid metabolism	0.00209	FRM2 MHT1 PYC1 CYS4 TDH1/GLD3 GLO4 GAD1 IDP2 MLS1 ENO1 ALD3 SER33
VI		carboxylic acid metabolism	0.00209	FRM2 MHT1 PYC1 CYS4 TDH1/GLD3 GLO4 GAD1 IDP2 MLS1 ENO1 ALD3 SER33
VI		monosaccharide catabolism	0.00242	TDH1/GLD3 YPR1 GND2 ENO1
VI		alcohol catabolism	0.00319	TDH1/GLD3 YPR1 GND2 ENO1
VI		cofactor metabolism	0.00219	GTT2 PYC1 ATP2 GTT1 ISU2 GND2 BNA3 HMX1
VI		iron ion homeostasis	0.00113	ISU2 TIS11/CTH2 MMT1 HMX1
VI		telomerase-independent telomere maintenance	0.00127	RAD54 RAD59 YRF1-1/YRF1
VI		regulation of proteolysis	0.0017	TFS1/DKA1 PBI2
VI		homeostasis	0.00248	TSA2 PRX1 BTN2 ISU2 TIS11/CTH2 MMT1 HMX1
