# Supplementary material for: Global Transcriptome and Deletome Profiles of Yeast Exposed to Transition Metals
Source: PLoS Genet. 2008 Apr 25;4(4):e1000053. doi: 10.1371/journal.pgen.1000053 (PMC2278374; doi:10.1371/journal.pgen.1000053)
Supplement: Table S3 — GIF's were calculated as described under Materials and Methods. aCluster values correspond to the clusters presented in Figure 3. (0.13 MB XLS) [file pgen.1000053.s005.xls]

## Sheet: EC10
Supplemental Table 3
Growth Inhibiton Factors - EC10
Clustera	NAME	Arsenic (400uM)	Cadmium (5uM)	Silver (10uM)	Mercury (19uM)	Chromium (400uM)	Zinc (1000uM)	Copper (5000uM)
III	ADH1	19.2566	3.22145	1.10692	1.72768	1.35145	1.83533	1.97379
III	YML095C-A	11.5733	1.13033	1.05829	1.00097	0.954569	0.985898	0.925124
III	ADK1	4.09336	0.961306	0.960132	0.986541	1.16235	0.979438	1.03738
III	PAC10	3.17306	1.26158	1.06	1.04275	1.02169	1.05141	1.01701
III	YKE2	2.48598	1.15139	1.02549	1.00289	0.984915	0.969912	0.988203
I	CYC8	1.91569	5.38993	0.97688	1.26009	2.49374	1.14771	1.17373
I	RPN4	1.2652	2.40198	0.947826	1.05145	0.910025	0.999984	0.922702
I	SPT20	1.21112	4.2505	1.05469	0.957486	0.984968	0.962444	0.968225
II	PEP7	1.12522	1.70083	0.958943	0.997882	2.2639	2.88832	1.09137
II	VPS34	1.11866	1.34046	1.01627	0.960164	6.47921	6.32154	1.04385
II	ANP1	1.10815	2.62073	1.24547	1.13238	2.20014	1.12023	1.31636
I	YER014C-A	1.1022	6.08646	0.982419	0.986977	3.21021	1.13123	1.02675
II	ISC1	1.09327	1.42869	1.12044	1.0846	2.05568	1.08629	1.08188
II	YEL045C	1.09156	1.35505	1.09309	1.11375	2.94257	1.0346	1.14049
II	SOD1	1.08906	1.23878	1.04347	1.12794	5.35632	1.11128	1.12597
I	MID2	1.08566	2.46754	1.01902	1.07542	1.02549	1.04231	1.0105
II	BEM4	1.07846	1.13193	0.99339	1.01005	2.35868	1.01924	1.02409
II	IES6	1.0626	1.07452	1.08859	1.07348	2.03136	1.05908	1.0995
II	BUD16	1.06142	2.341	1.11607	1.00134	6.05339	1.06224	1.0587
II	SLT2	1.05315	5.2941	0.99944	0.796041	7.32628	0.9798	1.00358
IV	PEP3	1.04966	1.43011	1.04464	0.944418	6.33558	15.5687	1.11153
II	ERG4	1.04882	1.10698	0.988309	1.02258	4.38314	0.995957	1.11447
II	RNR4	1.04756	1.22287	1.00003	0.996631	2.94919	1.12243	1.01154
IV	VMA5	1.04652	0.976751	1.11202	0.988135	4.28411	9.06645	1.06051
II	FYV8	1.04424	2.4686	1.05143	1.05872	1.7811	1.05337	1.04862
IV	CUP5	1.03834	1.18227	1.0855	1.05933	15.1581	71.3573	1.14611
II	GLY1	1.03763	1.19828	1.08926	1.07329	4.52542	1.0173	1.08272
I	YGL165C	1.03312	1.16824	1.02029	1.05368	1.11431	1.00978	27.0409
I	CLC1	1.03138	3.56794	0.970726	0.954655	1.12435	0.973258	1.01693
II	VAM7	1.0305	1.18841	0.949711	1.0756	2.58175	1.10201	1.02952
II	YPK1	1.02902	0.966708	0.955901	0.926103	27.8907	0.959598	0.895032
II	MOT2	1.02595	0.960656	0.990236	1.00831	4.34739	1.04666	1.14047
II	PRO1	1.02571	1.1075	0.981212	1.00166	4.49119	0.94409	1.01236
II	PRP18	1.0252	1.97604	1.0514	1.15577	2.93137	1.19514	1.19914
II	NPR2	1.02477	1.28783	1.07424	1.02173	10.648	1.04237	1.04238
II	TRP5	1.02401	1.01549	1.01435	1.02127	2.48908	1.05113	1.16505
II	SAM1	1.01708	1.21191	1.02414	1.05516	33.1731	1.02441	0.97232
II	HEM14	1.01565	2.15971	1.05191	0.984798	1.76459	1.04944	1.00404
II	VPS33	1.01355	1.01311	0.938462	0.979577	3.71283	5.12913	0.967972
II	AKR1	1.01301	1.57671	0.923905	0.947005	2.22407	0.928014	0.946411
IV	VMA9	1.0099	1.11556	0.976438	0.994727	10.9322	62.7655	0.993519
II	YLR235C	1.00896	0.978554	0.996175	0.966826	2.47912	0.945459	1.11956
II	RCS1	1.00621	0.985832	0.976728	1.01309	3.94712	1.02146	1.05077
IV	VMA22	1.00589	1.0889	1.06655	0.81859	14.3098	137.991	1.07338
IV	VMA7	1.00557	1.08683	1.00909	1.0228	13.095	40.1689	1.10699
II	END3	1.00146	1.18749	0.97442	0.952769	4.58541	0.987685	1.00585
II	SNF8	0.999193	1.05238	1.06851	0.992462	2.19096	1.08453	1.00578
IV	YOR331C	0.997314	1.01836	0.962701	0.986741	13.5802	88.2491	1.02136
I	OCH1	0.994092	1.41419	1.01545	0.975734	1.85916	1.0432	17.9151
IV	VMA4	0.992398	1.0121	1.05573	0.936718	12.9304	28.5808	0.979822
II	CCR4	0.991498	1.04059	1.07871	1.01127	2.29558	1.06767	0.988825
II	RGD1	0.991044	2.03917	1.00801	0.972478	1.67363	1.0416	0.979764
II	PEP12	0.990987	1.4876	0.998688	0.977142	1.75993	2.02881	1.01792
I	CUP2	0.989971	1.14245	0.993689	1.00499	1.06447	0.950888	46.2497
I	HAC1	0.989221	4.47091	0.969178	1.02645	0.90247	0.980858	0.983084
IV	VMA2	0.986756	1.04305	0.969048	0.942683	14.0193	40.0676	1.01875
II	TPD3	0.985702	1.21535	1.13766	1.0249	11.4916	1.11953	1.06819
II	SLM5	0.98527	1.11991	1.00273	0.965886	2.324	1.10108	1.09424
I	SNF2	0.983142	3.40791	1.08206	1.02426	0.79166	0.908825	1.11787
I	VPS24	0.982403	2.8653	0.993023	1.04508	1.31934	1.25248	1.07866
II	YNL140C	0.979828	2.27734	1.01022	0.961575	20.3765	0.96699	2.19253
II	MDM20	0.97954	1.04646	1.02897	0.971287	5.61984	1.04661	1.02522
II	YGL007W	0.977833	1.22212	1.02584	1.03713	2.13736	1.00067	1.09953
I	SWI3	0.976195	2.75039	0.929796	0.890078	0.88329	0.947856	1.03357
II	MNN9	0.975845	1.50728	1.01525	0.907833	3.2992	0.99392	1.75303
IV	VMA8	0.974514	1.16217	1.05177	1.00267	15.0818	49.2278	1.00749
I	BCK1	0.971609	8.0006	0.908893	0.898411	3.72757	1.06237	0.957571
II	CYS3	0.970339	0.885809	1.0557	1.06604	21.9313	1.0187	1.31472
IV	PKR1	0.965903	1.23413	0.962611	0.925703	1.41434	8.39618	0.940623
II	DSK2	0.9643	0.9757	0.770996	1.40195	0.771571	2.44118	0.929493
II	VPS16	0.963835	1.53764	0.936799	0.929285	10.049	4.66178	1.02402
IV	VMA6	0.962378	1.09643	0.971638	0.979	16.5123	65.776	0.972847
II	IMP2'	0.959802	1.00492	0.989171	1.03728	87.0057	0.999805	1.1493
I	YFL032W	0.952888	3.7269	0.9737	0.990844	0.848204	0.979471	0.968048
II	BEM1	0.952158	0.998307	1.14489	0.892338	3.73444	0.977294	0.922122
IV	YHR039C-B	0.950407	1.45939	0.955672	1.19679	20.4944	99.0364	0.930084
IV	PPA1	0.947284	1.1162	0.998097	0.98919	15.5444	73.5757	1.09658
II	YDJ1	0.945503	0.949175	1.00987	0.946936	4.21973	1.06784	0.977995
II	VRP1	0.942651	2.83138	0.924056	0.80558	5.32803	0.856577	0.876131
II	NOT5	0.942613	1.00351	0.981817	0.942784	4.1496	0.953981	1.34718
II	RNR1	0.938522	2.01473	0.994664	1.04909	1.51969	1.25638	1.10997
II	HOM6	0.928394	0.925224	0.960119	1.00461	4.52439	1.08892	1.03474
II	RMD11	0.927917	1.11603	0.91225	0.814207	8.02546	0.941524	0.934039
I	IRE1	0.925732	2.70875	0.907295	0.73046	0.917732	0.921177	0.898175
IV	VMA21	0.919144	1.11077	0.963641	0.960703	14.3549	73.8325	1.0492
IV	VPH2	0.914476	1.06902	0.989946	0.943321	15.0646	103.684	1.00801
II	CYS4	0.906987	0.901038	0.986518	1.01886	5.47652	0.950191	1.75213
IV	VMA13	0.906355	0.951914	0.919403	0.889425	10.8024	43.3159	0.92731
II	BUR2	0.896004	2.03557	0.955345	1.03923	1.64882	1.00345	1.01642
IV	YNL296W	0.846935	0.859383	0.891379	0.960712	2.05976	16.3721	0.827215

## Sheet: EC50
Supplemental Table 3
Growth Inhibiton Factors - EC50
Clustera	Gene	Arsenic (1250uM)	Cadmium (25uM)	Chromium (900uM)	Copper (7000uM)	Silver (20uM)	Mercury (49uM)	Zinc (2000uM)
I	BEM1	1.00968	1.54389	2.98246	0.891826	48.1841	0.891019	0.939616
I	SLM5	8.32477	1.72085	6.57215	1.05174	0.974874	1.03387	1.01533
I	URE2	13.469	2.27027	11.2091	0.994112	0.976443	0.936175	0.966785
I	IMG2	2.71114	1.56882	1.36157	0.874522	0.957768	0.95608	1.01702
I	YJL131C	2.45942	1.5631	0.978998	1.01942	1.02975	1.04297	1.13445
I	GIM4	2.35985	1.2306	1.35657	1.37902	1.11216	1.02599	1.00377
I	PMR1	2.21799	1.26277	1.20865	1.03492	1.03103	0.997618	0.929275
I	ARR1	2.24863	0.981428	0.798881	1.02258	0.995313	0.900756	0.949138
I	MAL31	3.02917	1.25433	1.46629	0.889647	0.965091	0.948435	1.07229
I	PHO85	3.13533	1.04706	1.295	1.054	0.983442	0.989183	1.01815
I	SSD1	4.38765	1.15052	1.14502	1.02329	0.955286	1.03035	0.948574
I	LST7	4.79279	1.15549	1.05762	0.939713	1.00985	0.980671	1.24183
I	DEG1	3.67594	1.25202	1.16513	1.03119	1.03017	0.959934	0.940459
I	LST4	4.29856	1.31661	1.02923	1.02826	1.03397	1.03761	1.13412
I	ARR3	3.46742	0.999101	0.816153	0.976341	1.00977	0.922418	0.935782
I	CYC8	52.9891	20.7554	3.05651	2.50339	1.19565	1.329	1.15348
I	YDR136C	8.71993	5.35582	1.1416	1.0429	0.938765	1.10708	1.23186
I	NGG1	6.92724	2.83708	0.811798	0.765726	0.919774	1.05039	0.793916
I	ADA2	10.1289	4.86261	0.635769	0.949391	0.992648	1.01632	0.908598
I	VPS45	34.9316	1.04384	2.79786	2.92641	1.01025	0.918513	13.9254
I	MRPL27	13.6549	1.76722	3.63334	0.996427	0.969455	0.936432	1.02708
I	REG1	9.5905	1.38019	0.997508	0.950513	0.972987	0.980803	0.928238
I	YKE2	14.9961	1.40665	0.850446	2.52533	1.06065	0.985955	0.908642
I	RPB9	16.0221	3.1424	1.84281	0.937957	1.0349	0.921622	0.888449
I	PFD1	16.4521	4.36577	1.22072	1.10301	0.969497	0.958422	1.08981
I	SSN8	17.6232	3.01938	0.835707	1.88027	0.969166	0.96324	0.936825
I	ADH1	189.695	36.1223	24.5775	2.13568	1.48411	2.59066	2.66443
I	IRA2	14.6124	2.95775	2.08507	0.983759	0.959365	1.03715	2.81366
I	TUP1	43.697	4.4501	2.15889	0.687717	0.756195	0.802366	0.594033
I	BCY1	90.6845	7.39475	2.31806	0.950909	1.03231	1.06118	0.988498
I	YML095C.A	39.0689	2.65066	2.94845	1.88796	1.12784	0.833695	0.990749
I	SRB8	82.2258	3.01198	0.775338	1.66964	1.03482	1.00343	1.10043
I	ADK1	87.4718	1.16568	1.80656	1.09568	0.957692	1.00062	0.935208
I	SSK2	83.4043	1.22848	1.06904	0.800027	0.930497	0.855102	0.88328
I	HOG1	185.501	0.9743	0.89648	0.852946	0.960415	0.992826	1.35516
I	BUL1	146.864	1.17797	0.834856	0.9671	0.994519	0.975658	1.01088
I	YDJ1	180.795	1.04877	9.67226	0.944525	1.01764	0.954103	0.922576
I	SSK1	61.4569	1.42582	1.35499	1.02416	1.02911	1.03369	4.45293
I	PBS2	34.712	1.33438	1.17216	1.01822	1.01831	0.944059	0.999625
I	SUR4	28.534	1.05826	1.10238	0.960183	0.918634	0.98974	1.10403
I	SIN3	37.7785	1.94101	0.934264	0.864829	0.99063	1.02854	1.10337
I	PAC10	19.2324	1.60842	0.944803	0.900236	1.04378	0.978037	1.06099
I	PPZ1	13.5403	1.30269	0.673072	0.850481	0.967386	1.02618	1.02686
I	MON2	44.4845	1.19148	1.57367	4.92194	0.937782	0.969578	3.46758
II	CLN3	0.93538	2.891	1.68135	11.0087	0.982452	1.00932	1.00299
II	MNN10	1.20384	10.9631	2.03512	28.7745	1.0462	1.05629	1.70477
II	SWA2	0.928955	1.47375	0.741077	16.5232	0.897669	0.937145	0.854376
II	CHC1	0.977216	2.99093	1.78541	36.6431	0.953531	0.927108	1.26498
II	YGL165C	1.23289	1.24872	1.0056	62.7615	1.061	1.09156	1.03929
II	CUP2	1.04184	1.34395	0.981663	72.5857	1.04694	1.01477	0.971074
II	KIN3	0.825507	1.26749	0.739713	10.733	1.06828	1.05093	0.976626
II	YMR291W	1.08952	1.55292	1.05746	10.7963	1.02442	1.16205	1.01239
II	YJR116W	1.10636	1.1073	0.724069	9.58461	0.998724	0.985385	1.16787
II	TRK1	0.781781	1.05284	1.32036	13.4357	0.92883	0.919066	2.87426
II	HAL5	0.853829	1.08029	0.672606	11.0106	0.972818	0.921911	1.8581
II	SAC6	1.40507	1.42527	6.07873	28.4738	0.843047	0.874608	0.830848
II	ERG4	1.22248	1.26276	8.3491	26.1839	1.03299	1.04355	1.15203
II	ARC18	0.897217	2.40909	14.5568	38.5621	1.07279	0.974233	0.912137
II	END3	0.932625	2.07076	12.6618	27.3627	1.04373	0.945384	1.07857
II	OCH1	6.79137	2.04665	6.47033	61.8294	1.04878	3.9496	20.3578
II	VPS54	0.833044	1.15942	1.58717	5.7224	0.854694	0.944148	2.60799
II	YJL028W	0.90666	1.1744	1.4965	11.8782	0.992676	1.00288	7.20562
II	SMI1	4.21944	1.18492	1.62312	7.68129	1.10085	1.159	1.06221
II	CNE1	1.005	1.31115	0.798195	3.5941	1.0549	1.0504	1.12776
II	MSN5	0.918033	1.13768	0.891116	3.04786	0.961012	0.980305	0.910331
II	BUD14	0.980889	1.2255	0.748052	4.53756	1.00393	1.03259	1.12974
II	YAL058C.A	1.14274	1.07399	0.667209	4.04909	1.05438	1.02659	1.08856
II	JSN1	1.02741	1.22052	0.527003	4.15438	1.04202	1.04958	1.07129
II	ERD1	0.930228	1.01655	0.953468	3.79628	0.953061	1.01321	0.922271
II	YCL060C	0.978666	1.36721	1.00151	3.73206	0.96368	0.94168	0.887096
II	ERP2	0.926407	1.51438	0.830052	4.6095	0.977348	0.996146	1.12338
II	YML081W	0.923433	1.42912	0.880034	4.1978	0.995727	1.01904	1.01811
II	PIN4	1.07802	0.955982	0.523048	6.22048	0.890048	0.849175	0.970381
II	ZUO1	0.866745	1.04969	0.818393	5.49066	0.959908	1.00303	0.997666
II	TCB3	1.06742	1.34452	0.753655	6.46573	1.04596	1.0227	1.11797
II	DAL81	1.01728	1.40844	1.12994	8.38894	1.07038	1.09307	1.11475
II	YNL120C	0.858874	1.40292	1.42078	8.50134	1.09543	1.005	1.14093
II	NCS2	0.894634	1.3029	2.13118	8.82658	1.10653	0.984954	1.45622
II	YFR039C	0.992676	1.30725	1.03906	4.58238	0.977243	0.976252	0.926895
II	YMR315W	0.917003	1.47295	1.22899	5.51269	1.0364	0.911324	1.01221
II	ERG6	0.977043	1.45425	1.31723	6.46929	0.952041	0.983995	1.42794
II	VPS27	0.76075	2.56326	1.19847	4.60973	0.960323	0.843085	1.01896
II	CSG2	0.83553	2.168	1.29523	3.12705	0.946404	0.911926	0.932815
II	HOC1	1.17043	2.1822	1.21497	2.84404	0.991292	1.03702	1.10191
II	YLR169W	1.08602	1.80336	1.00434	2.76232	1.01657	1.06549	1.01591
II	PEP1	0.922044	1.01226	0.626466	2.05439	0.998994	0.894824	0.987355
II	EDE1	1.00581	1.1877	0.606082	2.23172	1.13257	1.03412	1.06694
II	SAC7	0.975304	0.964227	0.763805	2.29843	0.988448	1.01536	0.903703
II	HIR1	1.05331	1.09918	0.8383	2.01485	1.01673	0.912043	0.999029
II	RTN1	1.09941	1.22105	0.884458	2.05816	1.01159	1.05198	0.93102
II	YJR087W	1.01394	1.23621	0.87361	2.16878	1.01911	1.02978	1.06438
II	CIN5	1.04392	1.34883	0.913515	2.13034	1.0201	1.08478	1.07716
II	YHR210C	1.21321	1.32073	1.13731	2.2811	1.00759	1.022	0.990679
II	SKT5	1.062	1.44357	1.02619	2.33647	1.07818	1.01882	1.04377
II	YLL020C	1.03585	1.44985	1.10793	2.49799	1.03395	1.05461	1.13235
II	APD1	0.92481	1.47911	1.14989	2.39636	0.991568	0.932203	1.01187
II	RPL20B	0.868471	1.40459	1.13286	2.15962	0.988728	1.00632	1.0248
II	FRE4	1.17086	1.62268	1.03433	2.35364	1.0009	1.05184	1.12425
II	PSD2	1.08478	1.44867	1.40369	2.41053	1.08991	1.02646	1.07072
II	DCG1	1.12017	1.38271	1.24984	2.20432	1.06807	1.05937	1.11977
II	YNL105W	1.0092	1.25028	1.26593	2.13608	1.07447	1.09636	1.17731
II	YDR455C	0.869391	1.21202	1.10522	2.25601	1.02973	1.06497	0.996123
II	NCS6	0.948386	1.16858	1.0593	2.28384	1.0015	1.0267	1.04113
II	INP52	0.936061	1.26744	1.19561	2.3203	1.03339	1.03735	1.15825
II	LSP1	0.929749	1.1374	1.09568	2.46041	1.02768	0.999038	1.0398
II	VPS8	0.8361	1.65853	1.27263	2.94636	0.983557	0.999942	1.13107
II	FUN19	0.932582	1.52307	0.897198	2.84443	0.995551	1.05664	1.09131
II	YDL146W	1.05029	1.15476	1.13379	2.76617	0.981473	0.971145	1.0554
II	NHX1	0.907151	1.33122	1.18827	3.09705	1.04815	1.10049	1.06673
II	SAT4	0.990484	1.21451	0.897753	2.66904	0.925936	1.00445	0.894198
II	YKL206C	1.0254	1.45222	1.05269	3.05477	0.98522	0.996702	1.14016
II	SIW14	0.892106	1.21887	0.980926	2.68936	0.921628	0.875834	0.833626
II	YNR029C	0.906116	1.22985	0.872113	2.64842	0.923317	0.855784	0.883972
II	SRO7	0.931149	0.967957	1.19762	2.93072	0.958098	0.972026	0.878837
II	YOL075C	1.12719	1.70779	1.74006	3.48122	1.25432	1.12938	1.78286
II	SAC1	2.14633	1.10122	1.11721	2.9966	0.971078	1.00594	1.16598
II	VPS64	1.02922	0.970468	2.31785	2.31412	0.935194	1.0526	0.879556
II	SPF1	1.32473	1.67522	2.8623	3.01637	1.15373	1.04992	1.07
II	VPS9	0.837213	1.48384	2.84581	2.29924	1.03704	0.932562	1.01939
II	SNF7	0.724572	1.48551	2.56034	3.46536	0.97883	0.927462	1.41363
II	UME6	1.17265	1.14847	1.45347	2.00863	1.03479	1.04676	0.910178
II	YGL231C	1.0521	1.39462	1.54834	2.08854	1.06077	1.00661	1.06725
II	OCA1	1.06889	1.32051	1.4656	2.03833	1.07447	1.08953	1.16467
II	GUP1	1.13054	1.28308	2.05886	2.75713	1.08729	1.04393	1.05779
II	VPS1	0.905234	1.14626	1.59095	2.15213	0.961654	1.04546	1.04834
II	BNI1	1.13139	1.86736	2.20677	2.03619	1.1725	1.03959	1.30957
II	PUF3	1.10994	1.73839	2.08352	2.00503	1.00328	1.02001	2.13777
II	NPT1	1.02819	1.19026	1.82347	2.00401	0.86525	0.907474	1.78159
II	CYS3	2.01574	5.42692	7.58788	13.2638	1.05027	1.00034	1.0446
II	YNL140C	5.61837	9.77817	21.2448	25.3742	1.75606	1.93567	1.2883
II	SHP1	1.10261	1.01376	3.27629	5.18997	0.949477	0.755262	0.879775
II	TPM1	1.36343	2.14816	5.02063	7.50387	1.22134	1.07964	1.25598
II	RVS161	1.02463	1.16786	3.11398	3.38738	1.03473	1.01574	0.914265
II	SIN4	1.22177	1.40381	4.62179	5.23193	1.0429	1.03646	1.05506
II	YPK1	7.08998	1.16442	30.5906	24.3963	1.01228	0.943256	1.46759
II	SHE4	0.866519	1.36871	9.52222	7.58173	1.00178	0.957387	0.881811
III	TPD3	2.5141	15.7408	11.5108	1.10909	1.20471	1.05433	1.96396
III	SLT2	1.13551	18.2734	8.93623	0.940856	1.06828	1.01969	0.968638
III	SNF5	0.792038	4.91315	2.52216	1.08074	0.924225	0.981538	0.886282
III	FYV8	1.06633	6.72989	2.9055	1.03213	1.05316	0.974791	1.0767
III	GSH2	0.965612	6.41409	4.03616	0.991617	0.984691	0.975575	1.09243
III	IRE1	0.961023	11.2934	0.731756	0.946851	0.9574	0.933314	0.947454
III	YFL032W	0.881098	17.6308	0.84493	1.06868	0.940596	1.01	1.05966
III	HAC1	0.959265	20.2269	0.9279	1.09328	1.00327	1.03777	1.05471
III	YLR331C	1.09619	20.5238	0.887194	0.967395	0.993996	1.11054	0.965464
III	MID2	1.24367	25.4615	1.14704	0.995772	1.01831	1.09819	1.06984
III	GSH1	1.02067	15.5431	0.964106	0.942432	0.993502	0.926277	0.990643
III	BCK1	0.914194	41.1142	2.87215	0.816892	0.956349	0.942481	2.753
III	YDL203C	1.03176	9.1405	1.22507	0.966408	0.97456	1.01022	0.999386
III	SWI3	1.23308	8.1475	0.756584	0.90798	0.975456	0.909044	0.936487
III	MNN11	0.803424	12.0717	1.63685	1.92197	1.05281	0.937386	1.55811
III	SPT20	2.78585	14.8025	1.35112	0.929497	1.10163	0.950441	0.917368
III	YCF1	4.381	7.23684	0.945409	0.959416	0.964704	1.12296	0.97875
III	GCN5	3.25035	6.99546	0.989512	0.995767	0.998586	1.09683	0.862864
III	SSN3	3.43934	4.32153	1.01419	1.55845	1.04106	1.00094	1.07566
III	YER014C.A	3.02192	9.51344	3.19563	1.02914	1.0522	0.977817	2.03739
III	RNR1	1.90873	7.68418	2.0449	1.03876	1.00716	0.990043	1.06019
III	FAB1	0.859551	7.79782	2.6764	0.960542	0.977419	0.885597	0.932103
III	CLC1	3.22	11.1525	1.31398	2.73612	1.04818	1.02874	1.15685
III	SPT7	1.59337	5.34293	0.890713	1.15255	1.07995	1.03108	0.957342
III	RPN4	1.40265	5.22454	0.912307	1.07415	0.973803	1.052	0.955992
III	SNF6	0.981309	6.3246	1.26614	1.156	1.10065	0.997843	0.890741
III	SNF2	0.920113	6.10173	0.826269	1.08283	0.996884	1.0028	1.01344
III	YML013C.A	0.7872	5.1982	1.04062	0.823068	0.992909	0.954672	1.1652
III	SPC72	0.891978	4.76278	1.37433	0.790845	1.03185	0.89416	0.944921
III	YDR532C	0.858523	4.41716	1.37522	0.957393	0.90628	0.929262	0.980482
III	YJL075C	0.78392	4.30602	1.5066	0.861456	0.911682	0.848972	0.890327
III	ADO1	0.951439	4.858	1.81318	1.01288	0.980029	1.00261	1.10058
III	FPS1	0.735804	4.05913	1.72737	0.94365	0.961229	0.966065	0.977772
III	DBF2	1.14612	4.46793	1.33344	0.919117	1.0044	1.00293	1.39455
III	PMT2	0.806588	4.23649	1.12988	0.970816	1.05059	1.13059	1.07955
III	LSM1	0.834368	4.22925	1.02341	0.889776	1.0068	0.991898	1.06764
III	SIM1	0.908022	4.47978	0.929398	1.04013	0.940976	0.971458	1.19821
III	RGD1	0.954579	4.42568	1.252	0.938107	1.07035	0.857016	1.10094
III	RPL14A	1.05778	4.54724	1.24073	1.13427	1.01443	0.988153	1.04696
III	VPS66	0.943072	4.07556	1.03494	0.913783	0.932363	0.836993	0.853267
III	BUD23	0.868725	3.58982	1.21124	1.21122	0.972881	0.943312	1.27814
III	DHH1	0.939931	3.63849	1.19436	0.943244	0.995425	0.903545	1.29347
III	DOA4	1.1668	3.39094	0.827476	0.934158	0.995793	0.974724	0.912791
III	RPL23B	0.927095	3.12217	0.632055	0.902474	0.863078	0.941098	0.858485
III	SHO1	1.06387	3.00656	0.632977	0.948262	0.962111	0.986391	0.864315
III	YGR272C	0.905506	3.12112	0.859037	1.06891	1.07614	0.97299	0.849567
III	YGL250W	0.920086	3.18714	0.863035	0.984843	1.07408	1.03275	0.997768
III	YLR407W	0.981236	2.93025	0.786066	0.892207	0.948246	0.988018	0.91769
III	MRPL8	0.985924	3.012	0.836893	0.961722	0.909553	0.900663	0.912845
III	BFR1	0.956644	3.16609	0.800116	0.942373	0.94944	0.959826	0.952064
III	CEM1	0.903982	3.53766	1.12944	0.885051	0.861385	0.850457	0.918878
III	HFI1	1.10341	3.77313	1.19249	1.12545	1.05566	1.0176	0.99999
III	MIH1	1.05175	3.60085	0.899119	1.214	0.980074	0.984597	1.03189
III	AAT2	0.842334	3.60529	0.887923	1.05051	0.981639	0.98349	1.03817
III	RLM1	0.978964	3.85746	0.997122	1.03869	0.955179	1.01624	0.990884
III	BUD32	0.824133	5.40156	2.63166	0.884934	0.927845	0.917911	2.62699
III	PRP18	3.59937	8.3156	3.18679	1.66136	1.06382	1.44286	2.82295
III	SEC22	3.06352	10.1877	2.14798	0.995808	1.03398	0.944862	5.022
III	YDL045W.A	2.13119	2.71279	2.11466	1.03181	0.911313	0.916107	0.932882
III	HEM14	2.22287	2.34712	2.06142	0.956363	1.04604	0.943521	1.11613
III	YDR442W	1.74627	2.88644	1.5832	1.40309	0.932598	0.909105	0.931802
III	YBL046W	1.09397	2.10094	0.996545	2.26102	1.15984	0.955535	1.04996
III	WHI2	0.920688	2.10322	0.713311	2.00338	0.968816	0.981867	0.963128
III	GRR1	1.08412	2.00616	0.922044	1.47103	1.06123	1.03505	1.01711
III	YMR003W	0.821768	2.08387	1.05137	1.58019	0.965583	0.980461	0.884258
III	FUN12	0.763517	3.04914	0.898448	1.22015	0.861509	0.923167	1.75415
III	YKL121W	1.40406	3.09583	1.31865	1.07773	1.06884	1.02548	1.82092
III	YNL080C	0.932821	3.21382	1.42278	0.934122	1.10717	1.09631	2.44558
III	ROX3	0.995253	2.96983	1.51805	1.82058	1.09749	0.9596	0.920709
III	BRO1	0.853598	2.51037	1.70897	1.5091	0.939181	0.971248	0.872758
III	VPS24	0.992239	3.96926	1.53189	1.97658	1.00151	0.995593	1.22703
III	PER1	1.0672	2.88576	1.61764	1.01593	1.00763	0.970144	0.99431
III	NHP10	1.06775	2.77285	1.67897	1.04431	1.02168	0.945086	0.979124
III	RMD1	0.911826	2.60092	1.52971	1.03118	1.02449	0.930659	0.943362
III	ASF1	0.882781	2.54904	1.45183	0.914082	0.953528	0.942877	0.969746
III	YJL175W	0.944851	2.61836	1.42852	0.873942	0.99767	0.966124	0.842224
III	CHD1	1.03959	2.86613	1.8054	0.925418	0.952164	0.99038	0.97266
III	DID4	0.908404	3.20763	1.67503	1.26642	1.02426	0.99995	1.32649
III	BUR2	0.781086	2.91107	1.91826	0.830944	0.922932	1.11423	1.31539
III	YPR133W.A	0.919656	2.99824	1.83996	0.965652	0.988359	0.940554	1.25798
III	MMS22	0.892293	3.71445	1.67489	0.915157	0.996865	0.965631	1.47251
III	ISA1	0.741988	2.78566	1.33613	0.863471	0.841583	0.852841	0.924338
III	VAC14	0.809836	3.31725	1.50899	0.965683	0.946371	0.960931	0.972247
III	ARP5	0.85993	3.0492	1.53714	0.907348	0.966594	0.956603	0.841584
III	NUP84	1.0164	2.31132	1.66185	1.08781	1.31716	0.999483	1.18389
III	PIG2	1.13854	2.02869	1.54068	1.15374	1.15013	1.03639	1.1292
III	LOS1	1.0605	2.05473	1.41793	0.944464	0.971351	0.998311	1.20932
III	MTM1	1.03549	2.1026	1.58729	0.958422	0.964711	0.897279	0.939886
III	MAM3	1.12343	2.08478	1.75215	1.05332	1.0654	1.03581	1.15529
III	RTF1	0.921715	2.38042	1.83262	0.91493	0.998817	1.00775	0.987312
III	CBC2	1.01416	2.67239	2.05431	1.01955	1.04033	1.03782	1.47876
III	YEL033W	0.943014	2.32379	0.549868	1.0332	1.0974	0.97139	1.01867
III	UBP6	0.899758	2.2085	0.46337	1.06397	0.988854	1.0395	1
III	GRE3	1.07598	2.32197	0.663521	0.958974	1.02041	0.971157	0.979887
III	YDR509W	0.882999	2.40234	0.653603	0.921694	0.92875	0.943385	0.938903
III	MEF1	0.780446	2.42848	0.720541	0.941786	0.982719	0.950661	1.01442
III	LTE1	0.970048	2.66	0.906067	1.04016	1.03034	1.03182	0.910944
III	PHO2	0.920408	2.59181	0.848233	1.00237	1.06664	0.929186	0.909789
III	YDL094C	0.920479	2.36834	0.797485	1.04218	1.00756	1.02632	0.897376
III	RAD6	0.912196	2.42044	0.780101	0.993579	0.994234	1.00182	0.946025
III	YGR160W	0.921003	2.53141	0.790314	1.07453	1.01453	1.01172	0.998059
III	RPS24B	0.890993	2.38524	0.905911	0.961831	0.989808	0.927716	0.918709
III	YLL044W	0.912732	2.44232	0.916322	0.950536	1.01641	0.987477	0.978685
III	LSM7	0.909008	2.32033	0.900448	0.922344	1.00126	0.968352	0.898748
III	HAL9	1.11241	2.65183	0.986565	0.989148	1.03868	1.08379	1.00903
III	ATX2	1.09094	2.4918	0.94043	1.0657	1.00163	1.01308	0.98114
III	YOR093C	1.07266	2.57248	0.844471	1.04973	1.00222	1.04329	0.995168
III	SYN8	0.947506	2.46224	0.840132	0.941083	1.00843	1.04552	1.09346
III	DOA1	0.93983	2.34276	0.821533	0.949142	0.984982	1.07383	1.04196
III	YGR219W	0.841398	2.02386	0.713656	0.818074	0.900781	0.898588	0.980399
III	TDH1	0.997142	2.22089	0.880244	1.03866	0.993288	0.99139	0.953924
III	MRP17	0.924912	2.0915	0.772613	0.981367	0.922734	0.888828	0.917507
III	YIM1	1.10373	2.33144	0.993859	0.997507	1.0194	0.979416	1.12638
III	TPK1	0.979933	2.14838	0.854128	0.957562	0.974547	0.957452	1.03219
III	YPR076W	1.01011	2.21842	0.830553	0.956617	0.963398	0.925395	1.00754
III	PRS3	0.940153	2.05442	0.71736	0.957565	1.01389	1.02621	1.0169
III	MRPL10	0.977379	2.0049	0.777256	1.01398	0.996623	0.961611	0.965442
III	SLS1	0.818332	2.03534	0.747082	0.933213	1.09904	0.945494	0.99175
III	YLR149C	0.833707	2.13028	0.714193	0.879168	1.05825	0.912004	0.917138
III	SSN2	1.03289	2.30191	0.861223	1.27931	0.995617	1.00691	1.01848
III	FMC1	0.817316	2.2427	0.899305	1.3137	0.967743	0.947741	0.963954
III	SRC1	0.889606	2.50886	0.919936	1.27317	0.968945	0.992995	0.893883
III	DEF1	0.766718	2.03865	0.955523	1.02031	0.922882	0.887836	0.893017
III	YNR005C	0.809592	2.10919	1.0643	1.15494	0.939804	0.88125	0.89763
III	RPS4A	1.02172	2.8983	0.716929	0.823899	1.07019	1.0702	1.17436
III	YDL118W	0.913341	2.8503	0.920388	0.93856	0.964757	0.926899	1.12813
III	HOF1	0.89757	2.82544	0.909804	0.969801	1.0273	0.922649	1.07682
III	MNN5	0.919454	2.63912	0.908393	0.969544	0.989422	0.918959	1.04606
III	CAF17	0.880581	2.52316	0.937664	0.893956	0.926809	0.973959	1.02561
III	YLR232W	0.936359	2.69769	0.90082	0.938244	0.941999	0.967564	0.963573
III	SAM37	1.0903	2.88225	0.987288	0.988677	0.994679	0.990284	1.14136
III	SEC72	1.29273	3.18436	0.965344	1.14212	1.07827	1.13003	1.2095
III	PFK26	1.05219	3.1746	1.13783	1.09202	1.01692	1.03889	1.03469
III	ISA2	0.782126	2.65959	0.909671	0.946028	0.883623	0.849595	0.856974
III	WHI3	0.807228	2.81744	0.92987	0.960114	1.01041	0.986288	0.952235
III	STE20	0.961277	2.6855	1.04359	0.954061	0.910623	0.948647	0.939066
III	RAD27	0.989723	2.8332	1.08596	1.01227	1.05071	0.95229	1.00087
III	FBP26	1.05181	2.78006	1.21724	0.994964	0.939648	0.992744	1.03011
III	TPP1	0.945281	2.63617	1.19216	0.968894	0.991957	0.993437	0.996469
III	PIN2	1.00001	2.52251	1.04466	0.944549	0.915075	0.935076	1.01665
III	IES3	0.873262	2.76759	1.24821	1.00491	0.916788	0.961716	0.990584
III	VAC7	0.850293	2.72575	1.11635	0.963249	0.952146	0.928608	0.930701
III	ADE12	0.929205	2.89906	1.20723	0.934239	1.01584	1.03382	1.01893
III	YJL150W	1.3154	2.02112	0.81898	0.946289	0.920337	0.957642	1.04279
III	YKL076C	1.10142	2.05229	0.857029	0.984297	1.05428	1.06434	1.27868
III	MET28	1.23423	2.08754	0.952101	1.02522	0.985083	1.00645	1.20809
III	MMR1	1.13187	2.01087	0.914137	0.983768	0.96886	1.05435	1.07476
III	EXG1	1.19905	2.00372	0.82645	1.07863	1.04002	1.10631	1.07938
III	YOS9	1.12098	2.3434	1.20537	0.909428	1.02321	0.947127	1.01038
III	SGF73	1.1562	2.46355	1.03703	0.967677	1.05823	0.972895	1.04505
III	YAP3	1.22834	2.42878	1.04815	1.01942	1.04855	0.991179	1.03039
III	ACF4	1.24412	2.35902	1.04011	0.954061	0.98661	1.05143	1.17444
III	MED1	1.16705	2.03283	1.03708	0.976215	0.991643	0.922148	1.00915
III	HMO1	0.785568	2.13883	0.988335	0.916517	0.986433	0.933686	0.892746
III	PAT1	0.889556	2.15422	1.01896	0.784472	1.01542	0.945007	0.951699
III	IES5	0.894836	2.18062	1.0457	0.910328	1.0136	0.998122	0.986297
III	SWE1	0.912608	2.21087	1.06253	0.893433	0.949012	0.923707	1.00999
III	YKL200C	1.04261	2.33306	1.03522	0.922366	0.978045	1.02664	1.10075
III	COX15	1.03148	2.38988	1.12886	1.05895	1.00067	1.00011	0.965626
III	OPY2	0.981392	2.38967	1.07511	0.966433	0.991435	0.901358	0.946258
III	POT1	0.940624	2.61556	1.11539	1.00777	1.03243	1.02563	1.08662
III	YML033W	0.887592	2.46847	1.02252	0.90338	0.985536	0.971437	1.07832
III	MTG1	0.799861	2.01881	0.95001	0.879389	1.10778	0.887062	0.974655
III	YIL077C	1.03661	2.17234	0.977707	1.28652	1.14599	1.06646	1.10535
III	GPB2	1.02148	2.00062	0.995656	1.00227	0.969051	0.971119	1.09004
III	RHR2	1.04893	2.24411	1.01505	1.07873	1.06829	1.00119	1.10199
III	BNR1	0.957157	2.01759	0.916292	1.02653	0.982818	1.00849	1.02731
III	QRI5	1.11177	2.27174	1.00059	1.14241	1.03353	1.09466	1.06995
III	FMP24	0.875043	2.13702	0.914554	1.09562	1.00827	0.999919	1.0579
III	SNT309	0.940809	2.05617	0.919699	0.976901	1.01318	0.9645	0.871237
III	RPS19A	0.971937	2.0143	1.07066	1.0827	1.0173	1.10434	1.14236
III	YFL013W.A	0.954348	2.22385	1.18622	1.0086	1.0229	0.942856	0.842226
III	RPL2B	0.943509	2.22462	1.25435	1.01237	0.971583	0.961683	0.921243
III	KGD1	0.957957	2.21542	1.23754	0.985879	0.941038	0.994781	1.01974
III	IXR1	0.994045	2.56262	1.36786	1.05361	0.995385	1.05019	1.00021
III	YJL046W	0.815779	2.07917	1.17515	0.925382	0.902925	0.828151	0.99174
III	JJJ2	0.917711	2.05382	1.2243	0.94238	0.992915	0.938209	1.12009
III	YOR322C	1.03607	2.07986	1.14172	0.902105	0.966722	0.984167	1.09305
III	SLM1	1.04282	2.19125	1.13979	1.05301	1.0112	0.983124	1.02643
III	YML035C.A	0.972584	2.05168	1.07605	1.00197	0.986717	0.994714	0.940948
III	YAP1	0.911113	2.06502	1.12747	0.958187	1.015	0.980335	0.970966
III	MKK1	1.11948	2.17389	1.25842	1.04415	0.944089	0.961132	1.05483
III	YOR364W	0.965465	2.08244	1.15553	1.02335	0.923642	0.929414	1.02501
III	SVS1	1.04597	2.12023	1.29856	0.998768	1.01362	0.993008	0.993987
III	RMD8	0.871092	2.00331	1.37574	0.851545	1.00971	0.991652	0.940714
III	YML010W.A	0.805659	2.09872	1.30315	0.862571	0.971086	0.977489	0.926023
III	ATG17	0.943875	2.33826	1.65215	1.10403	1.03315	1.03537	1.01963
III	RGA1	0.975466	2.31198	1.44543	0.991956	0.955434	0.946008	0.924258
III	TUS1	0.898969	2.12086	1.32655	1.14686	1.05168	1.12569	0.985866
III	NPL6	0.902254	2.26248	1.3834	1.07774	1.12341	1.07314	0.977846
IV	ANP1	1.16125	20.9458	3.40121	17.546	1.33601	1.8364	1.08736
IV	HOM6	1.02306	23.513	7.37684	14.5758	0.967403	1.01466	1.33944
IV	PHO80	0.915545	5.06911	1.11726	3.14861	0.960093	1.09619	1.35641
IV	IMP2'	0.916758	1.47254	64.7128	24.504	0.954904	0.988375	30.4941
IV	CYS4	1.38011	38.9637	204.678	15.65	0.945282	0.928157	0.848986
IV	MOT2	0.861553	2.28852	13.6121	1.10014	1.03809	0.983159	0.948325
IV	TRP5	0.932338	1.02377	9.65578	1.14996	1.06427	1.01846	1.11888
IV	MDM20	0.913582	1.36659	9.51217	1.04232	1.09235	1.05534	1.44478
IV	MUP1	1.20819	1.1336	18.734	1.0049	1.01841	1.00712	1.20706
IV	SAM1	0.944315	1.15895	18.2342	0.972217	0.987994	1.0594	0.987847
IV	BUD16	3.88923	5.24439	11.9104	1.06809	1.15539	0.916897	1.05522
IV	VRP1	11.1992	12.4566	24.6058	3.62067	0.984508	0.868803	0.828865
IV	YDL151C	1.84905	1.04826	3.78989	0.809186	0.888759	0.773314	1.27352
IV	RVS167	0.969374	2.37938	5.68485	2.78084	0.907902	0.965894	0.870768
IV	SLA1	0.858994	1.11802	5.60168	1.70354	0.972854	0.824307	0.865574
IV	BEM4	1.21627	1.16683	5.31468	2.0377	1.007	0.945952	1.11796
IV	TPS1	1.88161	1.47716	6.20375	1.42039	1.04807	0.958485	0.934073
IV	YLR358C	0.73835	1.13628	4.26198	0.936141	1.01694	0.962425	0.844486
IV	MSD1	0.86663	1.10516	5.74593	1.08527	0.99365	0.970211	0.905677
IV	RMD11	0.886656	2.30742	8.1403	0.890918	0.970389	0.946657	1.00808
IV	NPR2	0.962474	2.62324	6.91888	1.01133	1.09133	1.04271	1.01951
IV	RPS7A	0.782297	1.72321	5.3231	0.954335	0.986719	0.916842	0.88036
IV	SOD1	1.05303	2.22093	5.38874	1.33622	1.08192	1.0761	1.18859
IV	YML096W	0.910838	1.62671	3.89311	0.938134	1.02141	0.888259	0.857229
IV	SNF8	0.91682	1.67276	4.76007	1.58831	1.02462	0.965755	1.13865
IV	YEL045C	1.10634	4.24409	6.10378	1.10356	1.09176	1.08633	1.01903
IV	GLY1	1.08225	5.4602	6.74063	1.09713	1.13103	1.09778	1.0067
IV	SIT4	0.770141	2.47415	4.55146	1.03836	0.889207	0.899606	0.844376
IV	PCP1	0.893326	2.68953	3.91649	0.91269	0.926316	0.924017	1.0639
IV	NOT5	1.59277	2.88271	5.15974	1.62765	0.986544	0.987611	0.896901
IV	HEX3	0.946129	2.92471	2.78576	0.879964	0.913083	0.906851	0.836342
IV	YML010C.B	0.905227	3.56528	3.81856	1.02492	0.981398	1.03843	1.01368
IV	PRO1	1.15385	4.76789	4.24594	1.0092	0.968079	0.99956	0.968811
IV	CCS1	0.934176	4.19179	3.58895	0.993412	0.968281	0.961097	1.00703
IV	ATP15	1.3551	3.87082	2.80793	0.994363	0.971918	0.903539	0.992688
IV	VPS3	0.918414	2.60863	4.16648	1.91935	1.12336	0.941157	2.00627
IV	SEC66	1.4894	3.32766	3.0847	1.47563	1.15471	1.0382	1.06595
IV	YLR338W	1.07126	2.55586	2.46044	1.6415	0.961996	0.862292	0.826331
IV	VPS60	0.849102	1.942	2.21156	1.07042	0.922245	0.987843	0.98887
IV	SWI4	0.913148	1.77514	2.01499	0.948781	0.899142	0.952048	0.896578
IV	MMM1	1.00055	2.33476	2.26696	0.985126	0.927252	1.04414	1.20427
IV	VID21	1.01679	2.59409	2.8148	1.14925	1.06811	1.08801	1.02689
IV	SNF1	0.925388	2.6435	2.74709	0.944118	0.950232	0.959527	1.17859
IV	MSW1	0.915056	1.91479	2.56001	0.88594	0.976401	0.947923	0.871675
IV	TOP3	0.850501	2.10535	2.69904	0.928367	0.956374	0.948043	0.870417
IV	ACO1	0.968247	2.22713	2.74256	0.973133	0.983887	0.957161	0.91137
IV	MTF2	0.836485	1.96011	2.51756	1.01383	0.952306	0.966516	0.992043
IV	MSF1	0.88329	1.77081	2.25346	0.943715	0.93514	0.855739	0.938116
IV	STO1	0.822623	1.97736	2.5939	0.876673	0.923582	0.994966	1.10814
IV	MRPL28	0.848893	1.49163	2.21295	0.957753	0.923178	0.915234	0.9231
IV	GCN1	0.917498	1.71509	2.58721	1.01153	1.00287	1.01564	1.09563
IV	YGR102C	0.824745	1.69817	2.46503	0.876402	0.951468	0.961921	1.01344
IV	CBS1	0.974456	1.56592	2.52902	0.95896	0.931425	0.953169	0.935153
IV	DIA2	1.02862	1.56827	2.65832	0.883693	0.941211	0.924947	0.979199
IV	STP22	0.869325	1.55737	2.86714	1.12465	1.11597	0.922535	1.04137
IV	VPS36	0.813078	1.72104	2.80724	1.04307	1.0319	0.972057	1.11507
IV	RPL1B	0.847953	1.76347	3.12269	1.06118	0.922012	0.874765	0.995637
IV	IES6	0.976931	2.00384	3.17599	1.08085	1.10345	1.05069	1.03561
IV	ARO7	0.939878	1.89838	3.00931	1.0717	0.984484	0.914552	0.942946
IV	GIN4	0.851605	1.70398	3.22276	0.963689	0.935258	0.89237	0.891712
IV	RML2	0.993399	1.98086	3.88458	1.03819	1.04388	1.01345	0.972125
IV	YGL007W	0.990412	1.92151	3.70454	0.958152	1.03651	1.01249	1.11122
IV	SKY1	0.91642	2.02349	3.55742	0.877313	1.01247	0.944212	1.0349
IV	RNR4	1.25941	2.14817	4.22501	1.0115	0.974575	0.980292	1.43468
IV	HPR5	1.01874	1.95015	3.30044	0.846619	0.899199	0.880172	1.15775
IV	UBP3	1.09652	1.69263	3.14914	0.973134	0.973093	1.04708	0.972482
IV	STP1	1.13566	1.61525	3.50744	0.994382	1.12387	1.08876	0.970403
IV	YMR073C	0.968616	1.4781	3.06489	0.843904	0.965272	0.96471	0.993961
IV	NAB6	0.99691	1.51265	3.02957	0.844477	0.9954	0.987239	1.21873
IV	VAM7	1.03604	1.23082	3.62449	1.07672	1.01329	1.02917	1.18213
IV	RPL27A	0.82593	1.00138	3.10725	0.974526	0.938304	0.930313	0.921832
IV	YPR123C	0.937471	1.07879	3.3103	0.915229	0.99102	1.00182	0.967017
IV	SSQ1	1.04708	1.24667	3.34848	0.90051	0.901067	0.906269	0.911318
IV	YLR235C	0.833244	1.43746	3.5313	1.02104	1.01516	0.964285	1.29876
IV	YBR163W	0.872026	1.16203	2.9574	0.95568	0.900817	0.893598	0.932471
IV	MRPL20	0.883722	1.18963	2.60985	0.900774	0.854468	0.817576	0.859407
IV	YNL184C	0.904724	1.25178	2.86938	0.923518	0.917351	0.909453	0.974138
IV	ERV14	0.961041	1.11446	2.95437	1.00469	1.02923	1.09003	1.1049
IV	RPL13B	0.81998	1.15129	2.82466	0.949639	1.00255	0.995051	0.962983
IV	VPS25	0.960986	1.28597	3.20304	1.21271	1.00411	1.03798	1.1957
IV	VPS20	0.825754	1.21871	2.88137	1.03336	0.969349	0.957725	1.10531
IV	VAM6	0.927059	1.15217	2.64047	0.91438	0.975451	0.97778	0.955886
IV	MET31	1.06314	1.26032	3.0103	1.0516	1.02863	1.05414	1.02719
IV	ATP17	0.954439	1.27564	2.7184	1.04197	0.978677	1.01144	0.979956
IV	RPS6A	0.884932	1.29683	2.85949	1.08763	0.960264	1.01218	1.06463
IV	VPS28	0.891531	1.27537	2.81522	1.11204	0.993546	0.876376	0.964228
IV	CTK1	0.759088	0.968959	2.15609	0.92637	0.882089	0.88867	0.768624
IV	GAL11	0.999808	1.01432	2.58056	1.16732	1.03556	0.997941	0.930341
IV	YOR305W	0.843503	0.929361	2.26076	0.93108	0.928032	0.86452	0.924254
IV	RTS1	0.765937	1.08363	3.14239	1.37959	1.02748	0.939872	0.910306
IV	YBR285W	1.19495	1.38778	2.20563	0.977145	1.1108	0.966839	1.31966
IV	YDL173W	1.2173	1.7112	2.18391	1.04773	1.01068	1.04545	1.19978
IV	MRPL38	1.11866	1.33249	2.03001	1.02219	1.00989	1.01002	1.14732
IV	MRPL40	1.20709	1.42718	2.00193	1.04742	0.997466	0.981495	1.05178
IV	RPS24A	0.862364	1.38306	2.09927	0.990989	0.957247	0.923551	0.990781
IV	SKI8	0.904246	1.35691	2.10308	1.00146	0.983048	0.986927	1.01916
IV	MDS3	1.0227	1.56484	2.35733	1.20037	1.00117	1.02009	1.07099
IV	PDB1	0.935945	1.64782	2.05082	0.921206	1.05991	0.832481	0.980875
IV	QCR8	0.932632	1.49898	2.00178	0.950488	0.914191	0.911179	0.99908
IV	RTG1	1.07689	1.92676	2.35251	1.15135	1.02019	1.02462	1.15404
IV	CUP9	1.10683	1.79337	2.078	1.07366	1.01081	0.993957	0.998438
IV	YGL109W	1.04591	1.63126	2.32792	0.969907	0.938735	0.977813	0.91181
IV	TIP41	0.968718	1.61494	2.14314	0.970618	1.04344	0.995644	0.914935
IV	SUR1	1.14379	1.67059	2.24132	0.887777	1.07611	0.984693	0.973247
IV	CTF4	1.27182	1.68996	2.43943	1.00811	1.09336	1.01751	1.14318
IV	HPR1	1.17954	0.931037	2.40287	0.916785	0.927817	0.9356	1.23624
IV	VAM3	0.951401	1.18151	2.33629	0.951653	0.972212	0.956714	1.41958
IV	VPS41	1.0272	1.04197	2.0891	0.929035	0.9999	1.02201	1.11996
IV	MRPS35	1.05872	1.16517	2.21126	1.05429	0.993509	0.99696	1.13467
IV	TPS2	0.872089	1.1339	2.17577	1.03922	0.992254	1.02015	1.19823
IV	CIN4	0.853919	1.09426	2.16671	0.980976	0.914294	0.921792	1.13843
IV	YBR281C	1.13158	1.21357	2.13845	0.919547	1.05451	0.91978	1.05541
IV	YJL022W	0.998334	1.25775	2.23226	0.934171	1.11591	0.950711	1.04152
IV	RPL12A	1.06256	1.27363	2.46375	1.18006	1.15265	1.11511	1.13508
IV	YPL102C	0.88712	1.17676	2.22436	1.07566	0.999339	1.0029	1.00415
IV	RSM25	0.982838	1.33375	2.21182	1.02794	0.984182	0.969181	1.05518
IV	RMD9	0.9944	1.26232	2.23902	1.04601	0.995674	0.962852	1.01888
IV	MSY1	0.990592	1.25382	2.17339	0.97706	0.982251	0.955794	1.00453
IV	RSM19	0.946883	1.22051	2.18813	0.993185	1.04605	0.99656	1.01594
IV	MRPS16	1.07714	1.23282	2.23232	1.0311	0.996587	0.963913	1.00575
IV	ISM1	1.00847	1.1511	2.17558	0.982318	0.941347	0.938552	1.03018
IV	MSM1	1.06339	1.22124	2.07789	1.02092	0.985778	0.998015	1.03458
IV	INP53	1.12888	1.24031	2.07791	1.10885	0.988927	1.01392	1.02094
IV	YOR200W	1.06673	1.12117	2.10051	0.907172	0.877406	0.977758	0.951512
IV	COX17	0.859289	1.27349	2.3106	0.891919	0.87829	0.944099	1.06268
IV	GOS1	1.04487	1.09387	2.3546	1.07262	1.00514	0.956067	1.03026
IV	FZO1	0.857192	1.15583	2.2936	0.897234	0.911026	0.830885	0.920477
IV	YGR150C	0.989973	1.20113	2.37229	0.944119	1.0018	0.974904	1.04913
IV	SUV3	0.999698	1.19043	2.35472	0.942926	1.00712	0.919437	0.970812
IV	MSE1	0.988772	1.25157	2.41048	1.0149	0.950225	0.934137	1.01833
IV	YPL137C	0.881901	1.13852	2.30102	1.02018	0.934462	0.961033	1.00993
IV	YPL183C	0.874369	1.104	2.24028	0.960683	0.856718	0.904916	0.851979
IV	COQ5	1.13182	1.15452	2.26815	0.960271	1.22791	0.905527	0.995828
IV	RAD50	1.25309	1.04164	2.15428	0.969928	2.1564	0.967508	0.963718
V	VMA9	0.929572	2.72531	8.29328	0.989621	181.353	24.279	203.594
V	VMA22	1.06271	2.34188	11.5199	1.07451	1.07736	1.00124	452.19
V	VPH2	0.899405	2.69769	18.6896	1.06287	0.993333	0.92352	821.561
V	VMA2	0.809068	2.44365	14.9129	0.97919	1.65735	0.954137	157.585
V	PPA1	0.807489	2.21463	19.1384	0.830467	1.08418	0.909053	226.79
V	CUP5	0.980023	2.56938	10.7058	1.04757	1.25711	1.07998	190.344
V	VMA8	0.976203	2.81448	11.547	1.01796	1.07403	0.985945	155.237
V	VMA6	0.941023	1.89636	22.2321	0.936344	0.990054	0.964405	347.122
V	YOR331C	0.844837	1.39946	13.7584	0.943886	0.964649	0.991011	189.674
V	PKR1	0.775936	2.65223	5.65053	0.890252	0.990208	0.920151	65.2342
V	YNL296W	0.90335	1.57341	4.24064	1.05093	0.871399	0.921765	48.283
V	CSF1	0.833034	1.62664	1.20706	0.939226	0.973047	1.02034	30.6146
V	VMA7	0.963098	1.65083	18.0264	1.05377	1.02676	1.04314	81.7851
V	VMA21	0.808652	2.1433	20.8481	0.911398	0.899211	1.05678	105.737
V	YHR039C.B	0.849127	3.91062	30.155	0.869135	0.9128	1.4469	205.948
V	VMA13	0.842018	1.60801	10.8508	0.869978	0.947138	1.28637	80.2661
V	AKR1	15.3521	5.55347	10.231	0.819	0.961589	1.05233	30.7759
V	VPS34	53.1466	21.0968	9.58913	1.60012	1.03265	0.940627	53.593
V	CCR4	0.801582	10.8451	2.70189	3.50892	1.07651	0.957942	10.6098
V	YDL133W	1.20506	3.07499	1.4521	0.995802	1.01915	1.01235	4.13587
V	KCS1	0.897785	2.50773	0.901338	0.970427	0.926787	0.998892	4.56842
V	PEP3	6.03762	12.4072	8.25819	2.50283	1.06985	0.980863	22.9152
V	PEP12	0.792965	4.53565	4.45627	1.74034	1.01287	0.974583	7.82259
V	PEP7	1.04562	4.70237	3.35041	2.02931	0.977796	1.05466	14.448
V	CCZ1	0.85359	1.03408	1.67122	0.926735	0.944235	0.931602	8.22104
V	VPS13	0.89679	1.5619	1.06888	0.974967	0.991126	0.933251	7.83942
V	DLT1	0.952901	1.52217	1.04063	1.66298	0.962388	0.997427	7.58922
V	DRS2	0.759348	1.57845	0.911676	1.40084	0.937699	1.07525	3.43876
V	CDC50	0.807212	1.0696	0.839312	0.879222	0.977317	1.0614	3.61555
V	YLL014W	1.16979	1.22405	1.10048	1.07693	0.952318	1.00931	4.03864
V	CAX4	0.838565	1.19175	1.15784	1.04618	0.969308	0.967745	3.20119
V	YPS1	0.742192	1.08869	0.823526	0.847023	0.990079	0.99739	3.01602
V	ARP6	0.83202	1.1465	0.842313	0.950627	0.950933	0.902625	3.12873
V	ZRC1	0.931469	1.10879	0.829552	0.866789	0.970331	1.00704	3.08112
V	MDM39	0.884889	0.990479	1.03268	0.893064	0.941216	0.881864	4.13914
V	YER156C	1.00106	1.37273	0.860594	0.994431	0.944595	0.968971	5.05203
V	MGA2	1.01215	1.37523	0.926592	1.0944	0.999384	0.951492	4.57232
V	JNM1	1.1809	1.60062	1.10789	0.740592	0.815125	0.790578	4.73363
V	YHR151C	1.24569	1.45707	1.29253	1.9036	1.04159	1.03331	5.24683
V	TLG2	0.976003	1.16557	0.85769	1.68246	0.947773	0.980481	4.47914
V	MON1	1.01696	1.18573	2.18501	0.91067	0.905006	0.93604	5.07271
V	ERG2	0.871971	0.925864	1.71158	0.925734	0.943119	0.847561	4.77469
V	GON7	0.760776	1.16811	1.67182	1.01128	0.915702	1.06073	3.05319
V	RAV1	0.800874	0.978027	1.46938	0.931462	0.996611	0.894487	3.29188
V	YPT7	0.855278	1.21353	1.46967	0.883041	0.959261	0.965367	3.71367
V	CNB1	1.01981	1.50573	2.5586	2.09809	1.0475	1.02532	4.93478
V	PTC1	1.16842	1.36224	4.02537	1.14349	1.04012	1.00402	4.87711
V	RCS1	0.973211	1.03078	3.3679	0.973891	1.04153	0.946346	9.29197
V	VPS33	1.36913	4.3825	6.86308	2.36259	0.965748	0.992705	23.781
V	VMA4	0.827386	2.38325	17.6652	0.989786	1.01092	1.0771	38.96
V	VMA5	0.851335	1.82195	4.99252	1.01615	0.962796	0.898811	8.64132
V	VPS16	0.970614	7.60733	15.4276	1.81087	1.30749	0.862024	27.0906
V	STE24	0.994567	2.42945	0.762539	2.57686	1.00632	1.01487	2.76111
V	YHR177W	1.17002	1.38197	0.983559	0.996384	1.03163	1.00394	2.04945
V	RCY1	0.872808	1.34167	1.11184	0.962178	1.01786	0.94829	2.02984
V	VPS51	0.865747	1.18412	1.04594	0.958489	0.930413	0.988382	2.04648
V	HSL1	0.978787	1.46912	1.35747	1.11003	1.1188	0.97971	2.10837
V	SIC1	0.952756	1.51497	1.3213	0.95943	0.920741	0.944519	2.36264
V	PEX8	0.843468	1.20112	0.898047	0.850911	0.900416	0.887583	2.12292
V	PRO2	1.1671	1.45577	0.845465	1.03547	0.969969	1.01612	2.59582
V	VPS52	0.934629	1.55673	0.885657	1.02377	1.05636	1.01707	2.31384
V	SSE1	0.899617	1.44467	1.01497	1.14505	1.01506	0.959994	2.07923
V	PLC1	0.779299	1.35972	0.954866	1.01725	0.909293	0.890716	2.14339
V	VTC4	0.993558	1.02103	1.0582	0.950436	0.942853	1.00949	2.28149
V	RTT106	0.930122	1.17507	1.21631	1.14759	1.02493	0.992443	2.37279
V	NYV1	0.908163	1.06452	0.845296	0.89083	0.966311	1.02043	2.43786
V	MET22	0.842489	0.945175	0.919918	1.09483	0.964001	0.963418	2.56777
V	RRN10	1.00566	2.67288	2.01348	1.42482	1.04595	1.0244	3.59177
V	TOM7	0.927707	2.46147	1.75506	1.15483	1.08302	1.10193	2.76077
V	VID22	0.867696	1.60128	2.04189	0.842847	0.831462	0.882926	2.60653
V	POP2	1.2177	2.06662	2.16829	1.05278	1.05615	0.925404	3.73328
V	YOR271C	0.808746	1.1584	1.67837	0.876533	1.03846	1.04103	2.3512
V	PHO86	0.891432	1.25914	2.00401	0.926304	0.953605	0.937455	1.89626
V	THP1	0.896016	1.56713	2.03015	1.08045	1.27847	1.04696	1.94835
V	SPA2	1.27364	1.62781	1.49748	1.07151	1.06634	1.04927	2.0239
V	KAR9	1.21003	1.97941	2.10344	1.1942	1.08848	1.06916	2.52123
V	RTT109	1.09863	2.87364	2.17018	0.871859	0.931399	0.809658	2.07224
V	PFK2	0.948975	3.19882	2.67288	0.886613	0.997756	0.893196	3.22127
V	YBR255W	1.02689	1.17428	1.25528	1.04443	1.00928	43.801	1.07775
V	MNN9	1.07556	12.805	8.20827	9.03882	1.03737	75.0582	3.35139
