# Supplementary material for: Global Transcriptome and Deletome Profiles of Yeast Exposed to Transition Metals
Source: PLoS Genet. 2008 Apr 25;4(4):e1000053. doi: 10.1371/journal.pgen.1000053 (PMC2278374; doi:10.1371/journal.pgen.1000053)
Supplement: Table S4 — Gene Ontology for the deletome data presented in Figure 3. aClusters correspond to the cluster designations presented in Figure 3. bBiological processes and cprobabilities were calculated using the Gene Ontology Term Finder tool. dDifferentially expressed genes that are contained in the indicated Gene Ontology category. (0.03 MB XLS) [file pgen.1000053.s006.xls]

## Sheet: EC10
Supplemental Table 4
Gene Ontology - EC10
Clustera	Biological Processb	Probabilityc	Genes
I	ER-nuclear signaling pathway	0.00012	HAC1 BCK1 IRE1
I	response to chemical stimulus	0.01653	MID2 HAC1 BCK1 IRE1 RPN4 CUP2
I	response to acid	0.03596	MID2 BCK1
II	vacuolar transport	0.00281	VPS33 PEP7 SNF8 VPS16 PEP12 VPS34 VAM7
II	poly(A) tail shortening	0.00413	CCR4 NOT5 MOT2
II	response to chemical stimulus	0.01224	HOM6 SNF8 BEM1 AKR1 CYS3 YDJ1 SOD1 CCR4 NPR2 RGD1 CYS4
II	sulfur amino acid metabolic process	0.02699	HOM6 CYS3 SAM1 CYS4
II	amino acid biosynthetic process	0.02927	HOM6 GLY1 TRP5 SAM1 PRO1 CYS4
II	response to stimulus	0.03066	HOM6 SNF8 BUR2 BEM1 AKR1 YDJ1 CYS3 SOD1 CCR4 NPR2 ISC1 IMP2' CYS4 VRP1 RGD1
II	response to chemical stimulus	0.01224	HOM6 SNF8 BEM1 AKR1 CYS3 YDJ1 SOD1 CCR4 NPR2 RGD1 CYS4
III	tubulin folding	0.00078	YKE2 PAC10
IV	vacuolar acidification	3.76e-26	VMA6 CUP5 VMA10 VMA4 VPH2 VMA13 VMA8 VMA5 VMA2 VMA7 VMA22 VMA9
IV	protein complex assembly	0.00033	VMA21 VMA22 PKR1 VMA9 VPH2

## Sheet: EC50
Supplemental Table 4
Gene Ontology - EC50
Clustera	Biological Processb		Probabilityc	Genesd
I	transcription		0.00266	ARR1 CYC8 REG1 RPB9 SSN8 TUP1 SRB8 HOG1 SIN3
I		positive regulation of transcription from RNA polymerase II promoter	0.00564	ARR1 HOG1 SIN3
I		negative regulation of transcription	0.00016	CYC8 REG1 SSN8 TUP1 SRB8 SIN3
I		establishment and/or maintenance of chromatin architecture	0.00847	CYC8 NGG1 ADA2 TUP1 SIN3
I	tubulin folding		3.06e-05	GIM4 YKE2 PAC10
I		protein folding	8.03e-05	GIM4 YKE2 PFD1 YDJ1 PAC10
I	signal transduction		0.00368	IRA2 BCY1 SSK2 SSK1 PBS2
I		MAPKKK cascade	0.00461	SSK2 PBS2
I		osmosensory signaling pathway via two-component system	5.24e-05	SSK2 SSK1 PBS2
I	secretory pathway		0.00831	PMR1 LST7 LST4 VPS45 SUR4
I		Golgi to plasma membrane transport	0.00895	LST7 LST4
I		post-Golgi vesicle-mediated transport	0.00031	LST7 LST4 VPS45 SUR4
I	response to stimulus		0.0077	BEM1 URE2 ARR1 RPB9 BCY1 SSK2 HOG1 SSK1 SIN3
I	telomere organization and biogenesis		3.85e-07	URE2 IMG2 PHO85 LST7 CYC8 RPB9 PFD1 SSN8 SRB8 SUR4 SIN3
II	establishment of localization		1.23e-05	MON2 CHC1 SAC6 END3 VPS54 MSN5 ERP2 VPS27 PEP1 EDE1 FRE4 INP52 LSP1 VPS8 NHX1 SIW14 SRO7 YOL075C SAC1 VPS64 VPS9 SNF7 GUP1 VPS1 BNI1 TPM1 RVS161 YPK1
II		vesicle-mediated transport	6.16e-09	MON2 CHC1 SAC6 END3 VPS54 ERP2 VPS27 EDE1 INP52 LSP1 VPS8 NHX1 SIW14 SRO7 SAC1 SNF7 TPM1 RVS161 YPK1
II		vacuolar transport	0.00025	VPS54 PEP1 VPS8 NHX1 SNF7 VPS1
II		endosome transport	0.00021	VPS54 VPS27 VPS8 NHX1 SNF7
II		intracellular mRNA localization	0.0003	BNI1 TPM1 SHE4
II	cellular morphogenesis		0.00373	CLN3 SAC6 END3 BUD14 NCS2 SRO7 BNI1 TPM1 RVS161
II		bipolar bud site selection	0.00079	SAC6 END3 BNI1 RVS161
II		establishment and/or maintenance of cell polarity	0.00321	SAC6 END3 SRO7 BNI1 TPM1 RVS161
II		actin cytoskeleton organization and biogenesis	1.14e-06	MNN10 SAC6 ARC18 END3 SAC7 SIW14 VPS1 BNI1 TPM1 SHE4
II		polysaccharide metabolism	0.001	MNN10 SMI1 HOC1 SKT5 SHP1
II	cation homeostasis		0.00121	TRK1 HAL5 CSG2 NHX1 SAT4 SPF1
II		calcium ion homeostasis	0.00372	CSG2 SPF1
II	telomere organization and biogenesis		0.00824	SWA2 TRK1 VPS54 SMI1 SIW14 VPS9 SNF7 GUP1 SHP1
II	phospholipid dephosphorylation		0.00372	INP52 SAC1
III	macromolecule catabolism		0.00762	RPN4 LSM1 DHH1 GRR1 BRO1 VPS24 DID4 GRE3 RAD6 LSM7 DOA1 TDH1 DEF1 PFK26 YOS9 PAT1
III		ubiquitin-dependent protein catabolism via the multivesicular body pathway	0.00737	BRO1 VPS24 DID4
III	response to stimulus		9.03e-07	SNF5 IRE1 HAC1 MID2 GSH1 BCK1 YCF1 FAB1 RPN4 SNF2 PSY4 WHI2 GRR1 PER1 ASF1 BUR2 MMS22 NUP84 GRE3 PHO2 RAD6 HAL9 DOA1 YIM1 DEF1 HOF1 STE20 RAD27 TPP1 OPY2 RHR2 BNR1 IXR1 YAP1 SVS1 RGA1 NPL6
III		cell surface receptor linked signal transduction	0.00517	RGD1 SHO1 STE20 OPY2 RGA1
III		morphogenesis	0.0046	MID2 BCK1 BUD25 BUD23 SHO1 BUD32 TPK1 PRS3 WHI3 STE20 SWE1 BNR1 SLM1 RGA1
III		signal transduction	6.9e-05	SLT2 IRE1 HAC1 BCK1 RGD1 SHO1 RLM1 BRO1 TPK1 STE20 OPY2 GPB2 MKK1 RGA1 TUS1
III		response to stress	9.87e-06	SNF5 IRE1 HAC1 MID2 FAB1 SNF2 WHI2 GRR1 PER1 ASF1 BUR2 MMS22 NUP84 GRE3 PHO2 RAD6 HAL9 DOA1 YIM1 DEF1 HOF1 RAD27 TPP1 RHR2 BNR1 IXR1 YAP1 NPL6
III		response to unfolded protein	0.00737	IRE1 HAC1 PER1
III		response to DNA damage stimulus	0.00014	SNF5 SNF2 GRR1 ASF1 BUR2 MMS22 NUP84 RAD6 DOA1 YIM1 DEF1 HOF1 RAD27 TPP1 IXR1 NPL6
III		glutathione biosynthesis	0.0013	GSH2 GSH1
III		deadenylylation-dependent decapping	0.00127	LSM1 DHH1 PAT1
III		manganese ion homeostasis	0.00033	PER1 MAM3 ATX2
III	chromatin modification		4.53e-05	SNF5 SWI3 SPT20 GCN5 SPT7 SNF6 SNF2 HFI1 NHP10 ASF1 CHD1 ARP5 RTF1 RAD6 IES3 SGF73
III	telomere maintenance		6.93e-12	SSN3 RNR1 RPN4 YDR532C ADO1 DOA4 HFI1 BUD32 WHI2 BRO1 ISA1 RTF1 CBC2 YEL033W RAD6 YGR160W LSM7 PRS3 SSN2 DEF1 RPS4A YDL118W RAD27 ADE12 MED1 HMO1 GPB2 RPS19A LDB19 ATG17 NPL6
IV	amino acid metabolism		8.55e-06	HOM6 CYS4 TRP5 SAM1 GLY1 PRO1 MSW1 ACO1 ARO7 MET31 MSY1 ISM1 MSM1 MSE1
IV		serine family amino acid biosynthesis	0.00149	HOM6 CYS4 GLY1
IV		sulfur amino acid metabolism	0.00303	HOM6 CYS4 SAM1 MET31
IV		threonine metabolism	0.00975	HOM6 GLY1
IV		tRNA aminoacylation	0.00025	MSW1 MSY1 ISM1 MSM1 MSE1
IV	establishment of cell polarity		0.00098	BUD16 VRP1 BUD30 RVS167 SLA1 BEM4 GIN4 ERV14
IV	biopolymer catabolism		0.00219	MOT2 SNF8 NOT5 STO1 STP22 VPS36 VPS25 VPS20 VPS28 SKI8 SUV3 RAD50
IV		poly(A) tail shortening	0.00756	MOT2 NOT5
IV		RNA catabolism	0.0073	MOT2 NOT5 STO1 SKI8 SUV3
IV		negative regulation of transcription by glucose	6.14e-05	SNF8 VPS36 VPS25
IV	translation		0.00109	RPS7A MSW1 MRPL28 GCN1 CBS1 RPL1B RML2 RPL27A MRPL20 RPL13B RPS6A MRPL38 MRPL40 RPS24A MRPS35 RPL12A RSM25 MSY1 RSM19 MRPS16 ISM1 MSM1 MSE1
IV	response to stimulus		0.00728	IMP2' VRP1 RVS167 TPS1 SOD1 SNF8 SIT4 HEX3 SNF1 VPS36 SKY1 HPR5 YMR073C YLR235C VPS25 SKI8 CTF4 HPR1 TPS2 RAD50
IV		intracellular transport	0.00689	SNF8 PCP1 CCS1 VPS3 SEC66 VPS60 STP22 VPS36 SKY1 VAM7 ERV14 VPS25 VPS20 VPS28 HPR1 VAM3 COX17 GOS1
IV		membrane fusion	0.00394	VAM7 VAM6 VAM3 VPS41 GOS1
IV		ubiquitin-dependent protein catabolism via the multivesicular body pathway	4.36e-07	SNF8 STP22 VPS36 VPS25 VPS20 VPS28
IV		intracellular copper ion transport	0.00395	CCS1 COX17
IV		copper ion homeostasis	0.00975	SOD1 CUP9
IV	trehalose biosynthesis		0.00255	TPS1 TPS2
IV	telomere maintenance		9.07e-13	PHO80 MOT2 BUD16 BUD30 BEM4 SNF8 SIT4 PCP1 HEX3 PRO1 VPS3 MMM1 TOP3 STO1 STP22 VPS36 RPL1B VAM7 RPL13B VPS25 VAM6 VPS28 CTK1 GAL11 MRPL38 HPR1 RAD50
V	vacuolar transport		1.86e-29	VMA9 VMA22 VPH2 VMA2 PPA1 CUP5 VMA8 VMA6 VMA7 VMA10/YHR039C-B VMA13 VPS34 PEP3 PEP12 PEP7 CCZ1 VPS13 RAV1 YPT7 VPS33 VMA4 VMA5 VPS16 VPS52
V		vacuolar acidification	2.17e-20	VMA9 VMA22 VPH2 VMA2 PPA1 CUP5 VMA8 VMA6 VMA7 VMA10/YHR039C-B VMA13 RAV1 VMA4 VMA5
V		cation homeostasis	5.24e-15	VMA9 VMA22 VPH2 VMA2 PPA1 CUP5 VMA8 VMA6 VMA7 VMA10/YHR039C-B VMA13 ZRC1 GET1/MDM39 RAV1 VMA4 VMA5
V	vesicle-mediated transport		5.3e-11	CUP5 AKR1 PEP3 PEP12 PEP7 CCZ1 VPS13 DRS2 CDC50 GET1/MDM39 TLG2 MON1 RAV1 YPT7 VPS33 VPS16 RCY1 VPS51 VPS52 NYV1
V		Golgi vesicle transport	3.52e-05	PEP3 PEP12 PEP7 DRS2 GET1/MDM39 YPT7 VPS33 VPS16 VPS52
V		glycoprotein biosynthesis	0.00138	VMA9 CAX4 GET1/MDM39 GON7 MNN9
V	poly(A) tail shortening		0.00277	CCR4 POP2
V	negative regulation of DNA recombination		0.00554	RTT106 RTT109
