# Supplementary material for: Global Transcriptome and Deletome Profiles of Yeast Exposed to Transition Metals
Source: PLoS Genet. 2008 Apr 25;4(4):e1000053. doi: 10.1371/journal.pgen.1000053 (PMC2278374; doi:10.1371/journal.pgen.1000053)
Supplement: Table S5 — Genes and their corresponding Gene Ontologies, located in the overlapping regions of the Venn diagrams presented in Figure 4. (0.02 MB XLS) [file pgen.1000053.s007.xls]

## Sheet: Sheet1
Supplemental Table 5
Gene in Overlap Regions of Venn Diagrams
Gene Name				Gene Ontology
Sytematic	Common	Level of transcription	Metal and concentration causing >50% growth inhibition	Biological Process	Molecular Function	Cellular Component
YLR331C	YLR331C	-2.8512	Cd EC50	biological process unknown	molecular function unknown	unknown
YLL014W	YLL014W	2.1709	Zn EC50	biological process unknown	molecular function unknown	endoplasmic reticulum
YLR332W	MID2	-2.06534	Cd EC10	cell wall organization and biogenesis*	transmembrane receptor activity	integral to plasma membrane
YLL009C	COX17	-2.09672	Cr EC50	cytochrome c oxidase complex assembly*	thioredoxin peroxidase activity*	cytosol*
YOL086C	ADH1	2.09698	As EC50	fermentation	alcohol dehydrogenase activity	cytosol
YOL086C	ADH1	2.95098	Cu EC50	fermentation	alcohol dehydrogenase activity	cytosol
YMR275C	BUL1	2.71813	As EC50	mitochondrion inheritance*	protein binding*	plasma membrane*
YPL269W	KAR9	2.05082	Zn EC50	nuclear migration, microtubule-mediated	molecular function unknown	mating projection tip*
YNL119W	NCS2	-2.14011	Cu EC50	pseudohyphal growth*	molecular function unknown	cytoplasm
YDR135C	YCF1	5.44066	As EC50	response to metal ion*	bilirubin transporter activity*	vacuolar membrane
YBL061C	SKT5	-2.39922	Cu EC50	response to osmotic stress*	enzyme activator activity	bud neck*
YNR060W	FRE4	-2.44133	Cu EC50	siderophore-iron transport	ferric-chelate reductase activity	plasma membrane
YAL012W	CYS3	11.8882	As EC50	sulfur amino acid metabolism*	cystathionine gamma-lyase activity	cytoplasm
YAL012W	CYS3	2.10648	Cd EC50	sulfur amino acid metabolism*	cystathionine gamma-lyase activity	cytoplasm
YAL012W	CYS3	2.49771	Cu EC50	sulfur amino acid metabolism*	cystathionine gamma-lyase activity	cytoplasm
YGR055W	MUP1	3.07104	Cr EC50	sulfur amino acid transport	L-methionine porter activity	integral to plasma membrane
YNL025C	SSN8	-2.39663	As EC50	telomere maintenance*	general RNA polymerase II transcription factor activity*	transcription factor complex
YLR372W	SUR4	-2.34614	As EC50	telomere maintenance*	fatty acid elongase activity	endoplasmic reticulum*
YGL070C	RPB9	-2.03319	As EC50	telomere maintenance*	DNA-directed RNA polymerase activity	DNA-directed RNA polymerase II, core complex
YER070W	RNR1	2.56484	Cd EC50	telomere maintenance*	ribonucleoside-diphosphate reductase activity	cytoplasm*
YER070W	RNR1	3.16142	Cr EC50	telomere maintenance*	ribonucleoside-diphosphate reductase activity	cytoplasm*
YGR078C	PAC10	-2.23489	As EC50	tubulin folding	tubulin binding	cytoplasm*
